# Supplementary material for: Role of PCK2 in the proliferation of vascular smooth muscle cells in neointimal hyperplasia
Source: Int J Biol Sci. 2022 Aug 8;18(13):5154–67. doi: 10.7150/ijbs.75577 (PMC9379418; doi:10.7150/ijbs.75577)
Supplement: Supplementary file 2 — Supplementary tables. [file ijbsv18p5154s2.xlsx]

## Sheet: Table S1
Table S1. Characteristics of Gene Expression Omnibus datasets
	GSE43292			GSE100927		GSE28829		GSE120521
	Macroscopically intact tissue		Atheroma plaque	Carotid control	Carotid	Early atherosclerotic plaque	Advanced atherosclerotic plaque	Stable	Unstable
					artery
Tissue / Paired (Y/N)*	Carotid atheroma (Y)			Carotid artery (N)		Carotid atheroma (N)		Carotid atheroma (Y)
Sampling	Endarterectomy			Deceased donor		Endarterectomy		Endarterectomy
Platform	Affymetrix Human Gene 1.0 ST Array			Agilent-039494 SurePrint G3 Human GE v2 8x60K Microarray 039381		Affymetrix Human Genome U133 Plus 2.0 Array		Illumina HiSeq 2500
Sample size	32	32		12	29	13	16	4	4
Sex (male) %	82.7			73.2		50	66.6	57
Hypertensive, %	76			80.4		67	93	62.5
Age, years	70±10			70±10		69.7±8.1	69.9±10.4	63 (mean SD, 13.8)
References	Ayari H et al., 2013			Steenman M P et al., 2018		Döring Y et al., 2011		Mahmoud AD et al., 2019
* Paired means two groups of tissue came from same person. Y, Yes; N, N

## Sheet: Table S2
Table S2. Differential expressed genes of GSE 28829
Gene.symbol	adj.P.Val	t	B	logFC
H2AFV	1.77734e-07	-11.1598	17.3024	-0.627601
C2	4.36669e-06	9.46172	13.791	1.25626
CD180	5.02889e-06	9.23566	13.2907	0.947725
SBDSP1///SBDS	5.64481e-06	-9.06275	12.9028	-0.731426
DENND2D	5.64481e-06	8.97999	12.7155	1.15465
CYTH4	6.55113e-06	8.84619	12.4105	0.95839
WDFY4	1.66409e-05	8.41381	11.4065	0.65446
ADAP2	1.67411e-05	8.35897	11.2771	1.22372
JAK3	1.87878e-05	8.26768	11.0608	1.0904
BHMT2	1.89581e-05	-8.19502	10.8878	-0.913884
PALLD	1.89581e-05	-8.15032	10.7809	-0.693988
SLAMF8	1.89581e-05	8.14338	10.7643	2.07255
LOC101928634///SNORA67///CD68	1.89581e-05	8.12103	10.7108	1.13557
LINC01094	2.37526e-05	7.99496	10.4073	1.10497
TMC8	2.37526e-05	7.91954	10.2247	0.676287
SKP1	2.37526e-05	-7.91384	10.2109	-0.701465
GRB2	2.37526e-05	7.90754	10.1956	0.489202
SERPINA1	2.37526e-05	7.87861	10.1253	1.7325
	2.37526e-05	7.87783	10.1234	1.61256
VAMP8	2.37526e-05	7.86807	10.0996	1.82539
VAV1	2.65597e-05	7.80667	9.94989	0.716754
SERPINA1	2.83868e-05	7.76353	9.84437	2.22629
C3AR1	2.90039e-05	7.7384	9.78278	1.59008
P2RX7	3.02412e-05	7.70631	9.70401	0.859049
KCNAB2	3.34345e-05	7.65007	9.5656	0.738916
CD84	3.34345e-05	7.61882	9.48851	2.07858
ANGPTL1	3.34345e-05	-7.61225	9.47228	-1.15016
CD52	3.34345e-05	7.60975	9.46611	1.57746
PREPL	3.43923e-05	-7.58579	9.40688	-0.662633
LCP2	3.69301e-05	7.54608	9.30856	1.20091
BTK	3.70435e-05	7.53255	9.27501	0.685764
AMPD3	3.84176e-05	7.49402	9.17932	1.25376
TMC6	3.84176e-05	7.48665	9.16098	0.753319
PLXND1	3.84176e-05	7.48402	9.15445	0.802301
DCUN1D4	4.0695e-05	-7.45146	9.07338	-0.657218
TMEM35A	4.29804e-05	-7.40749	8.9637	-1.30532
FERMT2	4.29804e-05	-7.40619	8.96045	-0.721031
SGK223	4.29804e-05	7.39342	8.92855	0.749763
CTSB	4.29804e-05	7.37431	8.88075	1.31097
CD84	4.29804e-05	7.3723	8.87573	1.05397
SASH3	4.29804e-05	7.36136	8.84833	0.91804
CTSC	4.29804e-05	7.36091	8.84721	1.29911
BTC	4.29804e-05	-7.35376	8.82931	-1.71674
BAG2	4.78562e-05	-7.30036	8.69538	-1.20934
LGALS9	4.78562e-05	7.29544	8.68301	0.864432
CTSB	4.78562e-05	7.28768	8.66353	1.11829
RAB21	4.78562e-05	-7.27592	8.63396	-0.499276
PLCG2	4.78562e-05	7.27251	8.62539	0.981137
FAM20B	4.98468e-05	-7.23596	8.53337	-0.454331
LAIR1	4.98468e-05	7.23522	8.5315	0.548483
ANGPTL1	4.98468e-05	-7.23473	8.53027	-1.13512
CD84	5.02659e-05	7.22439	8.50419	1.21761
ADAP2	5.02891e-05	7.21307	8.47565	1.24224
CCR1	5.02891e-05	7.20735	8.46122	1.96546
CD6	5.02891e-05	7.20335	8.45111	0.419271
SLC38A7	5.18032e-05	7.18214	8.39756	0.467813
IFI30///PIK3R2	5.18032e-05	7.17618	8.38249	1.86977
BATF	5.18032e-05	7.17259	8.37341	0.494416
IFNAR2	5.20087e-05	7.16477	8.35364	0.648495
PARVG	5.47365e-05	7.13956	8.28985	0.90065
SLMAP	5.53798e-05	-7.1291	8.26335	-1.06875
FCGBP	6.4735e-05	7.06528	8.10143	1.8263
PARP12	6.791e-05	7.04167	8.04139	0.86941
SLC16A1	6.87064e-05	-7.03155	8.01563	-0.729168
RBM47	6.91913e-05	7.02323	7.99445	0.946652
LAPTM5	7.01852e-05	6.99987	7.93494	1.58468
FCGR1B	7.01852e-05	6.99862	7.93175	2.15676
MBNL1-AS1	7.01852e-05	-6.98651	7.90088	-1.49536
PIK3AP1	7.01852e-05	6.98299	7.8919	1.81688
CTSB	7.01852e-05	6.98179	7.88882	1.55131
ITGB2	7.01852e-05	6.97904	7.8818	2.0375
CD48	7.01852e-05	6.97087	7.86095	1.32342
MAP4	7.01852e-05	-6.96202	7.83837	-0.527133
ARHGAP9	7.01852e-05	6.96126	7.83643	0.942093
REEP5	7.01852e-05	-6.95879	7.83011	-0.35872
CD14	7.01852e-05	6.95833	7.82893	1.69607
CRYAB	7.01852e-05	-6.95551	7.82173	-0.718644
PARVG	7.10924e-05	6.93496	7.7692	0.675143
SLAMF8	7.10924e-05	6.93461	7.76832	1.17073
NDFIP1	7.10924e-05	-6.93403	7.76683	-0.532555
TPP1	7.10924e-05	6.93214	7.76201	0.962927
C1QB	7.39113e-05	6.91333	7.71388	1.90549
CSK	7.4863e-05	6.90361	7.689	0.636518
SBDSP1///SBDS	7.4863e-05	-6.89189	7.65897	-0.602325
PLTP	7.4863e-05	6.8897	7.65338	1.41939
APOE	7.4863e-05	6.88631	7.64467	2.19024
CTSB	7.4863e-05	6.88398	7.6387	1.63619
FCGR1CP///FCGR1B///FCGR1A	7.4863e-05	6.88269	7.63539	1.64259
GRN	7.62864e-05	6.87155	7.60683	0.841976
MYO1F	7.62864e-05	6.8635	7.58619	1.11162
MTMR14	7.62864e-05	6.86347	7.58612	0.417145
KYNU	7.64133e-05	6.85618	7.56741	2.0362
CD52	7.64133e-05	6.85488	7.56409	1.98314
FERMT3	8.13463e-05	6.82803	7.49513	1.10671
LILRB2	8.17731e-05	6.82223	7.48024	0.871777
SIGLEC7	8.2573e-05	6.81483	7.46121	0.703017
	8.46806e-05	6.8002	7.42359	0.692329
GRN	8.46806e-05	6.79806	7.41807	0.866608
ITGB2	8.58361e-05	6.78938	7.39574	2.11897
DOK3	8.89497e-05	6.77267	7.35272	1.03526
PTPN6	9.02329e-05	6.7638	7.32986	0.8976
LRRFIP2	9.72535e-05	-6.73282	7.24999	-0.471375
ARPC1B	9.94343e-05	6.71861	7.21333	0.576638
RPRD1A	9.94343e-05	-6.71764	7.21081	-0.697927
AIF1	0.000101547	6.70647	7.18198	1.3658
CTSS	0.000102106	6.70101	7.16787	1.78371
RAP2B	0.000103122	6.69398	7.1497	0.926256
CASP1	0.000109264	6.6695	7.08641	0.933746
MFNG	0.000110544	6.6619	7.06674	0.764754
GALNT6	0.000112619	6.65019	7.03645	1.02841
2021-03-01	0.000112619	6.64851	7.03207	1.24674
	0.000117495	6.62981	6.98366	0.551323
KCNJ5	0.000122032	6.6128	6.93956	1.14963
GRN	0.000122935	6.60691	6.9243	0.836934
SLC7A7	0.000123907	6.60088	6.90864	0.827366
RNF115	0.000126866	-6.58916	6.87823	-0.954877
RAP1A	0.000127206	-6.58502	6.8675	-0.780024
DUSP23	0.000127206	6.58197	6.85958	0.729364
PALLD	0.000127567	-6.57586	6.84371	-0.890795
CALM3///CALM2///CALM1	0.000127567	-6.57484	6.84106	-0.559694
LOC101060835///HLA-DQB1	0.000127611	6.56979	6.82795	1.59058
ZBTB10	0.000127611	-6.56613	6.81845	-0.589149
DYNC1LI2	0.000127611	-6.55738	6.79572	-0.536882
ATP1A2	0.000127611	-6.55385	6.78653	-1.83392
RBM47	0.000127611	6.55369	6.78612	1.36064
PLCB2	0.000127611	6.55213	6.78206	0.378183
LOC101926921///DAB2	0.000127611	6.55196	6.78162	0.976231
MAPK9	0.000127611	-6.54993	6.77635	-0.445748
LOC101926921///DAB2	0.000127611	6.54846	6.77252	1.08587
PREPL	0.000129256	-6.54101	6.75316	-0.626954
	0.000130357	6.53515	6.73792	0.44927
TMEM176A	0.000132518	6.5221	6.70397	1.25893
2021-03-01	0.000132518	6.52187	6.70337	1.04092
RAC2	0.000132518	6.52025	6.69916	1.54708
CCR5	0.000132518	6.51829	6.69405	0.477587
LAT2	0.000134996	6.5089	6.6696	0.851482
CTSL	0.00013736	6.49872	6.64309	0.76729
RUNX3	0.00013736	6.49732	6.63945	0.699472
ODC1	0.000148951	-6.46537	6.55619	-0.931516
C1QA	0.000149656	6.46107	6.54497	1.45295
YIPF6	0.000150374	-6.4537	6.52574	-0.450904
PID1	0.000150374	-6.45354	6.52533	-0.740684
AIF1	0.000150374	6.45145	6.51987	1.21621
IGHA2///IGHA1///IGH	0.000150374	6.44602	6.50571	4.11833
CYBA	0.000150374	6.44375	6.49977	1.17
TNFSF13	0.000150374	6.44339	6.49885	0.537116
MGAT4A	0.000150374	6.44169	6.49441	1.13651
ARHGAP30	0.000151764	6.43431	6.47514	1.17168
ARHGAP25	0.000151764	6.43348	6.47297	0.750993
LOC101926921///DAB2	0.000152666	6.42737	6.45703	0.944511
FCGR2C	0.000152666	6.42651	6.45479	1.26804
AIF1	0.000153387	6.42243	6.44411	1.09552
MBNL1-AS1	0.000155469	-6.41518	6.42519	-1.04609
CD37	0.000157673	6.40775	6.40576	1.51164
LAIR1	0.000163164	6.39304	6.36733	1.45642
KCNJ5	0.000168982	6.37671	6.32462	0.57761
LRRC25	0.000168982	6.37577	6.32214	0.67971
SELPLG	0.000173551	6.36385	6.29096	0.949258
NRROS	0.000173764	6.35914	6.27862	0.99616
EIF1	0.000173764	-6.35695	6.27289	-0.628779
TSNAX-DISC1///DISC1	0.000173764	6.35662	6.27204	0.629059
CTSB	0.000177647	6.34448	6.24024	1.19716
SYNJ2BP-COX16///SYNJ2BP	0.000177647	-6.3442	6.23952	-0.427037
RPS6KA1	0.000177794	6.3417	6.23296	0.68343
LOC101928625///MED21	0.000178859	-6.33735	6.22158	-0.55313
KCMF1	0.000183054	-6.32657	6.19331	-0.517022
CMTM7	0.000183054	6.32466	6.1883	0.988367
CASP1	0.0001836	6.3198	6.17556	0.989186
RUNX1-IT1	0.0001836	6.31888	6.17315	0.440819
PPM1A	0.0001836	-6.31427	6.16106	-0.558135
CD28	0.0001836	6.31349	6.15903	0.995463
TYROBP	0.0001836	6.31295	6.15763	1.69771
HLA-DMB	0.000184959	6.30821	6.14519	1.46503
IGLC1	0.000200484	6.27712	6.06361	3.53833
MRFAP1	0.00020555	-6.26608	6.03463	-0.27744
APOE	0.000208271	6.2593	6.01682	1.86419
MSRB3	0.0002105	-6.25343	6.00141	-0.671989
SLMAP	0.000213384	-6.24651	5.98323	-1.30573
TLR2	0.000215337	6.24122	5.96933	1.0731
CYBB	0.000223346	6.2261	5.92956	0.870464
CTSC	0.000227004	6.21687	5.90529	1.27032
ADGRA3	0.000227004	-6.21629	5.90377	-0.753743
C14orf132	0.000228198	-6.21244	5.89364	-0.821148
LSM14A	0.000228335	-6.21026	5.88792	-0.433934
HCK	0.000229188	6.20698	5.87927	1.42467
LARP1B	0.000231024	-6.20218	5.86664	-0.786936
NPC2	0.000232953	6.19726	5.85371	0.875729
MXRA7	0.000233793	-6.19406	5.84527	-0.437302
PYCARD	0.000236019	6.18875	5.8313	1.10045
OSBPL3	0.000242278	6.17746	5.80158	0.954952
PIP5K1B	0.000245317	-6.17111	5.78484	-1.27529
RNASE1	0.000245501	6.16846	5.77786	1.42336
IGLC1	0.000245501	6.1671	5.77429	3.92772
GIMAP4	0.000246308	6.16407	5.7663	1.06294
APBB2	0.000249126	-6.15814	5.75069	-0.624535
CA12	0.000249755	6.15278	5.73656	1.06039
CTSS	0.000249755	6.15188	5.73419	1.97536
CYAT1///IGLV1-44///IGLC1	0.000249755	6.15076	5.73122	3.10902
ACP5	0.000249755	6.14996	5.72911	2.05227
CLDND1	0.000251392	-6.14352	5.71214	-0.641141
GNA15	0.000251392	6.14027	5.70359	0.685405
HAVCR2	0.000251392	6.14022	5.70346	1.23469
C3orf70	0.000251392	-6.13946	5.70146	-1.35358
TNFSF13B	0.000251392	6.13872	5.69948	2.18451
IGSF6	0.000252014	6.13305	5.68454	1.07902
VKORC1L1	0.000252014	-6.13288	5.6841	-0.448534
CCL4	0.000252014	6.1326	5.68335	1.09394
RAB2B	0.00025283	-6.129	5.67385	-0.349756
CD53	0.00025283	6.12799	5.6712	1.66447
LOC101060835///HLA-DQB1	0.000255801	6.12145	5.65394	1.17423
CDC73	0.000255801	-6.11975	5.64947	-0.520661
CNPY3	0.000255801	6.1187	5.64669	0.459544
FBXO30	0.000257141	-6.11514	5.6373	-0.498636
GPSM3	0.000258147	6.11099	5.62634	0.643986
DYNLT3	0.000258147	-6.11039	5.62477	-0.543821
GUSBP11	0.000258753	6.10727	5.61653	1.13101
ABCA1	0.000258753	6.10506	5.61071	1.16292
KIAA0226L	0.000258753	6.10459	5.60946	0.70894
MTURN	0.000260644	-6.09951	5.59607	-0.835549
P2RX7	0.000260644	6.09463	5.58318	1.70026
TPM1	0.000260644	-6.09329	5.57964	-0.867661
SGCE	0.000260644	-6.09127	5.5743	-0.45225
SLCO2B1	0.000260644	6.09042	5.57204	0.767267
CA12	0.000260644	6.09012	5.57125	0.898547
CCL19	0.000260644	6.0887	5.56752	2.13177
LY86	0.000260644	6.08834	5.56656	1.59914
SIRPA	0.000260644	6.08749	5.56433	0.766892
CORO1A	0.000262785	6.08102	5.54723	1.11759
SH3BGR	0.000262785	-6.08087	5.54684	-1.17032
ITGAL	0.000262785	6.07801	5.53927	0.887136
CRTAP	0.000262785	-6.07724	5.53724	-0.690406
SAR1B	0.000262785	-6.07676	5.53599	-0.550473
PAFAH1B1	0.000266767	-6.06984	5.51771	-0.393949
NPL	0.000270499	6.06334	5.50052	1.91659
PALLD	0.000275498	-6.05526	5.47917	-0.620924
2021-03-01	0.00027827	6.05016	5.46569	1.17655
PTGS1	0.000287464	6.03576	5.42762	1.19459
NAGK	0.000287464	6.03551	5.42698	0.477391
LAPTM5	0.000288389	6.03132	5.41588	1.66503
HLA-DRB6	0.000288389	6.03063	5.41405	0.89544
GMFG	0.000288389	6.02894	5.40959	1.05535
IGK///IGKC	0.000288389	6.02841	5.40818	3.0436
LIPA	0.00029256	6.0218	5.3907	1.22619
FYB	0.000292881	6.01923	5.38389	0.718177
BRMS1L	0.000292881	-6.01848	5.38191	-0.378189
CNTN4	0.000300502	-6.00784	5.35376	-1.27108
SLMAP	0.000302195	-6.00438	5.34461	-1.23635
ARHGAP25	0.000303484	6.00142	5.33677	0.806854
MS4A4A	0.000305131	5.99669	5.32426	1.00684
METTL7B	0.000305131	5.99656	5.32391	0.680549
ALOX5	0.000305131	5.99519	5.32028	0.652711
KMO	0.000306109	5.99262	5.31349	0.931282
SBSPON	0.000307714	-5.98934	5.3048	-1.01643
NPNT	0.000307948	-5.98766	5.30035	-0.703225
USP16	0.000309216	-5.98479	5.29275	-0.412679
CFL2	0.000318565	-5.97073	5.25553	-0.892826
CCL18	0.000318565	5.97023	5.2542	2.56489
RRAS2	0.000318565	-5.96997	5.25351	-0.840593
ARHGDIB	0.000327863	5.95832	5.22264	0.723578
STK10	0.000327938	5.95686	5.21878	0.598587
DMD	0.000328275	-5.95513	5.21418	-0.730931
EPM2A	0.000334156	-5.94699	5.19263	-0.632858
MAPK13	0.000334156	5.94379	5.18414	0.692659
NCF4	0.000334156	5.94286	5.18167	0.978768
CCL18	0.000334156	5.94267	5.18116	2.6864
IGLV1-44	0.000334156	5.94202	5.17943	3.03391
IGK///IGKC	0.000335589	5.93839	5.16983	3.04962
BHMT2	0.000335589	-5.93782	5.1683	-0.76364
PTGS1	0.000342642	5.92907	5.1451	1.4225
CPED1	0.000345504	-5.92478	5.13372	-0.667319
APBB2	0.000345615	-5.92334	5.12992	-0.501607
DSC2	0.000347734	5.91985	5.12066	0.896625
ARCN1	0.000350587	-5.91478	5.1072	-0.400746
RNF115	0.000350587	-5.91432	5.106	-0.709288
LOC286191	0.000351283	-5.91231	5.10067	-1.09583
PLXND1	0.000354221	5.90805	5.08936	0.731595
PTAFR	0.000356008	5.90306	5.07612	0.711816
NUDT14	0.000356008	5.90255	5.07476	0.512778
CRTAP	0.000356008	-5.9024	5.07437	-0.511314
KIAA0226L	0.00036011	5.89704	5.06015	0.710612
TIMP1	0.000365124	5.8897	5.04067	0.473624
ITGAL	0.000365124	5.88957	5.04033	0.4475
ZEB1	0.000369856	-5.88372	5.0248	-0.531215
LST1	0.000371431	5.88095	5.01744	0.615613
SEMA6A	0.00037299	5.87821	5.01016	0.960306
BCAT1	0.000373288	5.87667	5.00609	1.76271
CAB39L	0.000375966	-5.87288	4.99602	-1.05567
NUDT4P1///NUDT4	0.000378157	-5.86957	4.98723	-0.713277
ANGPTL1	0.00037896	-5.86758	4.98195	-1.11352
POU2F2	0.00038168	5.86367	4.97157	0.412713
HLA-DRB1	0.00038168	5.86258	4.96865	1.06999
ATXN3	0.000382696	-5.86041	4.9629	-0.48184
MSI2	0.000385052	-5.857	4.95385	-0.51294
ZFYVE21	0.000388488	-5.85262	4.94222	-0.501966
ENSA	0.000389411	-5.84975	4.93458	-0.444447
IPO7	0.000389411	-5.84936	4.93356	-0.589725
TMEM246	0.000391763	-5.84542	4.92308	-0.525528
IPO5	0.000391763	-5.84383	4.91886	-0.61628
TMEM43	0.000391763	-5.84317	4.91712	-0.486696
TPM1	0.000391763	-5.84244	4.91516	-0.544276
PNKD	0.000393831	5.83924	4.90667	0.926593
PTPN11	0.000393831	-5.8382	4.9039	-0.815448
TNFSF12-TNFSF13///TNFSF13	0.000397063	5.8336	4.89168	0.420356
CFL2	0.000397063	-5.83294	4.88992	-0.738147
IGK///IGKC	0.000400319	5.82886	4.87908	3.05586
RHBDF1	0.000407823	-5.82108	4.85841	-0.625884
IRF8	0.000420561	5.80763	4.82266	1.12706
SLCO2B1	0.000420561	5.80753	4.82238	1.26823
	0.000420561	5.80666	4.82008	0.459999
FXYD5	0.000423553	5.80299	4.81031	0.709211
LILRB1	0.000430644	5.79594	4.79155	0.696875
TIMM23B	0.000436	-5.7904	4.77682	-0.763248
OXCT1	0.000441051	-5.78516	4.76289	-0.600218
MAP2	0.000444969	-5.77987	4.74883	-0.810049
JAML	0.000444969	5.77784	4.74343	0.788058
PIK3CG	0.000444969	5.77645	4.73973	1.10232
ROCK1	0.000444969	-5.77613	4.73887	-0.408519
PRKRA	0.000444969	-5.77545	4.73706	-0.480769
LACTB	0.000444969	5.77526	4.73655	0.694919
RNASET2	0.00044728	5.77227	4.7286	0.99417
TMOD1	0.00044728	-5.77032	4.72341	-0.64153
LHFPL2	0.00044728	5.77009	4.72279	0.81352
ACSS3	0.000447294	-5.76897	4.71983	-0.479545
ACADL	0.000450083	-5.76566	4.71102	-1.36529
MAFB	0.00045144	5.7635	4.70525	0.913284
LILRB3	0.000452874	5.76128	4.69935	0.605483
GPD1L	0.000458891	-5.75549	4.68396	-0.529071
CDK1	0.000476709	5.74081	4.64486	0.628516
	0.000476709	5.73946	4.64128	0.640774
SPP1	0.000476709	5.7383	4.63817	3.10796
THY1	0.000476709	5.73763	4.6364	0.918911
SNX20	0.000482442	5.73231	4.62223	0.629434
CFL2	0.000482492	-5.7312	4.61928	-1.03908
DAPK1	0.000484068	5.72898	4.61336	1.23475
FERMT2	0.000485607	-5.72679	4.60753	-0.583987
SLC41A2	0.000486221	-5.72528	4.60351	-0.901475
SGCB	0.000489029	-5.72218	4.59525	-0.71399
FCGR2B	0.000489031	5.72112	4.59244	2.04459
SIGLEC1	0.000491646	5.71818	4.58459	0.769383
PPP1CB	0.000494332	-5.71519	4.57665	-0.722113
C1QC	0.000499148	5.71071	4.56469	1.77348
CPE	0.000499292	-5.70956	4.56165	-0.668531
CSTB	0.000500339	5.70778	4.5569	0.84234
HADH	0.000506112	-5.70265	4.54324	-0.74224
FCGR2C	0.000506112	5.70155	4.5403	1.11136
LOC101926921///DAB2	0.000506112	5.70033	4.53705	0.932223
TCN2	0.000506112	5.69959	4.53507	0.585372
YWHAQ	0.000511112	-5.6949	4.52259	-0.312442
SIRPA	0.000511112	5.69301	4.51756	0.668444
LILRB1	0.000511112	5.69283	4.51708	0.688577
KCNE3	0.000511112	5.69202	4.51492	1.23515
TRIM14	0.000514543	5.68801	4.50424	0.951445
TTYH3	0.000514543	5.68763	4.50321	0.489647
SLCO2B1	0.000519418	5.68257	4.48972	0.726315
CCRL2	0.000519418	5.68227	4.48894	0.881568
SLC22A18	0.00053617	5.66923	4.45417	0.571388
AIM1	0.00053617	5.66901	4.45357	1.24862
GM2A	0.000536479	5.66767	4.45001	0.625755
FYB	0.000536479	5.66682	4.44774	1.37646
HLA-DMA	0.000537111	5.66541	4.44399	1.48883
IL17RA	0.000546223	5.65795	4.42411	0.691804
SYK	0.000546223	5.65747	4.42283	0.895828
TERF2IP	0.000549511	-5.65436	4.41453	-0.27571
FABP5	0.000550944	5.65246	4.40947	1.65415
RASGRP3	0.000552421	5.65054	4.40433	0.703091
TNFRSF1B	0.000553133	5.64911	4.40052	0.92479
	0.000558838	5.64359	4.38581	0.874905
GIMAP1	0.000558838	5.64304	4.38435	0.732194
HLF	0.000558838	-5.64257	4.38308	-0.677877
C10orf128	0.000560205	5.64054	4.37767	1.1943
PTPRC	0.000560205	5.63978	4.37566	1.55945
ARL4A	0.000569099	5.63324	4.3582	1.05506
MS4A6A	0.00056924	5.6322	4.35542	1.23529
ZNRF3	0.000571174	-5.62949	4.34821	-0.892972
PLEK	0.000571174	5.6291	4.34715	1.35109
MS4A7	0.000572731	5.62707	4.34176	1.68468
ELF4	0.000572731	5.62624	4.33954	0.384682
CA12	0.000584672	5.6175	4.31623	0.887891
IDS	0.000584672	-5.61704	4.315	-0.578207
GIMAP1	0.000588484	5.61378	4.3063	1.15294
ZNF385A	0.000588484	5.61227	4.30227	0.64047
SPOCD1	0.000588484	5.61194	4.30138	0.542215
FSCN1	0.000594483	5.60741	4.28931	0.605534
SKP1	0.000609838	-5.59744	4.2627	-0.368827
ACSL3	0.000611553	-5.59552	4.25758	-0.478519
LOC100287497	0.000611594	-5.59405	4.25365	-0.884826
MARCKS	0.000611594	5.59324	4.25147	1.24617
INPP5D	0.000611594	5.59244	4.24934	0.870382
HTRA4	0.000611594	5.59183	4.24773	0.482971
FXYD5	0.000613232	5.58998	4.24277	0.667112
NCKAP1L	0.000613988	5.58719	4.23535	0.918638
CD83	0.000613988	5.58706	4.23499	1.06179
PLA2G7	0.000613988	5.58682	4.23435	1.20408
LST1	0.000624238	5.58005	4.21627	0.804307
LPAR1	0.000625995	-5.57815	4.21121	-0.524041
SYT11	0.000627393	-5.57627	4.20619	-0.573019
GPR65	0.000627393	5.57503	4.20287	0.749496
CTNNA1	0.000627393	-5.57468	4.20193	-0.236478
FAM20A	0.000649647	5.56143	4.16656	1.02899
SYT11	0.000652928	-5.55876	4.15942	-0.583289
LYN	0.000668038	5.54971	4.13528	1.14745
DOCK2	0.000668038	5.54875	4.13271	1.16525
TLE1	0.000668038	-5.54725	4.12871	-0.60196
ACADL	0.000668038	-5.54595	4.12524	-1.34611
S1PR3	0.000668038	-5.54561	4.12433	-0.560942
IL2RG	0.000668038	5.54537	4.12367	0.905319
GBGT1	0.000668313	5.54404	4.12013	0.49637
ACE	0.000668313	5.54348	4.11863	0.590736
MYLK	0.00067103	-5.54117	4.11247	-0.687752
FAM20B	0.000674996	-5.53822	4.10458	-0.436718
CHI3L1	0.000679522	5.53499	4.09595	2.24941
TMSB10	0.000690147	5.52863	4.07896	0.627794
HN1	0.000700524	5.52248	4.06254	0.576119
CKB	0.000702803	-5.5197	4.05512	-0.895655
ADORA3	0.000702803	5.51826	4.05126	1.47491
PLXNC1	0.000702803	5.51813	4.05093	1.66993
	0.000702803	5.51689	4.0476	0.72294
STK10	0.000702803	5.51686	4.04753	0.66009
LSM14A	0.000702803	-5.51622	4.04581	-0.247973
KANK2	0.000704353	-5.51256	4.03606	-0.479238
LOC101928269///LOC100506403///RUNX1	0.000704353	5.51187	4.03421	0.782432
PTPN21	0.000704353	-5.51159	4.03344	-0.409956
GM2A	0.000704353	5.5106	4.0308	0.6738
PPP1R12A	0.000704353	-5.51028	4.02994	-0.672804
KIF5B	0.000704353	-5.50981	4.02869	-0.448241
UCP2	0.000704353	5.50956	4.02804	1.19215
GPX1	0.000706746	5.50753	4.02261	0.841462
ACTN2	0.000707025	-5.50656	4.02002	-1.0027
FAM131A	0.000713792	-5.50236	4.00879	-0.39068
CPVL	0.000723272	5.49686	3.9941	1.49159
GIMAP2	0.000730819	5.49236	3.98207	1.58881
IER3	0.000735087	5.48836	3.97138	1.85335
UGCG	0.000735087	5.48826	3.97112	0.822144
PARVB	0.000735087	5.48784	3.96999	0.754656
TRAF3IP3	0.000740822	5.48427	3.96046	0.586792
GAREM1	0.00076636	-5.47145	3.9262	-0.979
C4orf48	0.0007669	5.4688	3.91911	0.954768
SIGLEC1	0.0007669	5.46835	3.9179	1.15447
RBBP7	0.0007669	-5.46831	3.91779	-0.435994
PLA2G2A	0.0007669	5.46797	3.91688	1.05895
NDRG3	0.000769458	-5.46598	3.91158	-0.805468
CCL3L3///CCL3L1///CCL3	0.000769648	5.46454	3.90772	1.66047
ABCA1	0.000769648	5.46419	3.90678	0.999779
MYO7A	0.000769648	5.4635	3.90493	0.468704
VSIG4	0.000775712	5.45992	3.89537	1.43121
LOC101930404///SNORD116-28///SNORD115-26///SNORD115-13///SNORD115-7///SNORD116-22///SNORD116-4///PWARSN///SNORD107///IPW	0.000777386	-5.45836	3.89121	-0.697929
DSTN	0.000785741	-5.45378	3.87896	-0.848436
FBP1	0.000789451	5.45132	3.87239	1.17444
PNN	0.000793556	-5.4487	3.86537	-0.572631
ETF1	0.000793699	-5.44784	3.86309	-0.437295
ACP6	0.00080229	-5.44325	3.8508	-0.568614
ABCD3	0.000805244	-5.44116	3.84522	-0.545567
EFHD2	0.000809253	5.43862	3.83843	0.514746
DMD	0.000817202	-5.43438	3.82709	-0.410516
KCTD7///RABGEF1	0.000825605	-5.42973	3.81466	-0.408427
FYB	0.000825605	5.42896	3.81261	1.08741
KDM2A	0.000825605	5.42842	3.81117	0.423264
MSRB3	0.000825889	-5.42753	3.80877	-0.624606
DOCK8	0.000838294	5.42123	3.79193	1.3105
VAV3	0.000838294	5.42023	3.78925	0.616967
DOCK8	0.000838294	5.41994	3.78848	0.917316
CCL16	0.000839258	5.41696	3.78051	0.434126
MARCO	0.000839258	5.41652	3.77934	1.2012
LST1	0.000839258	5.41621	3.77852	0.553624
IPO5	0.000839258	-5.41507	3.77546	-0.393915
SPOPL	0.000839258	-5.41422	3.7732	-0.449209
MYO1B	0.000839258	-5.41381	3.77209	-0.441549
MSRB3	0.000839258	-5.41341	3.77102	-0.758032
CD300A	0.000839258	5.41318	3.77041	1.27648
TMEM38B	0.000839258	-5.41221	3.76781	-0.680788
ADAMDEC1	0.000839258	5.41193	3.76707	1.79016
DNAJB5	0.000839292	-5.41117	3.76503	-0.989047
CNIH4	0.000839726	-5.41024	3.76253	-0.472452
FCGRT	0.00084491	5.40731	3.75471	0.66958
VCL	0.000845777	-5.4062	3.75174	-0.893306
HMGA1	0.000848488	5.40374	3.74516	0.460544
TP53BP2	0.000848488	-5.40358	3.74474	-0.522169
MARCKS	0.000849296	5.4025	3.74185	0.994146
DNAJB6	0.00085418	-5.39964	3.7342	-0.556925
RBM27	0.00085418	-5.39899	3.73247	-0.436231
BMPR1A	0.000856168	-5.39743	3.7283	-0.626633
CSF2RB	0.000856686	5.39648	3.72576	1.63402
N4BP2L2	0.000859741	-5.39449	3.72043	-0.583405
SPOCK2	0.000865227	5.39151	3.71245	0.454323
IKZF1	0.00086648	5.39026	3.70912	0.835716
USP16	0.000876235	-5.38557	3.69658	-0.471942
CDKN3	0.000884344	5.38159	3.68591	0.872636
CA12	0.000885396	5.38033	3.68255	0.848399
NEXN	0.000885396	-5.37945	3.6802	-1.05581
PRDM1	0.000885396	5.37899	3.67897	0.690959
CLIC4	0.000891783	-5.37573	3.67024	-0.471983
FEM1B	0.000893417	-5.37436	3.66658	-0.536544
TLE1	0.000897541	-5.37201	3.66029	-0.547923
ITGA4	0.000897641	5.37125	3.65827	1.27581
METAP1	0.000912879	-5.36458	3.64042	-0.505847
HLA-DRA	0.000915561	5.36283	3.63573	1.41309
SLAMF7	0.000918515	5.36097	3.63078	0.720952
CASP1	0.000920391	5.35954	3.62694	0.917303
	0.000924078	-5.35742	3.62126	-1.03641
LILRA6	0.000925084	5.35632	3.61833	0.505919
MIR8071-2///MIR8071-1///IGHV4-31///IGHM///IGHG2///IGHG1	0.000927392	5.35443	3.61326	3.88412
LOC101060835///LOC100996809///HLA-DRB5///HLA-DRB4///HLA-DRB1///HLA-DQB1	0.000927392	5.35403	3.61219	1.15796
CTNNA1	0.000933382	-5.35061	3.60306	-0.325339
CD74	0.000933382	5.34973	3.60069	1.08726
PCDH17	0.000933382	5.34964	3.60046	0.779088
LCP1	0.000934661	5.34846	3.59729	1.24966
KIAA0232	0.000940168	-5.34568	3.58986	-0.59216
PJA2	0.00094396	-5.34356	3.58418	-0.356009
STXBP2	0.000959048	5.33725	3.56731	0.519322
PDZRN4	0.000964987	-5.33437	3.55961	-0.871261
PPP2CB	0.000969194	-5.3318	3.55272	-0.475638
SGCB	0.000969194	-5.33145	3.55178	-0.527287
FBLN5	0.000981773	-5.32584	3.53677	-0.724895
PPIF	0.000981773	5.32551	3.53589	0.752442
PTPN2	0.000982335	5.32448	3.53315	0.603816
MORC4	0.000982335	-5.32393	3.53167	-0.493302
HADH	0.000987705	-5.32131	3.52467	-0.584185
STAB1	0.000990804	5.31952	3.51988	0.794425
MS4A4A	0.00100043	5.31542	3.5089	1.76136
MOB4	0.00101137	-5.31089	3.49678	-0.443592
RAB9B	0.00101154	-5.31015	3.49481	-0.716935
HLA-DRA	0.00103388	5.30175	3.47231	1.3739
NLRC4	0.00103941	5.29869	3.46413	0.409607
PKD2	0.00103941	-5.29838	3.46331	-0.668219
CSDE1	0.00103941	-5.29783	3.46183	-0.350583
YAP1	0.00104605	-5.29488	3.45395	-0.559832
COQ10B	0.00104605	-5.29423	3.45221	-0.463377
CD84	0.0010471	5.29321	3.44946	0.468386
EMILIN2	0.00105558	5.28968	3.44003	1.37855
PLCB4	0.00105825	-5.28763	3.43454	-0.819151
ITGAM	0.00105825	5.2874	3.43393	1.50838
CD209	0.00105825	5.28665	3.43191	1.24366
PHF10	0.00105825	-5.28613	3.43051	-0.417968
MAP3K11	0.00106826	5.28213	3.41983	0.502429
IL18BP	0.00106967	5.281	3.41681	0.868443
SSPN	0.00108609	-5.27463	3.39974	-0.419673
IGK///IGKC	0.00108609	5.27374	3.39736	1.89069
HAVCR2	0.00108609	5.27364	3.39709	0.483015
NPL	0.00108665	5.2728	3.39484	1.37707
PTAFR	0.00108774	5.27179	3.39214	0.513146
CD300A	0.00110424	5.26581	3.37615	0.52901
SPHAR///RAB4A	0.00110792	-5.26398	3.37125	-0.743849
WAS	0.00113116	5.25597	3.34982	0.378008
CTNNA1	0.00113116	-5.25533	3.34811	-0.243665
ECSCR	0.00113991	5.25161	3.33815	0.748463
ENAH	0.00113991	-5.25131	3.33734	-0.83987
ARHGAP4	0.00114536	5.24897	3.33109	0.459489
SLC26A11	0.00114844	5.24738	3.32682	0.354337
CCNB1IP1	0.00115129	-5.24586	3.32275	-0.534477
NAPG	0.00115177	-5.24507	3.32063	-0.726631
VCL	0.00115223	-5.24428	3.31854	-0.584176
PLCE1	0.00115483	-5.24284	3.31468	-0.763877
SLC11A2	0.00115605	5.24183	3.31197	0.541356
NTAN1	0.00116567	5.23806	3.30188	0.527643
DCAF8	0.00116567	-5.23762	3.30071	-0.543565
CCL15-CCL14///CCL14	0.00116828	5.23619	3.29689	0.914608
SSBP2	0.00116946	-5.2352	3.29423	-0.389682
TRPC1	0.00117189	-5.23383	3.29057	-0.663024
NCF2	0.00118754	5.22851	3.27632	1.53779
PRICKLE2	0.00118898	-5.22745	3.27348	-0.417748
RASSF4	0.00119061	5.22633	3.2705	0.753991
FBXL2	0.00119678	-5.22387	3.26391	-0.424709
ST14	0.00119991	5.22232	3.25976	0.724203
ARL4C	0.00120354	5.22062	3.25522	0.919834
CD163L1	0.001211	5.21781	3.2477	0.545949
MAP3K14	0.0012186	5.21497	3.2401	0.467524
RASSF4	0.00122654	5.21205	3.23228	0.477731
XK	0.00122686	-5.21134	3.23037	-0.616659
RNASET2	0.00122861	5.21021	3.22735	1.13568
APOC1	0.00124207	5.20559	3.21498	0.878254
PRKAG2	0.00124207	-5.20496	3.21328	-0.529794
PLAUR	0.00124207	5.2045	3.21206	0.751957
PTPN21	0.00125272	-5.20086	3.20232	-0.393416
ARHGAP45	0.00125651	5.19918	3.19782	0.586201
DEF6	0.00125654	5.19855	3.19615	0.492117
SLC15A3	0.00125915	5.1972	3.19254	0.749544
PDZRN3	0.00126252	-5.19551	3.18801	-1.09056
NALCN	0.00126252	-5.19477	3.18601	-0.787375
SLC50A1	0.00126252	5.19438	3.18499	0.318969
LOC101927178///FAM177A1	0.00126252	-5.19381	3.18346	-0.587181
PRKCD	0.00126257	5.19319	3.18179	0.446474
TPM1	0.00127535	-5.18869	3.16976	-0.658854
CEMIP	0.00127535	5.18841	3.169	1.71137
IGFBP4	0.00127887	5.18683	3.16478	0.855953
FCER1G	0.00128556	5.18438	3.15821	1.49918
NEXN	0.00128842	-5.18299	3.1545	-1.02682
FMNL1	0.0012893	5.18214	3.15223	0.494362
GIMAP1	0.00129087	5.18111	3.14947	0.70382
WEE1	0.00131292	-5.17452	3.13184	-0.624868
KLHL6	0.00131336	5.1738	3.12991	0.765847
RSU1	0.00131735	-5.17213	3.12544	-0.509608
CLEC5A	0.0013183	5.17128	3.12316	1.53991
MAN2B1	0.00132016	5.16998	3.11969	0.697633
ATP1A2	0.00132016	-5.16959	3.11863	-1.46999
CP	0.00132767	5.16699	3.11167	1.20342
TRBC1	0.00133427	5.16463	3.10537	0.854258
STARD8	0.00133427	5.16405	3.1038	0.464236
APBB1IP	0.00133506	5.16324	3.10165	0.960008
NRP2	0.00134506	5.16002	3.09301	0.626671
STEAP1	0.00135156	5.15767	3.08674	0.941565
LGALSL	0.00135156	-5.15713	3.0853	-0.537598
SLC16A1	0.0013587	-5.15411	3.07722	-0.559323
PPP1R12A	0.0013587	-5.15409	3.07716	-0.546328
NAGPA	0.00136419	5.15208	3.07178	0.512263
NCF4	0.00136763	5.1506	3.06783	0.740933
TMEM8B	0.00137524	-5.14806	3.06102	-0.495911
PCID2	0.00137873	-5.14658	3.05706	-0.324968
COL1A1	0.00138366	5.14473	3.05212	0.916668
TNFSF8	0.00140216	5.13945	3.03799	0.811166
FAM219B	0.00140672	-5.13773	3.03337	-0.487704
SSB	0.00141721	-5.13452	3.02479	-0.376521
SEC23A	0.0014235	-5.13236	3.01902	-0.510726
IGKC	0.0014235	5.1318	3.0175	2.27125
CCNB2	0.00142631	5.13053	3.0141	0.616625
ARL4C	0.00143132	5.12836	3.00831	1.8835
MAP4K1	0.00143132	5.12813	3.0077	0.444519
APOC1	0.00144045	5.12528	3.00006	1.82242
MELK	0.00144045	5.12474	2.99861	0.5166
MS4A6A	0.00144059	5.12413	2.99699	1.374
NEK6	0.00144204	5.12319	2.99447	0.397045
RRM2	0.00144204	5.12264	2.99299	1.17433
ADAM28	0.00144515	5.12093	2.98843	1.24585
TNFAIP8L1	0.00144515	5.12074	2.98791	0.724511
JAZF1	0.0014547	-5.11784	2.98015	-0.557983
IPO7	0.00145821	-5.11603	2.97532	-0.409061
LOC100129518///SOD2	0.00145821	5.11575	2.97456	0.951334
EPB41L5	0.00145821	-5.11529	2.97333	-0.512046
LOC100996809///HLA-DRB4///HLA-DRB1	0.00146489	5.11311	2.9675	1.03198
FOLR2	0.0014741	5.11033	2.96007	0.913663
SPOP	0.00148063	-5.10821	2.95438	-0.332184
TBC1D2	0.00148637	5.10628	2.94922	0.539873
TAX1BP1	0.00148641	-5.10558	2.94734	-0.416241
C15orf48	0.00148641	5.10515	2.9462	1.36449
MYCBP2	0.00148883	5.10398	2.94308	0.617478
ALOX5	0.00148883	5.10263	2.93946	1.8735
ARHGDIB	0.00148883	5.10261	2.93941	0.612288
ZRANB1	0.00148883	-5.10205	2.9379	-0.487201
HSD3B7	0.00148883	5.10179	2.93721	0.550253
AIFM2	0.00148908	-5.09975	2.93174	-0.288725
ZFYVE21	0.00148908	-5.09963	2.93143	-0.770439
CTPS1	0.00148908	-5.09951	2.93111	-0.900128
CDK1	0.00148908	5.09888	2.92943	0.605584
DNM1L	0.00148908	-5.09856	2.92857	-0.342761
PPM1B	0.00148908	-5.09842	2.92819	-0.977337
FAM167B	0.00149316	5.09691	2.92414	0.725023
TLR8	0.00149445	5.09584	2.92128	1.28303
CSF1R	0.00149445	5.0955	2.92038	1.17246
FKBP15	0.00149445	5.09496	2.91893	0.471385
PHYKPL	0.00149752	5.09369	2.91553	0.361184
TAF9B	0.00151091	-5.08999	2.90565	-0.424008
TAF5L	0.00151733	-5.08795	2.90018	-0.574127
DNLZ///CARD9	0.00151867	5.08709	2.89789	0.409235
CSRNP3	0.00151875	5.08654	2.89639	0.39009
IDH3A	0.0015188	-5.08598	2.89491	-0.563937
LOC101927562///DUSP8	0.00152343	-5.08436	2.89058	-0.695431
MSI2	0.00153039	-5.08221	2.88483	-0.584891
CDKN3	0.00153147	5.08072	2.88082	0.838493
LOC100996412	0.00153147	5.08058	2.88046	0.687616
HLA-DPA1	0.00153147	5.08001	2.87895	1.33154
IGLJ3///IGLV@///IGLC1	0.00153147	5.07981	2.87841	1.89869
PLAU	0.00155178	5.07462	2.86451	0.772949
XRCC5	0.00156419	-5.07127	2.85554	-0.34579
ITGA1	0.00157121	-5.06801	2.84682	-0.459087
HSPB8	0.00157121	-5.06767	2.84592	-0.826074
CDC25B	0.00157121	5.0675	2.84547	0.583268
SHANK3	0.00157121	5.06622	2.84203	0.918717
STAB1	0.00157121	5.06572	2.84069	0.749993
OCA2	0.00157121	-5.06562	2.84044	-0.547682
CD86	0.00157121	5.0656	2.84039	1.88105
IGLL3P	0.00157121	5.06491	2.83854	1.89409
AP2S1	0.00157121	5.06491	2.83853	0.44947
ITGB1	0.00157611	-5.06328	2.83417	-0.787433
DSTN	0.00158482	-5.06046	2.82663	-0.33974
BUB1B	0.00158482	5.06028	2.82615	0.394727
PLD5	0.00158855	-5.05892	2.82252	-2.02957
MAF	0.00158908	5.05828	2.8208	1.08682
BMPR1A	0.00161119	-5.05287	2.80633	-0.697288
TLR1	0.00161132	5.05232	2.80485	0.778374
SEL1L3	0.00162321	5.04892	2.79576	1.40422
BVES	0.00162321	-5.04868	2.79511	-0.887712
LSP1	0.00163814	5.04492	2.78506	0.867537
RAB2A	0.00164326	-5.0433	2.78072	-0.586402
NFIA	0.00164783	-5.04179	2.7767	-0.445157
LILRB3	0.00165275	5.04022	2.7725	0.534392
RBM12	0.00165947	-5.03827	2.76728	-0.49921
GAS2L3	0.00166962	5.03521	2.75909	0.612177
SLC16A9	0.00166962	-5.03508	2.75875	-0.672977
IRAK1	0.00167431	5.03349	2.7545	0.579503
DCUN1D4	0.00167431	-5.03306	2.75335	-0.540582
TNFSF10	0.00168145	5.03104	2.74795	0.972048
ZNF10	0.0016919	-5.0282	2.74033	-0.494064
KCTD9	0.0016919	-5.02783	2.73935	-0.676444
USP47	0.00169297	-5.02709	2.73739	-0.529149
RELT	0.00169474	5.02621	2.73503	0.390362
PPP1R21	0.00169846	-5.02493	2.7316	-0.527337
MCOLN2	0.00170031	5.024	2.72912	0.399293
SLAMF7	0.00170031	5.02353	2.72785	0.805796
TIAM1	0.00172626	5.01766	2.71216	1.21059
RENBP	0.00173083	5.01622	2.7083	0.462623
KHDRBS3	0.00173374	-5.01512	2.70536	-0.391931
PLA2G12A	0.00173687	-5.01398	2.7023	-0.494635
SBSPON	0.00174255	-5.01232	2.69786	-1.11156
ANXA11	0.00176577	-5.00713	2.684	-0.460582
PRR5L	0.00176628	5.00652	2.68238	0.506657
SLX1B-SULT1A4///SLX1A-SULT1A3///SULT1A4///SULT1A3	0.00176784	5.00543	2.67946	0.609943
SGCB	0.00176784	-5.00521	2.67886	-0.383794
SLK	0.0017705	-5.00418	2.6761	-0.528748
CCR1	0.00177429	5.00216	2.67072	1.05002
SLC27A1	0.00177429	5.00213	2.67062	0.344769
BCAT1	0.00177429	5.00192	2.67007	1.46483
ALDH3A2	0.00178494	-4.99931	2.66308	-0.77656
LOC101926921///DAB2	0.00180348	4.99515	2.65197	0.719485
MS4A6A	0.00180496	4.99436	2.64987	1.38535
DIXDC1	0.00183109	-4.98845	2.63404	-0.603784
JCHAIN	0.00183109	4.98829	2.63362	2.68665
SYNE1	0.00184783	-4.98449	2.62346	-0.579339
LOC101927137///FAM78A	0.00184783	4.98408	2.62237	0.455412
SYNM	0.00185091	-4.983	2.61947	-0.799095
MAFK	0.00185967	-4.98084	2.61369	-0.537403
CEBPA	0.00186877	4.97862	2.60776	0.591118
SLC22A3	0.00188617	-4.97484	2.59768	-1.31052
RHOQ	0.00189795	-4.97215	2.59048	-0.438909
DIDO1	0.00190317	-4.97069	2.58657	-0.604242
CXCR4	0.0019173	4.96758	2.57827	2.01558
SYK	0.00191739	4.96703	2.57678	1.04152
FHL5	0.00191739	-4.96631	2.57487	-0.746885
RERG	0.00191739	-4.9661	2.57431	-0.877692
IL18BP	0.00192639	4.96396	2.56858	0.33339
FGFR1	0.00192736	-4.96329	2.5668	-0.431791
AK9	0.00192909	-4.96249	2.56466	-0.418132
ADTRP	0.00193282	4.96132	2.56154	0.761923
PSMD12	0.00193779	-4.95993	2.55782	-0.530111
KCNAB1	0.00194132	-4.95881	2.55481	-0.884097
BID	0.0019439	4.95785	2.55226	0.560018
HSDL2	0.00194486	-4.9572	2.55051	-0.579015
NAP1L5	0.00194654	-4.95599	2.54727	-0.798536
MIR21///VMP1	0.00194654	4.95582	2.54684	1.12715
RAB21	0.00194654	-4.95541	2.54573	-0.498024
TLE1	0.00194654	-4.95497	2.54455	-0.71185
CR1	0.00195784	4.95244	2.5378	0.322056
P2RY8	0.00195797	4.95194	2.53646	0.540546
ALDH2	0.00196958	-4.94937	2.52959	-0.412286
USP9X	0.00197328	-4.948	2.52592	-0.420816
MS4A6A	0.00197328	4.94775	2.52527	0.827928
MS4A6A	0.00198874	4.94452	2.51662	1.38687
IL10RA	0.00199145	4.94252	2.51129	1.01958
MMGT1	0.00199145	-4.94232	2.51076	-0.435015
WBSCR17	0.00199145	-4.94175	2.50921	-0.595418
SCRN1	0.00199145	-4.94168	2.50903	-0.449787
CHI3L1	0.00199145	4.94167	2.509	1.89864
RERG	0.00201338	-4.93732	2.49739	-0.687481
FKBP15	0.00201396	4.93665	2.4956	0.325236
	0.00201396	4.93628	2.4946	0.369942
HLTF	0.00201955	-4.93482	2.49072	-0.464079
CXCR4	0.00202186	4.93395	2.48838	1.73426
FAF1	0.00202256	-4.93336	2.48681	-0.348222
STAT2	0.00202865	4.93183	2.48271	0.361884
PIK3R5	0.00203967	4.92944	2.47634	0.900258
MAN2B2	0.00203971	-4.92897	2.47508	-0.387377
MN1	0.00204882	-4.92655	2.46861	-0.596486
MTMR9LP	0.00204882	4.92606	2.4673	0.426745
DCUN1D4	0.00204882	-4.926	2.46713	-0.568363
LOC101926951///PCDH20	0.0020508	-4.92519	2.46498	-1.06251
VPS45	0.00205483	-4.92403	2.46188	-0.409693
MYO1G	0.0020631	4.92215	2.45685	0.688463
ADAM33	0.00206564	-4.92125	2.45445	-0.630335
ARPP19	0.0020798	-4.91794	2.44562	-0.424601
CDC37L1	0.0020798	-4.91756	2.44459	-0.720773
ABCG1	0.0020798	4.91745	2.44429	0.736104
CAPG	0.00208302	4.91644	2.4416	1.42517
CNDP2	0.00208723	4.91526	2.43846	0.697442
EIF4E3	0.00209361	-4.91372	2.43435	-0.349082
PTP4A1	0.00210438	-4.91145	2.42827	-0.412271
DOK2	0.00210903	4.90981	2.42389	0.43852
ZRANB2	0.00210903	-4.90975	2.42374	-0.468687
LY96	0.00212241	4.90706	2.41654	1.48209
MIR1204///PVT1	0.00212442	4.90625	2.41439	0.720635
ALOX5AP	0.00212442	4.90581	2.41321	1.29445
TACC3	0.00213283	4.90359	2.40729	0.623169
REEP1	0.00213283	-4.9035	2.40705	-0.955458
SNX10	0.00213959	4.90193	2.40284	1.20933
ASPM	0.00214689	4.90011	2.39798	0.376636
C8orf34	0.00214689	-4.89963	2.3967	-0.818606
TMEM176B	0.00214689	4.899	2.39503	1.3601
PGM5	0.00214689	-4.89881	2.39452	-0.568965
ZNF365	0.00214689	-4.89846	2.39358	-0.674823
RHOH	0.00214817	4.8978	2.39182	0.553103
PRKAG2	0.00215487	-4.89625	2.38767	-0.445001
AEBP2	0.00216031	-4.89489	2.38405	-0.61029
ADD1	0.00216031	-4.89446	2.38289	-0.27692
CAB39L	0.00217929	-4.89091	2.37342	-0.723033
ZSCAN18	0.00218994	-4.88873	2.36759	-0.462374
CLCC1	0.00218994	-4.88829	2.36642	-0.35098
THSD4	0.00219073	-4.88772	2.36489	-0.626043
ATAD1	0.00219357	-4.8865	2.36164	-0.535598
PDCD6IP	0.00219357	-4.88637	2.36129	-0.410028
TNFSF13B	0.00221359	4.88271	2.35151	1.79538
LCP2	0.00223345	4.8791	2.34186	1.04189
BMP2K	0.00223345	4.87866	2.3407	0.524905
PFN2	0.00223445	-4.87806	2.33909	-0.606155
CYFIP2	0.00225281	-4.87472	2.33017	-0.524457
LGMN	0.00226219	4.8728	2.32506	0.998596
HCRP1	0.00226649	4.87169	2.32209	0.390042
G0S2	0.00227228	4.87001	2.31762	0.82896
CD4	0.00227228	4.86931	2.31574	0.764285
KALRN	0.00227228	-4.86928	2.31565	-0.521275
ZRANB1	0.00227228	-4.86902	2.31498	-0.446044
SIGLEC10	0.00227937	4.86741	2.31067	0.582444
CTSS	0.00227937	4.86704	2.30969	1.33001
BMPR1B	0.0022802	-4.86648	2.30818	-0.669474
CEP104	0.00236066	-4.85376	2.27423	-0.361941
NPL	0.00236164	4.85318	2.27267	0.989412
ALOX5	0.00237116	4.85131	2.2677	0.577951
ATP2A2	0.00237466	-4.85036	2.26514	-0.56837
COMMD9	0.00239081	4.84752	2.25757	0.532187
BTC	0.00239119	-4.84691	2.25594	-0.544273
ZAK	0.00239119	-4.84659	2.25511	-0.419122
AKTIP	0.00240959	-4.84291	2.24528	-0.399718
ZAK	0.00240959	-4.8426	2.24444	-0.620388
ANO2	0.00240959	4.84246	2.24408	0.322598
ITGB1	0.00240959	-4.84215	2.24324	-0.344561
STK32A	0.00241061	-4.84143	2.24132	-0.502731
GYG1	0.00241061	-4.84072	2.23944	-0.464368
LOXL2	0.00241061	4.84039	2.23855	0.678542
PTPRC	0.00241061	4.84028	2.23825	1.4814
EPHB4	0.00241237	4.83959	2.23641	0.525727
AP1G2	0.00241955	4.83773	2.23145	0.458019
EPM2A	0.00241955	-4.83765	2.23125	-0.430526
ZFR	0.00241955	-4.83725	2.23017	-0.33212
PIK3AP1	0.00242847	4.83552	2.22556	0.409005
LPXN	0.00243426	4.83411	2.2218	0.874111
MPEG1	0.00243426	4.83348	2.22012	1.29712
SRSF1	0.00243426	-4.8334	2.21989	-0.406166
TTBK2	0.0024633	-4.82877	2.20755	-0.443924
KHDRBS3	0.00246857	-4.82735	2.20376	-0.445848
PRDM1	0.00246857	4.82717	2.20327	0.816515
RHBDD1	0.00249541	-4.82291	2.19191	-0.293515
TIMELESS	0.00250285	4.82143	2.18797	0.404384
LINC01503	0.00252449	4.81796	2.1787	0.614216
DCBLD2	0.00253923	-4.81547	2.17207	-0.655284
KCNMA1	0.00254938	-4.81364	2.16718	-1.05887
PLCL1	0.00257278	-4.8096	2.15642	-0.731364
TTLL7	0.00257278	-4.80956	2.15629	-1.01264
ACVR1B	0.00257623	4.80866	2.15391	0.359503
B3GALNT2	0.002586	-4.80677	2.14887	-0.57895
RRAS2	0.002586	-4.80648	2.14809	-0.599416
FILIP1	0.00258847	-4.80573	2.14608	-0.874893
PPP1R9A	0.00260137	-4.80355	2.14026	-0.833619
MFF	0.00261122	-4.80179	2.13557	-0.308698
FCER1G	0.00261729	4.80055	2.13226	1.71797
HSPA4L	0.00262518	-4.79872	2.12739	-0.787779
HK3	0.00262518	4.79865	2.1272	0.584703
MARK1	0.00263785	-4.79653	2.12154	-0.408553
IMPDH1	0.00266781	4.79211	2.10976	0.389347
FHL1	0.00267142	-4.79121	2.10738	-0.519231
HLA-DPB1	0.00267415	4.79039	2.10519	0.47983
PLA2G15	0.00267415	4.79002	2.1042	0.594351
FTL	0.00268173	4.7886	2.10042	0.340748
DLG1	0.00268173	-4.78819	2.09932	-0.559717
BAMBI	0.00268239	-4.78769	2.09799	-1.08335
KCTD10	0.00268283	-4.78664	2.09517	-0.52077
PPP1R1A	0.00268283	-4.78643	2.09463	-1.12101
FABP3	0.00268283	-4.7864	2.09454	-0.804306
TPPP	0.00268376	-4.78587	2.09312	-0.400231
MCAM	0.0026854	-4.78524	2.09145	-0.769438
SVIL	0.00268752	-4.78455	2.08961	-0.8585
PSMB8-AS1	0.00269496	4.78304	2.0856	1.08041
TREM1	0.00269496	4.78275	2.08482	1.41187
RNF44	0.0027054	4.78097	2.08008	0.440544
C14orf159	0.00272013	4.77864	2.07386	0.445346
KIF1C	0.00272862	-4.77693	2.06929	-0.818106
C8orf88	0.00272862	-4.77672	2.06874	-0.689211
NAGA	0.00275154	4.77335	2.05976	0.422403
IGLJ3///IGLV1-44///CKAP2///IGLV@///IGLC1	0.00275603	4.77236	2.05713	1.53285
MOCS2	0.00275753	-4.77149	2.05479	-0.730896
NDRG3	0.00275753	-4.77136	2.05446	-0.89498
	0.00276002	4.77064	2.05253	0.544778
CXCL2	0.00276168	4.77002	2.05088	2.03436
GNG12	0.00277313	-4.76815	2.0459	-0.43129
NOD2	0.00279151	4.76528	2.03825	0.542479
GM2A	0.00279151	4.765	2.0375	0.657019
PAM	0.0027929	-4.76435	2.03577	-0.484512
SORBS1	0.0027929	-4.76402	2.03489	-0.894609
EVI2A	0.00280678	4.76186	2.02914	1.4138
FAM133A	0.00280708	-4.76142	2.02797	-0.442668
CALM3///CALM2///CALM1	0.00281381	-4.75991	2.02396	-0.618851
KPNA1	0.00281381	-4.75977	2.02357	-0.417964
RAB42	0.00281982	4.75826	2.01955	0.369534
GPR84	0.00281982	4.75821	2.01943	0.478357
TRPC1	0.00282432	-4.75725	2.01686	-0.54107
MYO1G	0.00283362	4.75569	2.01269	0.556548
BARD1	0.00284081	-4.75439	2.00924	-0.672086
CD93	0.00284434	4.75317	2.00598	0.961463
ADI1	0.00284434	-4.75297	2.00547	-0.511492
TMEM43	0.00284434	-4.75276	2.00489	-0.503503
PILRA	0.00284782	4.75175	2.00221	1.0305
MYEF2	0.00284782	-4.75139	2.00123	-0.820447
FAM213B	0.00284782	4.75114	2.00057	0.583554
CASP10	0.00284839	4.7506	1.99914	0.391463
LIMCH1	0.00284839	-4.75028	1.99828	-0.899835
ARHGAP9	0.00285281	4.74933	1.99576	0.641493
BMP2K	0.00285864	4.74821	1.99279	0.574053
HNRNPD	0.00286019	-4.74694	1.98938	-0.451514
TNFAIP2	0.00286019	4.74686	1.98917	0.82556
AKR1A1	0.00286019	4.74685	1.98914	0.388854
SORBS1	0.00286877	-4.74537	1.98521	-0.741012
PTPRJ	0.00286877	4.745	1.98422	0.849352
PEBP1	0.00287156	-4.74426	1.98226	-0.357195
GIMAP1-GIMAP5///GIMAP5	0.00289612	4.74053	1.97232	0.854757
BCL2L2	0.00289612	-4.74046	1.97214	-0.470002
TBXAS1	0.00290943	4.73845	1.96676	0.686809
CLEC11A	0.0029147	4.73703	1.963	0.702831
LST1	0.0029147	4.73703	1.96298	0.626276
ARHGAP10	0.00291576	-4.73651	1.96161	-0.430821
AFF3	0.00292985	-4.73441	1.95602	-0.800171
MYEF2	0.00293343	-4.73359	1.95383	-0.752598
CSRP1	0.0029387	-4.73256	1.9511	-0.592349
PLCXD3	0.00294076	4.73193	1.94941	1.083
FYB	0.00295779	4.7292	1.94214	0.539565
TPM1	0.00295779	-4.7288	1.94107	-0.462104
DNAJB5	0.00295779	-4.72872	1.94087	-0.823505
GAREM1	0.00296231	-4.7278	1.93841	-0.672442
CALD1	0.00296864	-4.72665	1.93537	-0.280992
SLC11A1	0.0029691	4.72621	1.9342	1.00498
CRK	0.00297269	-4.72474	1.93027	-0.29272
EFNA1	0.00297269	4.72467	1.93007	0.794302
LFNG	0.00297269	4.72464	1.92999	0.562396
NSFL1C	0.0029784	-4.72357	1.92716	-0.461134
RAF1	0.00298197	-4.72239	1.92401	-0.302473
ITGAX	0.00298197	4.72182	1.92251	1.07831
RGS19	0.00298197	4.72169	1.92216	0.510968
LRRC6	0.00298197	4.72162	1.92196	0.392568
GPSM3	0.00299076	4.72019	1.91817	0.449201
EXTL2	0.0030122	-4.71696	1.90955	-0.482473
GIMAP6	0.0030122	4.71673	1.90896	1.28109
ITGB1	0.0030122	-4.71648	1.90827	-0.604611
CYB561D2	0.0030122	4.71614	1.90738	0.484574
ITGA11	0.00301254	-4.71572	1.90627	-0.770656
ZBTB10	0.00302198	-4.71423	1.9023	-0.536034
IL4R	0.00303147	4.71247	1.89761	0.376904
MAP1B	0.00303147	-4.71237	1.89733	-0.560936
BMP2K	0.00303176	4.71191	1.89612	0.861387
DENND1C	0.00303176	4.71149	1.895	0.420708
APBB2	0.00303176	-4.7112	1.89423	-0.482439
GVINP1	0.00303534	4.71041	1.89212	0.446895
	0.0030383	-4.70969	1.8902	-0.576679
LGALS3	0.00304749	4.70807	1.88589	0.50861
MAP4	0.00304749	-4.70766	1.88481	-0.367522
LINC01128	0.00304749	-4.70735	1.88399	-0.51995
KIAA0101	0.00304749	4.70694	1.88289	1.30861
CGREF1	0.00304749	4.70674	1.88236	0.46557
TMOD1	0.00305206	-4.70584	1.87996	-0.621228
PLAUR	0.00305645	4.70476	1.87709	1.06998
DNM1L	0.00305645	-4.70458	1.87662	-0.396732
NIPSNAP3B	0.00307043	-4.70259	1.87131	-0.921177
BATF3	0.00308981	4.69999	1.86438	0.353366
LRRFIP2	0.00309012	-4.69958	1.8633	-0.308499
FBXO21	0.00309485	-4.69867	1.86087	-0.428705
ITGA4	0.0031004	4.69766	1.85819	0.964228
KYNU	0.00310931	4.69627	1.8545	0.435811
C16orf72	0.0031293	-4.69363	1.84746	-0.392195
MIR4656///AP5Z1	0.00313406	4.69272	1.84504	0.294805
CTSZ	0.00313987	4.69151	1.84184	0.960218
TLR5	0.00313987	4.69132	1.84133	0.821098
PPP3CB	0.00314615	-4.69024	1.83846	-0.365043
ITGA4	0.00317759	4.68635	1.82809	0.417821
ICAM1	0.00318004	4.6857	1.82638	0.870973
	0.00318197	4.68483	1.82406	1.44096
FSCN1	0.00318197	4.68476	1.82386	0.64393
CAMSAP2	0.00319853	-4.68255	1.81798	-0.361894
SLC44A1	0.00320939	-4.68098	1.81381	-0.29321
CKS2	0.00322408	4.67899	1.80852	0.907235
PSMB10	0.00323795	4.6771	1.8035	0.575348
MYCBP2	0.00323936	4.67658	1.80212	0.661015
ABI2	0.00324385	-4.67572	1.79984	-0.344001
PTRHD1	0.00325045	4.67457	1.79676	0.691916
IL10RB-AS1	0.00325045	4.67427	1.79598	0.401801
LOC101060835///LOC100996809///HLA-DRB4///HLA-DRB3///HLA-DRB1///HLA-DQB1	0.00328169	4.67051	1.78598	1.24645
SPNS2	0.0032975	4.66844	1.78048	0.6362
CTSD	0.00331144	4.66625	1.77465	0.767185
LOC101927180///ATP6V1F	0.00331144	4.66612	1.77429	0.388227
PTPN21	0.00331144	-4.66586	1.7736	-0.310845
NPR1	0.00331635	-4.66497	1.77124	-0.818584
FCMR	0.00332583	4.66318	1.76649	0.474112
PRKAG2	0.00332583	-4.66281	1.7655	-0.563093
GNB5	0.00332583	-4.66259	1.76492	-0.386301
MAPKAPK3	0.00332583	4.66235	1.76427	0.434092
IFITM1	0.00332583	4.66211	1.76364	0.602394
CFAP97	0.00332583	-4.66179	1.7628	-0.358424
PTPN22	0.00333518	4.66044	1.7592	0.201618
SFMBT2	0.00333637	4.65995	1.75791	0.732363
	0.00334725	-4.65844	1.75388	-0.725461
TROVE2	0.00335996	-4.65673	1.74935	-0.340541
CXCR4	0.00338492	4.65375	1.74141	1.69184
FAM199X	0.00339584	-4.65224	1.73742	-0.535955
MYCBP2	0.0033959	4.65188	1.73645	0.446548
SORBS1	0.00340392	-4.65069	1.73327	-0.864619
TSN	0.00341527	-4.64915	1.72918	-0.454168
	0.00342075	4.64815	1.72655	0.409924
RNASE6	0.00342075	4.64787	1.72578	1.5328
ITGB5	0.0034375	-4.64577	1.72022	-0.537268
GPR146	0.00345363	4.64376	1.71486	0.624271
IQGAP3	0.00346199	4.64254	1.71163	0.403224
PPP1CB	0.00346315	-4.64207	1.71038	-0.75451
SLC39A8	0.00346398	4.64147	1.70877	1.31908
THSD4	0.00346398	-4.64116	1.70796	-0.736615
RAB23	0.00346398	-4.64092	1.70733	-0.968151
	0.00348508	4.63841	1.70066	0.523943
PID1	0.00349109	-4.63724	1.69754	-0.534749
NLRC5	0.00349109	4.6371	1.69716	0.505657
	0.00351312	4.63451	1.69029	0.648309
RTN4	0.00351369	-4.63384	1.6885	-0.280108
FPR3	0.00351369	4.63375	1.68827	1.52701
ADH5	0.00351519	-4.63305	1.68643	-0.595227
EDN1	0.00351519	4.6329	1.686	1.24113
OCRL	0.00351811	-4.63225	1.68429	-0.347365
EIF4E	0.00355255	-4.62844	1.67416	-0.8769
APOE	0.00356103	4.62701	1.67037	0.749011
CP	0.00356103	4.62689	1.67006	1.18136
DPYSL3	0.00358054	-4.6246	1.66397	-0.404386
MYEF2	0.00358635	-4.62368	1.66151	-0.625792
PPT1	0.00361417	4.62058	1.6533	0.366809
CLCC1	0.00363077	-4.6186	1.64805	-0.640504
CASP1	0.0036446	4.61686	1.64341	0.994832
PHC1	0.0036446	-4.61656	1.64261	-0.383118
C1orf216	0.00365343	-4.61535	1.63941	-0.431332
DNAJC21	0.00365625	-4.61473	1.63776	-0.548853
RAB23	0.00367373	-4.61269	1.63234	-0.902833
IRF5	0.00367606	4.61212	1.63082	0.291977
MGAT4A	0.00369816	4.60945	1.62373	0.464838
CMIP	0.00369816	4.6092	1.62307	0.490939
PCBP1-AS1	0.00369816	4.60895	1.62241	0.377973
RPRD1A	0.00370298	-4.60814	1.62027	-0.426168
TTC7A	0.00372497	4.60569	1.61377	0.311393
CSPG4	0.00375125	-4.60285	1.60622	-0.936721
HLA-DPB1	0.00376319	4.60107	1.60151	1.13992
AGTR1	0.00376319	-4.60076	1.60067	-0.589176
VEZF1	0.00376319	-4.60069	1.60048	-0.377957
	0.00376745	4.59986	1.59828	0.780639
APOL6	0.00376745	4.5996	1.5976	0.529455
SYNCRIP	0.00380568	-4.59567	1.58716	-0.526752
TRAK1	0.00381957	4.59399	1.58271	0.32424
HLA-DPA1	0.00381957	4.59353	1.58149	1.11241
RTP4	0.00381957	4.59333	1.58097	0.471828
NCAPG	0.00381957	4.59301	1.5801	0.357874
TMEM246	0.00384694	-4.59013	1.57246	-0.437698
CD72	0.00384915	4.58958	1.57101	0.974699
MAFB	0.00387888	4.58651	1.56285	1.06864
RNF213	0.00388072	4.586	1.5615	0.54325
CD93	0.00388258	4.58524	1.55949	0.821214
KMO	0.00388258	4.58515	1.55925	0.910496
PAFAH1B1	0.00388394	-4.58454	1.55764	-0.56422
DOCK5	0.00388394	-4.58435	1.55713	-0.518411
LINC00938	0.00389242	-4.58323	1.55417	-0.871037
PPM1A	0.00390466	-4.58163	1.54991	-0.466825
ATAD1	0.00390466	-4.58144	1.54942	-0.508934
EPB41L3	0.00393254	4.57857	1.54181	1.12671
GRAMD3	0.00395259	-4.57633	1.53586	-0.817956
SLX1B-SULT1A4///SLX1A-SULT1A3///SULT1A4///SULT1A3	0.00395259	4.57609	1.53523	0.593404
PTPN11	0.0039554	-4.5755	1.53367	-0.551464
CTSC	0.00396395	4.5744	1.53074	1.55981
ATL2	0.00396697	-4.57379	1.52913	-0.355464
	0.00399314	4.57112	1.52203	0.448515
SH3TC1	0.00400098	4.57008	1.5193	0.807181
PXYLP1	0.00400457	-4.56943	1.51756	-0.816969
TNFAIP2	0.00400471	4.56908	1.51665	0.333698
DAG1	0.00401011	-4.56797	1.51368	-0.401665
COLEC12	0.00401011	4.56794	1.5136	1.23776
MSR1	0.00402304	4.56646	1.50968	1.81353
TMEM200B	0.00403547	-4.56494	1.50566	-0.467979
REEP1	0.00403547	-4.56469	1.50501	-1.25231
OGFR	0.00403863	4.56408	1.50339	0.277126
IL11RA	0.00404492	-4.56284	1.5001	-0.74243
STK39	0.00404492	-4.56255	1.49931	-0.48772
SLC39A8	0.00404492	4.56223	1.49848	0.740687
CD2	0.00404492	4.56197	1.4978	0.449125
NTN1	0.00404492	-4.56156	1.49671	-1.0226
DRAM1	0.00404492	4.56154	1.49665	0.82102
LRMP	0.0040459	4.56113	1.49555	0.465468
ATP9A	0.00405496	-4.56	1.49256	-0.53713
UBE2N	0.00406129	-4.55912	1.49022	-0.429887
LOC102723407///IGHV4-31///IGHM///IGHG4///IGHG1///IGHA2///IGHA1	0.0040769	4.55742	1.48572	0.225426
GLA	0.00407788	4.55687	1.48427	0.659169
SLC48A1	0.00407788	-4.55668	1.48375	-0.483327
RGS5	0.00410306	-4.55416	1.47708	-0.730308
RAB3IL1	0.00410477	4.55368	1.47581	0.298509
RPS6KA6	0.00410944	-4.55295	1.47387	-0.484968
FGFR1	0.0041114	-4.55238	1.47237	-0.369273
HHEX	0.0041114	4.55212	1.47169	0.707464
PGRMC1	0.00411479	-4.55141	1.4698	-0.345976
MIR6787///SLC16A3	0.00411479	4.55118	1.46918	1.0865
MAP4	0.0041159	-4.55062	1.4677	-0.440367
UCP2	0.0041159	4.55043	1.46719	0.620459
KYNU	0.00411597	4.5501	1.46631	0.743323
FREM1	0.00412079	-4.54935	1.46435	-0.711556
ZNF101	0.00412701	4.54813	1.46112	0.302783
AMIGO2	0.00412701	-4.54803	1.46083	-1.01759
TIMM10B	0.00412701	-4.54784	1.46034	-0.463559
CCR2	0.00413892	4.54633	1.45635	0.517919
YIPF6	0.00413892	-4.54617	1.45591	-0.263931
RWDD1	0.00414276	-4.54526	1.4535	-0.694829
H2AFY	0.00414276	4.54519	1.45332	0.473854
PLN	0.00414337	-4.54482	1.45232	-0.665301
CXCL16	0.00416947	4.54226	1.44554	1.37661
TLN2	0.00418854	-4.54031	1.44038	-0.612087
POU2F2	0.00421984	4.53733	1.4325	0.409458
HCLS1	0.00422641	4.53646	1.43018	1.05908
	0.0042363	4.5353	1.42713	0.315224
TNFAIP3	0.00423911	4.53475	1.42565	1.1278
RAC2	0.00424655	4.5338	1.42314	0.664281
IMPAD1	0.00426548	-4.5319	1.4181	-0.459864
NAP1L4	0.00427468	-4.53081	1.41522	-0.412727
ZAK	0.0042747	-4.53049	1.41436	-0.395691
SLC43A3	0.00427578	4.53008	1.41328	0.58029
TFEC	0.00427728	4.52963	1.4121	0.916694
SHROOM3	0.00429195	-4.52809	1.40802	-0.813354
LPAR1	0.00435164	-4.52242	1.39301	-0.454104
UBE2L6	0.00435164	4.52217	1.39236	0.347153
CIDEB	0.00435164	4.52197	1.39181	0.469285
KIAA0319L	0.00435164	4.52189	1.3916	0.395813
GALNT6	0.00435164	4.52158	1.39078	0.508167
LST1	0.00437359	4.51947	1.38519	0.490744
DEPTOR	0.00437412	4.51911	1.38423	1.18328
CYP27A1	0.00437499	4.51872	1.38321	0.354541
VAPA	0.00438519	-4.51757	1.38017	-0.490593
CSDE1	0.00440266	-4.51567	1.37514	-0.440596
ESYT2	0.00440266	-4.51531	1.37418	-0.444757
YPEL5	0.00440266	-4.51521	1.37391	-0.323443
RNF115	0.00440282	-4.51488	1.37304	-0.678717
PAG1	0.00442337	4.5129	1.36781	1.08631
WDR81	0.00443696	4.51149	1.36408	0.32836
RAP2B	0.00445552	4.50951	1.35883	0.764333
GIMAP1	0.00445552	4.50937	1.35848	0.45384
PAFAH1B1	0.00446022	-4.50868	1.35665	-0.304828
	0.00446174	4.50825	1.3555	0.884154
SYNJ2BP-COX16///SYNJ2BP	0.0044924	-4.50515	1.3473	-0.44231
FAM210B	0.0044924	-4.5051	1.34716	-0.321644
CR1	0.0044924	4.50487	1.34655	1.38446
FTL	0.00450288	4.50372	1.34352	0.243699
RCC2	0.0045069	4.50309	1.34185	0.310781
FAM8A1	0.00452811	-4.5011	1.33659	-0.404862
ITGA9	0.00453772	-4.50004	1.33377	-0.685403
CNTN4	0.00455282	-4.49854	1.32981	-0.901361
FCGR2A	0.00457977	4.49612	1.32342	1.3396
MKI67	0.0045875	4.49521	1.321	0.446221
TERF1	0.00458906	-4.49457	1.31931	-0.384089
CAV2	0.00458906	-4.49447	1.31904	-0.456713
GPLD1	0.00459569	-4.49364	1.31685	-0.475599
FHL1	0.00459946	-4.49304	1.31526	-0.53806
ANKHD1-EIF4EBP3///ANKHD1	0.00460856	-4.49202	1.31257	-0.421672
TBX18	0.00464945	-4.48837	1.30291	-0.697788
CRELD1	0.00464945	-4.48825	1.3026	-0.468703
ATL1	0.00465501	-4.48743	1.30042	-0.394331
PECAM1	0.00465501	4.48721	1.29984	1.20286
CFI	0.00467361	4.48509	1.29424	1.27415
MAPKAPK3	0.00467361	4.48488	1.29367	0.442675
F11R	0.00467361	4.48486	1.29363	0.732142
TSPAN14	0.0046951	4.48292	1.28849	0.402673
MPEG1	0.00469743	4.48243	1.28721	1.34672
	0.00469909	4.482	1.28606	0.246619
UBE2C	0.00471087	4.4808	1.28289	0.491569
SULT1A2	0.00471982	4.47958	1.27968	0.311469
CAMK2N1	0.00471982	-4.47947	1.27937	-0.603886
PDLIM7	0.00471982	-4.47893	1.27795	-0.869235
NECAP2	0.00471982	4.47889	1.27785	0.472753
PRKY///PRKX	0.00472006	4.47857	1.27699	0.526006
FUCA1	0.00472335	4.47801	1.27553	0.597827
CEP55	0.00473387	4.47691	1.27262	0.430134
CD86	0.00473405	4.47602	1.27026	0.6765
PALMD	0.00473405	4.47599	1.27018	0.99653
DDHD2	0.00473405	-4.47599	1.27017	-0.468009
CYBB	0.00476539	4.4733	1.26306	1.2044
PAM	0.00476539	-4.47272	1.26154	-0.416351
SLC25A4	0.00476539	-4.47269	1.26145	-0.332215
C8orf34	0.00476539	-4.47215	1.26003	-0.259384
AP2S1	0.00476539	4.47211	1.25993	0.388716
PRNP	0.00477005	-4.47146	1.2582	-0.504685
CFB	0.0047722	4.471	1.25698	0.714005
SLC9A6	0.00477924	-4.47017	1.25479	-0.34845
MTSS1	0.00477984	4.46982	1.25387	0.363699
TM9SF3	0.00484045	-4.46502	1.24119	-0.403557
CP	0.00487065	4.4625	1.23453	0.901171
INPP5A	0.00487496	-4.46188	1.23289	-0.717847
GIMAP1	0.00488537	4.46082	1.23009	0.693969
FAR2P3///FAR2P2	0.00488772	-4.4602	1.22846	-0.425448
KIF1B	0.00488772	-4.46004	1.22804	-0.433789
SLCO3A1	0.00490951	4.45816	1.22305	0.498056
CLTA	0.00493528	4.45599	1.21732	0.212737
TXNDC16	0.00497102	-4.45311	1.20973	-0.712898
ACTN2	0.00497256	-4.4527	1.20864	-0.406756
SEL1L3	0.00498856	4.45125	1.20482	1.05564
BID	0.00499365	4.45032	1.20236	0.609928
CCND2	0.00499365	-4.45029	1.20228	-0.447426
KCNJ15	0.00499643	4.44979	1.20096	0.338287
IKZF1	0.00499703	4.44945	1.20006	0.416911
RUNX3	0.00500162	4.44882	1.1984	0.363502
YAP1	0.00501362	-4.44767	1.19536	-0.598926
GNB5	0.00502014	-4.44674	1.1929	-0.435877
LAX1	0.00502014	4.44661	1.19256	0.259103
GBAP1///GBA	0.00503823	4.44503	1.18838	0.413979
CD80	0.00503941	4.44465	1.18737	0.595609
RGS5	0.00506166	-4.44278	1.18244	-1.01735
MYO18B	0.00506671	-4.44212	1.18071	-0.604998
2021-09-10	0.005077	-4.4408	1.17722	-0.57427
TFEC	0.005077	4.44074	1.17707	0.495891
NSRP1	0.005077	-4.44051	1.17645	-0.374233
CENPF	0.00508689	4.43952	1.17384	0.455498
PAG1	0.00508875	4.43897	1.17239	0.439017
TARS	0.00508875	-4.43879	1.17193	-0.276142
MIR1182///FAM89A	0.00510693	4.43723	1.16779	0.582752
	0.00510809	-4.43685	1.1668	-0.284412
PARVA	0.00513066	-4.43498	1.16186	-0.324443
MIR6845///NRBP2	0.00514152	-4.43393	1.15909	-0.401472
MIB1	0.00515426	-4.43275	1.15598	-0.633259
TC2N	0.00516056	-4.43202	1.15405	-0.803318
ECM1	0.00517756	4.43029	1.14949	0.693681
GPRC5A	0.00517756	-4.43018	1.1492	-0.846184
TAGAP	0.00517756	4.42997	1.14863	0.872911
TOM1L1	0.00518925	-4.42875	1.14541	-0.690893
FAM122A	0.00518925	-4.42857	1.14495	-0.485766
HSPA6	0.00520331	4.42731	1.14163	0.902268
JAM3	0.00520734	-4.42675	1.14013	-0.269129
APCDD1	0.00521367	-4.42594	1.138	-1.02874
ERVK13-1	0.00521367	-4.42573	1.13744	-0.279943
CARD10	0.00522179	4.42488	1.13521	1.06018
FAM129A	0.00523418	-4.42362	1.1319	-0.619036
	0.00523418	4.42345	1.13144	0.327382
FLOT1	0.00523475	4.42312	1.13057	0.321017
SVIL	0.00527378	-4.42017	1.1228	-0.886406
IL7R	0.00527459	4.41983	1.12189	0.991206
MARCKS	0.00527524	4.41923	1.1203	0.966255
SPNS1	0.00527524	4.41899	1.11967	0.382464
PGR	0.00527524	-4.41891	1.11947	-0.773473
ASPH	0.00528356	-4.41806	1.11722	-0.437299
C16orf72	0.00528972	-4.41736	1.11536	-0.409813
SOCS4	0.00530254	-4.4162	1.11232	-0.58057
ZNF143	0.00531376	-4.41516	1.10956	-0.396093
IFI16	0.00532828	4.41389	1.10623	1.03904
NRIP3	0.00535057	4.41211	1.10153	0.35762
RAB20	0.00537207	4.41039	1.09699	0.70052
RABGAP1L	0.00540453	-4.40793	1.0905	-0.475976
COL14A1	0.00540453	-4.40751	1.0894	-0.74616
S100A11	0.00540453	4.40713	1.08841	0.346771
MS4A4A	0.00540453	4.40709	1.08828	2.00471
LILRA2	0.00543656	4.40469	1.08195	0.513172
SH3KBP1	0.00544594	4.40378	1.07957	0.734587
PEG3	0.00547243	-4.40176	1.07424	-0.709608
PLXDC2	0.00549012	-4.40032	1.07045	-0.523474
FAM43A	0.00549515	4.39959	1.06853	0.848156
KCNAB1	0.00549515	-4.39942	1.06808	-0.850397
MYO5A	0.00551344	4.39795	1.06419	0.878335
IFI16	0.00552126	4.39715	1.0621	0.701099
IL16	0.00553537	4.39595	1.05894	0.32906
	0.00553767	4.39552	1.0578	0.633486
MYBL1	0.00553885	-4.39488	1.05611	-1.88914
SLC22A17	0.00553885	-4.39482	1.05595	-0.51341
GIMAP7	0.00553885	4.39448	1.05506	1.15702
KCNT2	0.00553885	4.39431	1.0546	1.53245
IGIP	0.00554694	-4.3933	1.05195	-0.405227
TTLL7	0.00554694	-4.39322	1.05173	-0.885676
SLA	0.00554961	4.39228	1.04927	0.875067
EIF2S1	0.00554961	-4.39221	1.04907	-0.34837
ADGRE2	0.00554961	4.39219	1.04903	0.22886
ABL1	0.00555055	-4.39185	1.04813	-0.40377
GLIPR1	0.0055836	-4.38944	1.04179	-0.634339
ARMC8	0.00558395	-4.38914	1.04098	-0.386298
DYNLL2	0.0056	-4.3877	1.03719	-0.296619
CYP1B1	0.0056	4.38674	1.03468	1.46979
HMGB3	0.0056	4.38672	1.0346	0.389631
FLOT1	0.0056	4.38664	1.0344	0.328847
GSTT2	0.0056	-4.38655	1.03417	-0.819184
ITGA8	0.0056	-4.38642	1.03382	-0.920595
RALA	0.00561103	4.38543	1.03123	1.09732
RPL15	0.00562446	-4.3843	1.02824	-0.267034
WDR1	0.00563405	-4.38316	1.02524	-0.323501
SLC38A7	0.00563405	4.38294	1.02467	0.499179
ADAMTSL3	0.00563405	-4.38285	1.02441	-0.731428
PLD3	0.00563673	4.3824	1.02323	0.631522
AURKA	0.00563865	4.382	1.02217	0.302388
FILIP1	0.00567536	-4.37927	1.01498	-0.898188
OGFR	0.00567536	4.37911	1.01458	0.249564
SSBP2	0.0057021	-4.37715	1.00942	-0.354362
IQCJ-SCHIP1///SCHIP1	0.00571331	-4.37617	1.00684	-0.931167
PLXNB1	0.00572963	-4.37459	1.00266	-0.779545
FHL1	0.00572963	-4.37437	1.0021	-0.552088
H2AFV	0.00572963	-4.37432	1.00195	-0.475218
MGAT4B	0.00573782	4.37342	0.999594	0.365397
NPNT	0.00573782	-4.37278	0.997897	-0.964985
FES	0.00573782	4.37258	0.997373	0.37049
KCNMA1	0.00573782	-4.37255	0.997297	-0.815195
SYK	0.00573782	4.37242	0.996946	0.615131
STK32A	0.00574122	-4.37193	0.995659	-0.320553
BCKDHB	0.00574741	-4.371	0.993225	-0.323954
MIR6756///MCAM	0.00574741	-4.37098	0.993155	-0.958318
	0.00574741	4.37071	0.992458	0.577301
AIMP1	0.00575414	-4.37002	0.990628	-0.696521
	0.00576455	4.36909	0.988199	1.03209
MEF2A	0.00576933	-4.36852	0.986692	-0.416197
SLC16A1	0.00578447	-4.36708	0.982901	-0.425585
ZNF366	0.00578447	4.36691	0.982464	1.13696
DSTNP2	0.00578447	-4.36676	0.982048	-0.377503
HOPX	0.00580837	4.36481	0.976915	1.43314
CNN1	0.00580837	-4.36473	0.976717	-1.08206
C9orf3	0.00581958	-4.36377	0.974178	-0.384565
LARP7	0.00582305	-4.36328	0.972894	-0.325866
APOC4-APOC2///APOC4///APOC2	0.00583311	4.36231	0.970354	0.701139
KDELC2	0.00583311	-4.36211	0.969825	-0.37613
LPAR5	0.00591716	4.35655	0.955192	0.483569
LOC102724714	0.00591716	4.35644	0.954908	0.319214
TUG1	0.00592156	-4.3559	0.953489	-0.315512
PCDH7	0.0059353	-4.3548	0.950587	-0.870606
PTPRC	0.0059536	4.35342	0.946969	1.74271
	0.0059558	4.35302	0.945903	0.411944
LOC283075	0.00596566	-4.35195	0.943082	-0.643443
ADAM8	0.00596566	4.35188	0.942911	0.758996
ZNF512	0.00596596	-4.35159	0.942148	-0.286332
GIMAP6	0.0059851	4.35004	0.938082	1.43341
HSPB1	0.0059851	-4.3499	0.937701	-0.682109
WASF3	0.00599577	-4.34899	0.935309	-0.593833
C14orf132	0.00603422	-4.34643	0.928573	-0.648297
ADGRF5	0.0060369	4.3457	0.926645	0.877532
IL32	0.0060369	4.34566	0.926557	0.839271
HADH	0.0060369	-4.34546	0.926017	-0.438289
DNAJC21	0.00603775	-4.34513	0.925162	-0.497988
KIF1B	0.00603775	-4.34486	0.924462	-0.515801
ADRA2A	0.00608534	4.34178	0.916357	1.18053
SSX2IP	0.00611004	-4.33978	0.911094	-0.501312
PDK3	0.00611004	-4.33951	0.910397	-0.647728
SLAMF7	0.00611004	4.33941	0.910117	0.321702
DSC2	0.00611004	4.33925	0.909706	0.309384
ST14	0.00612555	4.33807	0.906609	0.556155
ACTA2	0.00614807	-4.33649	0.902446	-0.336818
MYLK	0.00615405	-4.33587	0.900823	-0.633313
ARMC8	0.00617322	-4.33449	0.897188	-0.43218
SESTD1	0.00622626	-4.33102	0.888081	-0.438471
PTTG1	0.00622626	4.33089	0.887721	0.547426
FHL5	0.00625468	-4.32899	0.882727	-0.728352
PTPN11	0.00630202	-4.32602	0.874923	-0.503466
MIR6756///MCAM	0.00634834	-4.32312	0.867317	-0.727243
PLEK	0.00634834	4.32286	0.86662	0.7114
ATP6V0B	0.00634927	4.32254	0.865781	0.414693
RBPMS	0.00635474	-4.32196	0.864267	-0.782184
ADCY4	0.0063723	4.3207	0.860968	0.603055
2021-09-07	0.006374	-4.32034	0.860015	-0.243607
DESI2	0.00638541	-4.31943	0.857631	-0.310058
IGK///IGKC	0.00645289	4.3154	0.847033	2.62566
SYNPO2	0.00645635	-4.31494	0.845829	-0.50223
FGD3	0.00645988	4.31439	0.844378	0.595386
LINC00294	0.00645988	-4.31421	0.843917	-0.338312
OGFOD1	0.00648715	-4.31243	0.839254	-0.348508
FYTTD1	0.00650587	-4.31114	0.835843	-0.541685
FZD1	0.00653209	-4.30943	0.83136	-0.375247
IFITM2///IFITM1	0.00653318	4.30885	0.829833	0.514415
MIR6787///SLC16A3	0.00653318	4.30884	0.829811	0.881086
UAP1L1	0.00657709	4.30617	0.822809	0.547738
TUG1	0.00662725	-4.30318	0.814961	-0.37108
NUSAP1	0.00663675	4.3024	0.81292	0.982717
TCEAL3	0.00664181	-4.3015	0.81055	-0.54785
ITGB2-AS1	0.00664181	4.30107	0.809435	0.545546
CLEC7A	0.00664181	4.30092	0.809018	0.675075
LMNB1	0.00664181	4.30071	0.808491	0.339207
RASAL3	0.00664181	4.30068	0.808396	0.523425
ZWINT	0.00664181	4.30036	0.807556	0.986952
AGRN	0.00664181	4.30028	0.807358	0.33229
YAP1	0.00666538	-4.29875	0.803334	-0.635839
PLN	0.00668855	-4.29724	0.799377	-0.882038
NEGR1	0.00673512	-4.29449	0.792157	-0.704486
PARP4	0.00673619	4.29417	0.791319	0.43422
LONRF2	0.00675446	-4.29294	0.788082	-0.752761
GRSF1	0.00675928	-4.29242	0.786722	-0.601219
CLN8	0.0067798	4.29107	0.783182	0.503568
UBE2B	0.00680146	-4.28966	0.779494	-0.363782
	0.00681174	4.28886	0.777386	0.384719
MFSD1	0.00683954	4.28713	0.772866	0.677987
SLC35F6	0.00684931	4.28636	0.770838	0.399602
PCDH11Y///PCDH11X	0.00685264	-4.28593	0.769697	-1.24525
PSIP1	0.00685467	-4.28556	0.768733	-0.514533
CXCL12	0.0069075	4.28254	0.760824	0.848248
SERPINB9	0.00691112	4.28209	0.759649	0.729846
	0.0069394	-4.28037	0.755122	-0.453703
BRWD1	0.00694084	-4.28003	0.754245	-0.605196
GMIP	0.006944	4.27937	0.752517	0.432592
CTSA	0.006944	4.27935	0.752454	0.448882
CXADR	0.00694808	4.27888	0.751222	0.551261
RBP4	0.00698791	-4.27657	0.745162	-1.11497
MKRN2	0.00699576	-4.2759	0.743426	-0.300129
PDGFB	0.00701987	4.27441	0.73951	0.51477
RCSD1	0.00708387	4.27077	0.729978	0.778089
MLPH	0.00708387	4.27063	0.729613	0.710845
NPM3	0.00708856	4.26968	0.727111	0.299401
SULT1A2	0.00708856	4.26965	0.72703	0.359886
LYN	0.00708856	4.26962	0.72696	0.839726
IFNGR2	0.00711195	4.26818	0.723184	0.357378
TREM2	0.00711301	4.26787	0.722368	0.985063
FAM172A	0.00712781	-4.26686	0.719737	-0.372979
FITM2	0.00712809	-4.26659	0.719025	-0.382075
SAMD12	0.00713903	-4.26559	0.716393	-0.653527
PROSC	0.00713903	-4.26553	0.716236	-0.317922
CENPV	0.00714598	-4.26492	0.714646	-0.793782
TP53INP2	0.00716673	-4.26362	0.711245	-0.523545
TGFBI	0.00717087	4.26316	0.71003	0.626497
LILRB3	0.00718923	4.26198	0.706953	0.502526
EGFR	0.007205	-4.26064	0.703422	-0.429068
PDS5B	0.007205	-4.26057	0.703248	-0.451962
TCEAL1	0.007205	-4.26043	0.702879	-0.54587
ZNF521	0.0072059	4.25988	0.701449	0.998612
LIMCH1	0.0072059	-4.25986	0.701394	-0.661137
PEX19	0.0072059	-4.25962	0.700755	-0.413726
PHACTR1	0.00721269	-4.25902	0.6992	-0.880196
ENSA	0.0072143	-4.25844	0.69768	-0.51176
CHI3L2	0.0072143	4.25843	0.697656	1.45957
EOMES	0.0072326	4.25702	0.693962	0.32704
MS4A7	0.0072326	4.25701	0.693939	1.62668
RASSF3	0.00724811	-4.25593	0.691093	-0.894081
ACSL3	0.00724811	-4.25574	0.690593	-0.444558
	0.00725144	-4.25532	0.689495	-0.539703
PPP4R3B	0.00725633	-4.25482	0.688197	-0.306514
SEMA6A	0.00729636	4.2523	0.68161	0.330614
	0.00729636	4.252	0.680808	0.210236
SCIN	0.00729636	4.25187	0.680476	0.575733
JAK2	0.00729636	-4.25183	0.680369	-0.669905
NFKBIA	0.00730811	4.251	0.678193	0.650213
NR1H3	0.00731466	4.25042	0.676689	0.609153
C12orf49	0.00731687	4.25006	0.675743	0.333483
SGK1	0.00734386	4.24839	0.671363	1.29263
LMO4	0.00734386	-4.24824	0.670959	-0.38801
TIAL1	0.00736332	-4.24703	0.667809	-0.301285
SMARCD3	0.00736707	-4.2466	0.666671	-0.537275
SEMA6A	0.00742566	4.2435	0.65856	0.596101
PCDHB16	0.00742578	-4.24292	0.657049	-0.997808
RIMKLB	0.00742578	-4.24277	0.656646	-0.585729
SULT1A1	0.00742578	4.24274	0.656572	0.605222
VAPB	0.00745558	-4.24088	0.651708	-0.524963
PLA2G12A	0.00745558	-4.2408	0.651491	-0.664177
IGF2BP3	0.00746816	4.23989	0.649108	0.364962
SULT1A1	0.00746816	4.23969	0.648593	0.587745
SSX2IP	0.00746884	-4.23941	0.647853	-0.476433
	0.00748197	4.23852	0.645546	0.723183
LYST	0.00748501	4.23813	0.64451	0.65511
PHGDH	0.00749541	-4.23738	0.64255	-0.487408
FRK	0.00750307	-4.23676	0.640937	-0.873738
CCDC151	0.00752583	4.23542	0.637434	0.432824
TACC2	0.00756024	-4.23353	0.632491	-0.575683
	0.00758332	-4.23196	0.628383	-0.714264
CUL1	0.00758332	-4.23175	0.627827	-0.319193
CCL5	0.00758332	4.23169	0.627671	1.08731
	0.00761677	-4.22986	0.62288	-0.921313
EFHD1	0.00762257	-4.22934	0.621514	-0.671939
TNFAIP3	0.00762916	4.22878	0.620052	1.21561
HLF	0.00763915	-4.22806	0.618172	-0.730359
PDLIM7	0.00764142	-4.2277	0.617245	-0.90907
PYGB	0.00767032	-4.2261	0.613046	-0.68695
RGS5	0.00771431	-4.22379	0.607019	-0.513881
LINC00472	0.00774839	-4.22196	0.602226	-0.328223
SEMA3A	0.00777524	4.22047	0.598327	0.288284
LAMA4	0.00779283	4.21924	0.595118	0.253429
TPM2	0.00779283	-4.21916	0.594908	-0.685437
ANKRD27	0.00779641	-4.21875	0.593832	-0.396889
SYK	0.0077977	4.21842	0.592971	0.327351
2021-03-06	0.0077977	-4.21786	0.591524	-0.342901
ZEB1	0.0077977	-4.21784	0.591456	-1.02641
PTK2B	0.0077977	4.2177	0.591099	0.481643
LOC101930416///LOC101929792///LOC100996724///PDE4DIP	0.00781894	-4.21636	0.5876	-0.502505
MXRA7	0.00781894	-4.21623	0.587255	-0.595606
SMPDL3A	0.0078191	4.21598	0.586594	1.06747
PAG1	0.00782044	4.21567	0.585791	0.612366
ENAH	0.00783021	-4.21497	0.583975	-0.835071
ORAI1	0.00783502	4.21428	0.582171	0.551023
MOAP1	0.00783502	-4.21426	0.582117	-0.464465
EIF2S1	0.00784069	-4.21376	0.580796	-0.480042
GEMIN8	0.00785291	-4.21295	0.578692	-0.336237
MUT	0.00788002	-4.21126	0.574282	-0.391923
ALDH3A2	0.00788002	-4.21122	0.574173	-0.584559
KLHL15	0.00789137	-4.21046	0.572181	-0.45347
SSBP2	0.00789392	-4.2101	0.57124	-0.475304
SORBS2	0.00790517	-4.20934	0.569263	-0.748121
VAPA	0.0079099	-4.20866	0.567483	-0.49497
PMAIP1	0.0079099	4.2081	0.56603	0.434653
FLVCR2	0.0079099	4.2081	0.566013	0.474391
ANP32E	0.0079099	-4.20793	0.565563	-0.464875
CX3CR1	0.0079099	4.20791	0.56552	1.13265
RALGDS	0.00791112	4.20739	0.564176	0.561483
CCL5	0.00791112	4.20737	0.564106	1.07583
KIF5C	0.00791604	-4.2069	0.562888	-0.38953
PPP2R2B	0.00792105	-4.20643	0.56166	-0.7369
ROR1	0.00792679	-4.20593	0.560345	-0.719542
PLN	0.00792817	-4.20562	0.559549	-0.876899
THRB	0.00793216	-4.2052	0.558444	-0.885215
IGHV3-23///IGHV4-31///IGHM///IGHG3///IGHG1///IGHA2///IGHA1	0.00793816	4.20467	0.557056	1.45038
TESC	0.00793816	4.20444	0.55647	0.38628
ABCC4	0.00794457	4.20372	0.554569	0.394175
DNMBP	0.00794457	4.20344	0.553862	0.520479
SLAIN2	0.00794457	-4.20343	0.553819	-0.40963
ACAP1	0.00794867	4.203	0.552705	0.444182
DST	0.00797735	-4.20116	0.547893	-0.384446
EIF4EBP1	0.00797735	4.20113	0.547814	0.468201
LOC100507516	0.00797735	-4.20086	0.547125	-0.489871
SLC35F6///CENPA	0.00797735	4.20074	0.546804	0.281343
PRCP	0.00798577	4.20012	0.545184	0.588958
	0.00799432	4.1995	0.543551	0.337002
UBE3A	0.00799895	-4.19905	0.542381	-0.250845
PEBP1	0.00802754	-4.19733	0.537907	-0.328567
F11R	0.00802754	4.19728	0.537773	1.04301
ZFC3H1	0.00803244	-4.19681	0.536549	-0.332908
RIMKLB	0.00803244	-4.19646	0.53564	-0.472458
CYP1B1	0.00803244	4.19634	0.535324	1.42039
HPSE	0.00804882	4.19537	0.532785	0.871338
EVI2B	0.00805255	4.19497	0.531725	1.66658
GLMP	0.00805644	4.19455	0.530648	0.585033
ACSL5	0.00806408	4.19397	0.529134	0.625935
RGS5	0.00806648	-4.19363	0.528232	-0.752897
ATXN10	0.00806816	-4.19331	0.527414	-0.348011
	0.00807402	-4.19281	0.526111	-0.463511
ACTN2	0.00807615	-4.19248	0.525241	-0.519023
TOX2	0.00809883	-4.19123	0.521984	-1.02602
UBE2K	0.00810045	-4.19092	0.521175	-0.431469
TLR7	0.00810743	4.19037	0.519745	0.651409
UNC13B	0.00814303	-4.18845	0.514714	-0.357578
SCARB1	0.00814303	4.18832	0.514387	0.430796
TYMP	0.00814476	4.18765	0.512641	0.673157
SCARB1	0.00814476	4.1876	0.51251	0.548698
DNAJB4	0.00814476	-4.18753	0.512332	-0.787661
DSTN	0.00815589	-4.1868	0.510431	-0.439991
TRBC1	0.00817769	4.18561	0.507305	0.88958
LOC101928841	0.00817857	-4.18533	0.506587	-0.680372
OSBPL11	0.0081798	4.18504	0.505829	0.388694
SPP1	0.0081928	4.18423	0.50372	1.66121
KMT5B	0.00819507	-4.1839	0.502844	-0.502546
NUP210	0.00820044	4.18338	0.501492	0.317828
HEXIM1	0.00820044	-4.18319	0.500999	-0.535626
MYO9A	0.00822013	-4.18197	0.497825	-0.315808
CHML	0.00822013	-4.18148	0.496535	-0.683451
MAP3K1	0.00822013	4.18144	0.496438	0.901444
PARVA	0.00822013	-4.18138	0.49629	-0.366931
NFYA	0.00822877	-4.18077	0.49469	-0.467296
STRAP	0.00822937	-4.18051	0.494009	-0.34275
HCP5	0.0082574	4.17876	0.489442	0.718402
RPS28	0.0082574	4.17864	0.489144	0.356327
LINC01278	0.0082574	-4.17858	0.488978	-0.521501
HCG11	0.00829299	-4.1768	0.484325	-0.428579
TMF1	0.00829627	4.17642	0.483343	0.383827
PIM3	0.00831558	4.17535	0.480548	0.720857
GPLD1	0.00831923	-4.17484	0.479218	-0.841503
HEXIM1	0.00831923	-4.17472	0.478917	-0.357932
PTP4A1	0.00832259	-4.17434	0.477929	-0.437221
EDN1	0.00833079	4.17375	0.476395	1.39971
ARHGEF9	0.00835105	-4.17251	0.473143	-0.824392
SLC1A3	0.00835105	4.17241	0.472897	1.24008
GBAP1	0.00836479	4.17156	0.470673	0.382817
CLDND1	0.00836479	-4.17134	0.470103	-0.279718
APOL1	0.00836479	4.17112	0.469531	0.38699
KIF20A	0.00839002	4.1698	0.466095	0.449123
FAM219B	0.00843922	-4.16746	0.459994	-0.54806
TES	0.00844844	-4.16683	0.458362	-0.671671
DPP4	0.00846248	4.166	0.456198	0.390998
RNASEH1	0.00846495	-4.16532	0.454416	-0.45356
BOLA3-AS1	0.00846495	-4.16523	0.454182	-0.229886
PODXL	0.00846495	4.1652	0.454112	0.789939
CAP2	0.00846758	-4.16479	0.453046	-0.680865
KLHL42	0.00846758	-4.16463	0.452614	-0.829474
KIAA1191	0.00847621	-4.16403	0.451054	-0.339515
	0.00847675	-4.16378	0.450393	-0.796039
IL2RB	0.00847707	4.16353	0.449755	0.292041
LIMCH1	0.00848645	-4.16284	0.447962	-0.679242
GIT2	0.00848645	4.16267	0.447514	0.342121
TIE1	0.00850534	4.16164	0.444824	1.00037
AMN1	0.00852069	-4.16076	0.44253	-0.387315
STK11	0.00852294	-4.16005	0.440674	-0.30394
CD99P1	0.00852294	4.15989	0.440265	0.483605
KLHL9	0.00852294	-4.15963	0.439599	-0.270988
	0.00852294	4.1595	0.439245	0.573046
C6orf89	0.00852294	-4.15936	0.438877	-0.293907
2021-09-07	0.00852294	-4.15928	0.43869	-0.474115
PARVB	0.00855022	4.1579	0.43509	0.394869
FAM49B	0.00855691	4.15739	0.433758	0.570557
DTNA	0.00856449	-4.15684	0.432329	-0.69802
IL27RA	0.00857688	4.15609	0.430375	0.615484
FHL1	0.00858345	-4.15559	0.429059	-0.633918
RBMXL1	0.00858856	-4.15514	0.427904	-0.382278
AP2S1	0.00860267	4.15431	0.425736	0.392725
PAFAH1B3	0.00860267	4.15409	0.425173	0.317531
PTPN3	0.00864093	-4.15206	0.419871	-0.456033
SLX4IP	0.00864093	4.15204	0.419814	0.170233
TOP2A	0.00865722	4.15113	0.417451	0.478205
PPP2CA	0.00867356	-4.15022	0.415086	-0.477459
IGHM	0.00868923	4.14934	0.412797	2.0924
PITRM1	0.00869095	-4.14904	0.412019	-0.352781
AFAP1L1	0.00872384	4.14745	0.407878	0.704856
C6orf89	0.00872505	-4.14703	0.406777	-0.376343
MPC2	0.00872505	-4.14695	0.406564	-0.575191
GPC4	0.00873448	-4.14621	0.404653	-0.480915
CALM3///CALM2///CALM1	0.00873448	-4.1461	0.404369	-0.344976
ZRANB2	0.00876439	-4.14463	0.40053	-0.44346
RASSF8	0.00876439	-4.14442	0.399976	-0.616632
WASL	0.00878244	-4.14345	0.397454	-0.386134
SLFN13	0.00879399	-4.14275	0.395631	-0.17383
MARCKS	0.00881864	4.14151	0.392412	1.16007
CA12	0.00884583	4.13997	0.388414	0.70915
RABEP1	0.00884583	-4.13995	0.388344	-0.214068
TSTD2///TMOD1	0.00885282	-4.13943	0.387014	-0.429744
CAMSAP2	0.0088675	-4.13855	0.384709	-0.57827
LCK	0.0088675	4.13839	0.384284	0.550429
TARDBP	0.00887482	-4.13786	0.382922	-0.515148
PDK3	0.00887987	-4.1373	0.381453	-0.49252
XPR1	0.00887987	-4.13721	0.381216	-0.530612
MYD88	0.00890226	4.13607	0.378265	0.43284
PEBP1	0.008962	-4.13343	0.371397	-0.284617
RHBDF2	0.00898946	4.1321	0.367938	0.564936
GALM	0.00901143	4.131	0.365061	0.377469
IL7R	0.0090139	4.13067	0.364219	1.02641
NUAK2///AKIP1	0.00902484	4.13001	0.362497	0.632327
FAM98A	0.00905998	-4.12838	0.358264	-0.339302
RRAS	0.00906061	-4.12813	0.357615	-0.495902
GLIS3	0.00908359	4.12699	0.354654	0.424167
WFS1	0.00914867	-4.12387	0.34653	-0.616175
CSF1	0.00914867	4.12373	0.346181	0.31842
KALRN	0.00914867	-4.12355	0.345708	-0.677263
KPNA4	0.00914867	-4.12352	0.345622	-0.433991
PERP	0.00919257	-4.12147	0.340294	-0.443767
HSPA4L	0.00919257	-4.12134	0.339965	-0.634976
TIMM10B	0.00921976	-4.11987	0.336132	-0.4523
ITGA4	0.00921976	4.11983	0.336033	0.431036
RHOG	0.00922874	4.11925	0.334539	0.386877
BAK1	0.00923319	4.11886	0.333508	0.27082
CORO7	0.00925262	4.11788	0.330955	0.332125
NFIA	0.00926789	-4.11706	0.328828	-0.340235
DUSP10	0.00931389	4.1149	0.323234	0.544892
MVP	0.00931389	4.11482	0.323023	0.298852
LOC100131043	0.00933162	4.11391	0.320661	0.320087
SLA	0.00934723	4.11299	0.318257	1.03672
TARP///TRGV9///TRGC2	0.00934723	4.11282	0.317819	0.40758
NEURL1B	0.00934723	4.11244	0.316842	0.994754
ZNF529	0.00934723	-4.11242	0.316787	-0.295148
SLAIN2	0.00936901	-4.11117	0.313539	-0.274321
TMEM37	0.00936901	4.11114	0.313452	0.463243
HIST3H2A	0.00940557	4.10951	0.309219	0.249113
PGRMC1	0.00940837	-4.10918	0.308366	-0.465184
SPRYD7	0.00943728	-4.10734	0.303596	-0.334388
OPA1	0.00943728	-4.10704	0.302807	-0.365658
ZBTB10	0.00943728	-4.10703	0.302774	-0.597792
GZMB	0.00943728	4.10693	0.302535	0.433854
BMP2K	0.00943728	4.10681	0.302204	0.546547
SORBS2	0.00943728	-4.10672	0.301971	-0.809086
BCAT1	0.00943728	4.10653	0.301478	0.477976
ARL4C	0.00946373	4.10514	0.297875	1.28569
HLA-B	0.00946373	4.10499	0.297483	0.515556
MIR4738///H3F3B///H3F3A	0.00946373	-4.10486	0.297138	-0.523185
LOC100129034	0.00949701	4.10334	0.293206	0.442189
C1R	0.00949701	4.10315	0.292701	0.379661
PRKCB	0.00950509	4.10262	0.291333	0.630066
QKI	0.00950624	4.10236	0.290651	0.812916
GTSE1	0.00955281	4.10019	0.285012	0.417229
LYL1	0.00955281	4.10015	0.284925	0.463391
CDCA4	0.00956874	4.09933	0.282792	0.269308
TOMM20	0.00957819	-4.09875	0.281297	-0.528312
LILRB3	0.00961585	4.09712	0.277046	0.515983
IGK///IGKC	0.00962466	4.0964	0.275195	1.26457
MET	0.00962466	4.09635	0.275052	0.681399
SLAIN2	0.00964368	-4.09537	0.272511	-0.54576
ADORA2B	0.00964368	4.0952	0.272067	0.351192
NCKAP1L	0.00968021	4.09361	0.267951	0.905149
TNFRSF14	0.0097081	4.09235	0.264685	0.404418
DNAJC18	0.00970984	-4.09207	0.263952	-0.509074
SUB1	0.00971156	-4.09179	0.263221	-0.631642
SGCB	0.00974375	-4.09018	0.259053	-0.592897
MAP1B	0.00974375	-4.09016	0.258986	-0.498909
SH3BP2	0.00975571	4.08949	0.257271	0.442773
CARD16	0.00975698	4.08923	0.256585	1.12324
CNTN1	0.00975783	-4.08898	0.255941	-1.25176
GPIHBP1	0.0097787	4.08799	0.253373	0.432449
FOXC1	0.00978711	-4.08746	0.252003	-0.396959
	0.00981897	4.08607	0.248391	0.259703
GPR137B	0.00983607	4.08522	0.246196	0.856836
	0.00987042	4.08375	0.242362	0.465127
CLEC2B	0.00988128	4.08299	0.240401	1.07594
DCUN1D5	0.00988128	-4.08291	0.240187	-0.356361
EI24	0.00988128	-4.0827	0.239649	-0.467366
COTL1	0.00988409	4.08224	0.238467	0.73765
GK	0.00988409	4.08217	0.238263	0.444669
TMEM168	0.00989297	-4.08153	0.236614	-0.39625
PLEKHO2	0.00989297	4.08126	0.235927	0.567883
BCAT1	0.00989297	4.08119	0.235744	0.822923
MIR4271///C3orf62	0.00989582	4.08087	0.234916	0.278263
KCTD12	0.00991409	4.07999	0.232626	0.519968
RRAS2	0.00992979	-4.0792	0.230583	-0.515204
HABP4	0.00993788	-4.07869	0.229262	-0.370527
PTPN18	0.00994778	4.07798	0.227414	0.3236
DBI	0.00994778	4.0779	0.227214	0.544629
LGR6	0.00996198	-4.07717	0.225319	-1.1729
	0.0099682	4.07672	0.224144	0.850786
NIPSNAP3B	0.0099682	-4.07635	0.223197	-0.873411
ARRB2	0.0099682	4.0763	0.223068	0.794643
ZMYND11	0.00997033	-4.0759	0.222012	-0.483617
MMP9	0.00997033	4.0758	0.221758	2.01113
LRMP	0.00997132	4.07555	0.221111	0.542583
CLSTN2	0.00999093	4.07462	0.218713	0.642647
RAI2	0.01	-4.07408	0.217306	-0.490895
CLIC4	0.0100049	-4.07369	0.216298	-0.984177
MIR6872///SEMA3B	0.0100155	-4.07309	0.214744	-0.483768
PARP14	0.0100182	4.07278	0.213943	0.497349
DBI	0.0100252	4.07232	0.212733	0.58927
HABP4	0.0100396	-4.07158	0.210834	-0.384848
CARD16///CASP1	0.0100467	4.07112	0.209624	0.948793
LST1	0.0100529	4.07068	0.20849	0.441123
SPOP	0.0100606	-4.07019	0.207216	-0.322494
SHCBP1	0.0100606	4.06998	0.206676	0.287727
TTTY12	0.0100874	-4.0688	0.203621	-0.239113
HHEX	0.0101072	4.06788	0.201236	0.925197
PAM	0.0101103	-4.06755	0.200395	-0.422304
AKNA	0.0101405	4.06626	0.197051	0.333299
CDK1	0.0101423	4.06599	0.19633	0.329472
CARMIL1	0.0101649	-4.06493	0.193591	-0.70918
NDUFAF4	0.0101649	-4.06476	0.19315	-0.72428
CBX7	0.0101891	-4.06368	0.190364	-0.437475
ARHGAP18	0.0101995	4.0631	0.188864	1.02758
MCCC2	0.0102184	-4.06222	0.186579	-0.326015
GRK3	0.0102256	4.06176	0.185375	0.358044
CLTB	0.0103013	-4.05887	0.1779	-0.250616
GLS	0.0103063	-4.05845	0.176821	-0.524509
	0.0103063	4.05827	0.176358	0.487417
CLEC7A	0.0103242	4.05733	0.173915	0.982974
COL1A1	0.0103242	4.05722	0.173639	0.895158
GGA2	0.0103374	4.05655	0.171894	0.2375
CYTIP	0.0103513	4.0557	0.169706	1.42081
PIK3CD	0.0103513	4.05564	0.169546	0.472547
USP12	0.0103852	-4.05425	0.165933	-0.353461
SAP18	0.0103862	-4.05384	0.164877	-0.384563
LOC101929356///ARL5A	0.0103862	-4.05379	0.164753	-0.517808
AGTRAP	0.0104058	4.0529	0.162442	0.403086
CALD1	0.0104286	-4.05189	0.159847	-0.437604
PCNP	0.0104774	-4.04999	0.154925	-0.397133
CAPN6	0.0105021	-4.04893	0.152171	-0.386473
MIR8085///BCL3	0.0105161	4.04823	0.150379	0.555214
RAB2A	0.0105177	-4.04797	0.149699	-0.433757
P2RY13	0.0105525	4.04656	0.146044	0.445697
KANK1	0.0105525	-4.04635	0.14551	-0.688458
TRAC///TRAJ17///TRAV20///TRDV2	0.0105525	4.04614	0.144969	0.778869
PERP	0.0105703	-4.04493	0.141829	-0.683578
WFS1	0.0105703	-4.04484	0.141591	-0.543655
IGKV1OR2-108	0.0105703	4.04482	0.141538	1.95895
TOR1AIP1	0.0105703	-4.0447	0.141231	-0.497092
EIF4E3	0.0105782	-4.04422	0.13999	-0.367188
IL10RB	0.010609	4.04296	0.136725	0.571702
	0.0106549	4.04118	0.132139	0.637227
	0.0106659	4.0406	0.130632	0.802267
	0.010669	-4.04029	0.129823	-0.389197
MYO5A	0.0106867	4.03948	0.127732	0.765001
IQGAP2	0.0106868	4.03927	0.127186	1.17572
FKBP11	0.0106893	4.03897	0.126427	0.790892
MARK1	0.0107174	-4.03782	0.123432	-0.203797
FAM20A	0.0107499	4.03651	0.120055	0.632612
CSTA	0.0107692	4.03565	0.117838	0.913897
PART1	0.0107699	-4.03542	0.117227	-0.443261
CD33	0.0107699	4.03521	0.1167	0.459837
RAB21	0.0107777	-4.03474	0.115488	-0.477387
INAFM2	0.0108	-4.03379	0.113016	-0.804741
TSPAN2	0.0108076	-4.03332	0.111822	-0.955731
CKLF	0.0108553	4.03152	0.107154	0.511279
CXCL12	0.0108753	4.03065	0.104896	0.895341
ARMC8	0.010878	-4.03028	0.103956	-0.584301
SYNE1	0.010878	-4.02996	0.103121	-0.612891
PCGF1	0.010878	4.02994	0.103068	0.394242
SRGAP2C///SRGAP2B///SRGAP2	0.0108856	4.02947	0.101863	0.340488
GLMP	0.0108856	4.02927	0.101343	0.618211
ERGIC2	0.0108946	-4.02876	0.100035	-0.468977
TMCO3	0.0109297	-4.02739	0.0964928	-0.559093
NAP1L3	0.0109676	-4.02593	0.0927111	-0.827585
JAK2	0.0109742	-4.02551	0.0916181	-0.541897
SEC62	0.0109743	-4.0253	0.0910757	-0.300799
MORC2	0.0109934	-4.02428	0.088451	-0.362331
ZNF711	0.0109934	-4.02408	0.0879295	-0.614894
P4HA3	0.0109934	4.02405	0.0878557	0.380809
SLC25A19	0.0109943	4.02371	0.0869707	0.288639
POU2F2	0.0109943	4.02361	0.0867221	0.430699
GIMAP1-GIMAP5///GIMAP5	0.0110438	4.02177	0.0819779	0.705086
PARVA	0.011057	-4.02114	0.0803351	-0.431425
ABCG1	0.0110651	4.02067	0.079119	0.71118
COL6A3	0.0110745	4.02015	0.0777935	0.624742
PLCB4	0.0110877	-4.01952	0.0761486	-0.771327
HNRNPU	0.0111096	-4.0186	0.0737677	-0.557427
MCRIP2	0.0111143	4.01824	0.0728476	0.307628
TMEM47	0.0111517	-4.01682	0.0691737	-0.602467
RABL3	0.011162	-4.01627	0.0677771	-0.383884
ACTN2	0.0111683	-4.01587	0.0667257	-0.490901
SOX6	0.0111908	-4.01493	0.0643134	-0.601046
IKZF1	0.0112146	4.01396	0.0617931	0.282311
PITPNB	0.0112457	-4.01275	0.0586725	-0.357369
SLC29A3	0.0112634	4.01197	0.0566707	0.422944
CPE	0.0112771	-4.01133	0.0550078	-0.537225
MUC1	0.0113119	4.01	0.0515908	0.356133
FAM26E	0.0113693	-4.0079	0.0461543	-0.579522
MSRB3	0.0113693	-4.00776	0.0457956	-0.728436
SRSF3	0.0113706	-4.00751	0.0451669	-0.628167
PTPRE	0.0113933	4.00659	0.0427756	0.849259
CORO2A	0.0114088	4.00583	0.0408265	0.249933
TRAK2	0.0114088	-4.0055	0.03997	-0.392383
LOC102724985///PDXDC1	0.0114088	-4.00538	0.0396677	-0.275261
ACSL5	0.0114088	4.00528	0.0394117	0.745882
SVIP	0.0114238	-4.00461	0.0376616	-0.555842
TOP2A	0.0114976	4.00197	0.0308554	0.489939
TYMS	0.0114976	4.00186	0.0305766	0.735538
IGKC	0.0115031	4.00148	0.029611	1.79099
TMEM56	0.0115102	-4.00092	0.0281631	-0.933134
PTPN2	0.0115102	4.00086	0.0279929	0.587275
	0.011551	3.99937	0.0241555	0.308798
DTNA	0.0115638	-3.99857	0.0220973	-0.601984
EFS	0.0115638	-3.99856	0.0220787	-0.395164
EIF4E3	0.0115667	-3.99827	0.0213256	-0.339156
RAB23	0.0116288	-3.99612	0.0157865	-0.878658
PTGES3	0.0116411	-3.99554	0.0142788	-0.261757
AKTIP	0.0116612	-3.99471	0.0121394	-0.525654
BIN2	0.0117142	3.99273	0.00703278	0.583138
TOB1	0.0117142	-3.99266	0.00685623	-0.529165
TRG-AS1	0.011744	3.99148	0.00381817	0.340954
GGTA1P	0.011744	-3.99115	0.00296608	-0.55119
PDGFB	0.011744	3.99096	0.00246819	0.400892
C4B_2///C4B///C4A	0.011744	3.99093	0.00240923	0.941888
RIPK3	0.0117446	3.99071	0.00184194	0.295595
PLAUR	0.0117472	3.99012	0.000318433	0.872403
KNL1	0.0117472	3.99006	0.000166114	0.277665
CAB39L	0.0117472	-3.99003	8.81401e-05	-0.516862
SYNC	0.0117822	-3.98875	-0.00321458	-1.05038
LRCH2	0.0117919	-3.98814	-0.00479637	-0.577034
ROCK2	0.0117919	-3.98803	-0.00507235	-0.230376
ENPP4	0.0117919	-3.98736	-0.00680969	-0.713856
SLC38A7	0.0117919	3.98721	-0.00719705	0.309187
CR1	0.0117919	3.98705	-0.00760811	0.311487
BCL2A1	0.0117919	3.98684	-0.00815078	1.40446
SSX2IP	0.0117919	-3.98668	-0.00854882	-0.579161
RHOQ	0.0117919	-3.98667	-0.00858269	-0.393981
MIB1	0.0117919	-3.98628	-0.00957267	-0.514265
SNED1	0.0117919	3.98594	-0.0104671	0.225012
BIRC5	0.0117919	3.98593	-0.0104743	0.37537
CAMK2G	0.0117919	-3.98592	-0.0105084	-0.737385
TNFSF10	0.0117919	3.98583	-0.0107321	0.969603
TES	0.0117919	-3.98567	-0.0111636	-0.631738
LILRB4	0.0118268	3.98439	-0.0144414	0.846391
COX4I1	0.0118402	3.98378	-0.0160166	0.258403
HCST	0.0118535	3.98318	-0.017575	0.737426
AKR1B1	0.0118628	3.98269	-0.0188244	0.465938
CCNB1	0.0118894	3.98168	-0.0214333	0.46964
GULP1	0.0119299	-3.98025	-0.0251245	-0.703829
EPB41L3	0.0119397	3.97975	-0.0264022	1.38802
	0.0119447	-3.9794	-0.0273024	-0.789063
IGK///IGKC	0.0119707	3.97841	-0.0298486	2.16609
ZNF106	0.0119899	-3.97763	-0.0318627	-0.469051
C16orf72	0.0120037	-3.97679	-0.0340371	-0.40957
BUB1	0.0120037	3.97666	-0.0343668	0.19594
MAF	0.0120037	3.97652	-0.0347116	0.776325
IPO8	0.0120037	-3.97642	-0.0349716	-0.219744
LOC100506990	0.0120314	-3.97539	-0.037632	-0.657054
TAPBP	0.0120541	3.9745	-0.0399118	0.579487
ARAP1	0.0121043	3.9728	-0.0443093	0.266388
ARMCX4	0.0121368	-3.97162	-0.0473312	-0.374921
MIR6756///MCAM	0.0121649	-3.97059	-0.0500003	-0.864039
	0.0121754	3.97007	-0.0513185	0.545154
S1PR3	0.0121781	-3.9698	-0.0520283	-0.700898
PPP1R12B	0.0122051	-3.96879	-0.0546099	-0.759271
MSR1	0.0122281	3.96787	-0.0569856	0.571424
CLDND1	0.0122281	-3.96772	-0.0573796	-0.496151
SLC15A2	0.0122516	3.96682	-0.059686	0.235624
MOV10	0.0122662	3.96619	-0.0613046	0.269779
PRPF38A	0.0122786	-3.96563	-0.0627488	-0.277686
VWA8	0.0122931	-3.96481	-0.0648656	-0.193072
FGL2	0.0122931	-3.96464	-0.0653009	-0.776311
NADK2	0.0122931	-3.96461	-0.0653677	-0.596757
TIMP2	0.0123255	3.96346	-0.0683337	0.466532
HIVEP2	0.0123735	-3.96185	-0.0724757	-0.384693
MXRA7	0.0123816	-3.96141	-0.0735947	-0.654346
IDS	0.0123846	-3.96113	-0.0743218	-0.364363
CIITA	0.0124359	3.95925	-0.0791609	0.284296
WEE1	0.0124359	-3.95921	-0.079255	-0.520786
ACSS3	0.0124359	-3.95904	-0.0796942	-0.526877
CRNDE	0.0124418	-3.95867	-0.0806446	-0.664926
CLEC4A	0.0124712	3.9576	-0.0833974	0.551053
DDX60L	0.0124712	3.95743	-0.083852	0.804645
MEF2C	0.0125134	-3.956	-0.0875182	-0.387795
	0.0125219	-3.95556	-0.0886616	-0.393177
SVIP	0.0125219	-3.95536	-0.0891521	-0.509767
HK2	0.0125224	3.95516	-0.0896851	1.12515
TMEM255B	0.0125299	3.95475	-0.090743	0.499173
PPP1R14A	0.0125369	-3.95435	-0.0917655	-0.765994
SULF2	0.0125824	3.95283	-0.0956623	0.541651
IGLL5	0.0125987	3.95217	-0.0973692	1.18932
KCNK17	0.0126324	-3.951	-0.100373	-1.16804
SEMA4D	0.0126569	3.95001	-0.102925	0.345828
SSPN	0.0126569	-3.94991	-0.103178	-0.432266
SPARC	0.0126576	-3.94954	-0.10412	-0.621201
RPS6KA6	0.0126576	-3.9495	-0.104226	-0.250743
RRM2	0.0127447	3.94681	-0.111142	0.971513
PDZD8	0.0127498	-3.94633	-0.112368	-0.636003
SECTM1	0.0127498	3.94618	-0.112743	0.773216
TPM3	0.0127498	3.94608	-0.113007	0.616411
CAPN7	0.012771	-3.9451	-0.115534	-0.424029
LYNX1	0.012771	-3.94507	-0.115605	-0.663736
LINC00537	0.012771	3.9449	-0.116044	0.291412
LINC00702	0.0128212	-3.94328	-0.120213	-1.0087
	0.0128536	-3.94216	-0.123073	-0.313497
RPRD1A	0.0129049	-3.94052	-0.127292	-0.45218
2021-03-06	0.0129492	-3.93908	-0.131001	-0.333448
STK17A	0.0129698	-3.93831	-0.13298	-0.628518
CNTN1	0.0129708	-3.93809	-0.133543	-0.786409
UBL3	0.0129746	-3.93779	-0.134311	-0.316943
RNF13	0.0129819	3.93739	-0.135327	0.31786
ST8SIA4	0.0129935	3.93687	-0.136656	1.11706
	0.0129983	3.93655	-0.137495	0.343442
SKP1	0.0129996	-3.93625	-0.13826	-0.287187
STIL	0.0129996	3.93592	-0.139116	0.247373
IFNAR2	0.0129996	3.93587	-0.139243	0.506343
IGHV4-31///IGHM///IGHG3///IGHG2///IGHG1///IGHD///IGHA2///IGHA1///IGH	0.0129996	3.93574	-0.139556	0.923503
CIPC	0.0130373	-3.9345	-0.142758	-0.478118
LMOD1	0.013041	-3.9342	-0.143515	-0.991283
	0.0130521	3.9337	-0.144802	0.470276
	0.013056	3.93323	-0.146005	0.30635
TMEM51	0.013056	3.93321	-0.14606	0.585397
ZMPSTE24	0.013096	-3.9319	-0.149414	-0.324755
CCL5	0.0131667	3.92975	-0.154945	0.821746
FIBIN	0.013211	-3.92833	-0.158576	-1.00725
BTN3A1	0.0132623	3.92673	-0.162696	0.493422
KANSL1L	0.0132726	-3.92625	-0.163909	-0.530568
SPOPL	0.013289	-3.92543	-0.166024	-0.596857
PARM1	0.013289	-3.92542	-0.166041	-0.880253
PLD1	0.0133062	3.9247	-0.167887	0.355993
FKBP11	0.0133062	3.92457	-0.168229	0.847331
SLC2A12	0.0133071	-3.92418	-0.169224	-0.689932
N6AMT1	0.0133071	-3.92413	-0.169363	-0.300207
SSBP3	0.0133071	-3.92398	-0.169749	-0.465115
EGFL7	0.0133864	3.92162	-0.175802	0.496418
ICMT	0.0134123	-3.92072	-0.178096	-0.437444
MFAP3L	0.013426	-3.92016	-0.179539	-0.729749
FHL1	0.0134277	-3.91993	-0.180142	-0.267102
PTGS1	0.0134441	3.91929	-0.181766	0.52718
STAM2	0.0134597	-3.91868	-0.18334	-0.423731
IL4I1	0.01346	3.91845	-0.183935	0.639111
CTPS2	0.01346	-3.91829	-0.184329	-0.351759
NTRK3	0.013473	-3.91775	-0.185717	-0.485103
ATP2A2	0.0134772	-3.91745	-0.186486	-0.409689
TSPAN33	0.013484	3.91708	-0.187447	0.412193
CD3D	0.0134969	3.91654	-0.188824	0.52857
DCUN1D5	0.0135226	-3.91558	-0.191288	-0.333113
SBSPON	0.0135226	-3.91547	-0.191573	-0.438802
VMO1	0.0135355	3.91493	-0.192946	1.21365
CCSER2	0.0135358	-3.91467	-0.193626	-0.383454
ATP5E	0.0135358	3.9144	-0.194302	0.526773
ABAT	0.0135358	-3.91436	-0.194414	-0.551439
RIMKLB	0.0135411	-3.91403	-0.19526	-0.76468
ERBB2	0.0135429	-3.91379	-0.195867	-0.533601
YPEL5	0.0135855	-3.91239	-0.199465	-0.319162
ZNF827	0.0135855	-3.91227	-0.199765	-0.627638
PEBP4	0.0136134	-3.91119	-0.202545	-0.491613
NAP1L5	0.0136134	-3.91107	-0.202851	-0.850778
HMCES	0.0136134	-3.91088	-0.203339	-0.365809
TMEM237	0.0136134	-3.91066	-0.20389	-0.537578
MFN1	0.0136134	-3.91056	-0.204145	-0.374331
ACOT9	0.0136134	-3.9104	-0.204567	-0.303646
HNRNPH3	0.0136532	-3.90909	-0.207922	-0.402211
SLC25A45	0.0136532	3.90892	-0.208347	0.313545
SGO2	0.0136532	3.90877	-0.208731	0.243164
ST8SIA4	0.0137054	3.90719	-0.212786	0.526496
TET3	0.0137054	3.907	-0.213262	0.440137
LIN52	0.0137219	-3.90599	-0.215864	-0.439735
BST2	0.0137219	3.90598	-0.215878	0.543546
PRR11	0.0137219	3.90588	-0.216138	0.761934
TC2N	0.0137219	-3.90582	-0.216294	-0.958692
COPS4	0.0137546	-3.90459	-0.219442	-0.323403
PDHA1	0.0137546	-3.90458	-0.219475	-0.242354
UGGT2	0.0137669	-3.90406	-0.220788	-0.639904
DPH3	0.0137912	-3.90323	-0.222916	-0.498085
PLBD1	0.0138273	3.90199	-0.226093	0.959183
ETHE1	0.0138273	3.90191	-0.226314	0.28253
RYK	0.0138299	-3.90149	-0.227372	-0.330524
DTL	0.0138299	3.90137	-0.227677	0.417938
PRKAB2	0.0138299	-3.90128	-0.227918	-0.492503
RHOT1	0.0138411	-3.9008	-0.229146	-0.508288
MYCT1	0.0138838	3.89949	-0.232503	0.37863
SAP18	0.0138917	-3.8991	-0.233512	-0.623486
YWHAH	0.0139018	3.89865	-0.234664	0.218608
CDCA7	0.013909	3.89822	-0.235745	0.423623
TPM2	0.013909	-3.89799	-0.236333	-0.76959
ZC3HAV1	0.013909	-3.89783	-0.236742	-0.348777
CD247	0.013909	3.89771	-0.237057	0.393738
MPPED2	0.013909	-3.89753	-0.237515	-0.976027
GFPT1	0.0139121	-3.89727	-0.238195	-0.503052
MSRB3	0.0139149	-3.89701	-0.238858	-0.473569
DDX19A	0.0139377	-3.89622	-0.24086	-0.361136
IGKV1OR2-118	0.01397	3.89517	-0.243546	1.36838
CLCN4	0.01397	-3.89501	-0.24397	-0.363256
DCAF6	0.0139802	-3.8944	-0.245529	-0.217507
GKAP1	0.0139802	-3.89438	-0.245593	-0.489954
CYTH1	0.0139803	3.89419	-0.246071	0.55339
HS3ST2	0.0139853	3.89387	-0.246875	1.00256
COL14A1	0.0139879	-3.89346	-0.247947	-0.37629
LTBR	0.0139879	3.89341	-0.248073	0.299067
ADCY9	0.0139879	-3.89325	-0.248462	-0.550774
	0.0140369	-3.89179	-0.252198	-0.399864
MTFR1L	0.0140519	-3.89115	-0.253852	-0.341589
GK	0.0140519	3.89091	-0.254458	0.411381
ROR1	0.0140519	-3.89085	-0.254606	-0.998209
[truncated: 52,677 more rows]

## Sheet: Table S3
Table S3. Differential expressed genes of GSE 43292
Gene.symbol	adj.P.Val	t	B	logFC
TMEM106A	1.48557e-05	7.23083	12.3445	0.535346
NRP1	1.48557e-05	7.11132	11.8846	0.50937
RAB23	1.48557e-05	7.05992	11.6869	0.588657
TRIM25	1.56603e-05	-6.90735	11.101	-0.930944
MPP6	1.56603e-05	6.8938	11.0491	0.402302
CNTN4	1.56603e-05	-6.87671	10.9836	-1.05739
MKNK1	1.69938e-05	-6.81866	10.7611	-1.79233
MXRA7	1.70219e-05	6.76845	10.5689	0.472268
RASL12	1.70219e-05	-6.75378	10.5128	-0.487635
RIMS1	1.70219e-05	-6.71518	10.3652	-0.731473
PXYLP1	1.70219e-05	-6.60669	9.95103	-0.445388
	1.70219e-05	-6.6001	9.9259	-0.597456
CATSPERB	1.70219e-05	6.58686	9.87543	0.960207
IBSP	1.70219e-05	-6.55876	9.76837	-0.963574
FHL5	1.70219e-05	6.5572	9.76243	1.79498
ZSWIM6	1.70219e-05	-6.52596	9.64351	-1.56465
CAB39L	1.70219e-05	6.51465	9.6005	0.357035
CDH19	1.70219e-05	-6.51085	9.58601	-0.928044
SP140	1.70219e-05	-6.51043	9.58444	-0.772103
DOK6	1.70219e-05	6.50615	9.56816	0.734813
PLCG2	1.70219e-05	-6.50405	9.56015	-0.506089
ADRA1B	1.70219e-05	6.50254	9.55443	0.733704
WDFY4	1.70219e-05	-6.49838	9.53859	-0.576474
MX2	1.70219e-05	6.49697	9.53326	0.794958
RNF213	1.70219e-05	6.49096	9.5104	0.984394
MTUS2	1.70219e-05	6.48982	9.50606	0.564376
CNN1	1.70219e-05	-6.47904	9.46508	-0.953413
SIGLEC1	1.70219e-05	-6.4756	9.45201	-1.14057
HAND2	1.74144e-05	6.46123	9.3974	0.747588
IL31RA	1.8154e-05	-6.43439	9.29549	-0.706796
SMTN	1.8154e-05	-6.42621	9.26444	-1.1754
SFMBT2	1.8154e-05	6.41732	9.23072	0.512773
CASQ2	1.8154e-05	-6.4167	9.22837	-0.850522
FILIP1L	1.8154e-05	-6.41137	9.20815	-0.418708
GPC3	1.90776e-05	6.38395	9.10418	0.738297
SLC22A3	1.90776e-05	-6.37324	9.06359	-1.66766
MARK1	1.90776e-05	-6.36969	9.05015	-0.777019
OAS1	1.90776e-05	-6.36602	9.03623	-0.905529
NEGR1	1.90776e-05	-6.36488	9.03194	-1.12824
SEC23B	1.96399e-05	-6.34935	8.97313	-0.878984
CFL2	1.96399e-05	6.34519	8.95738	0.875333
PAK1	1.9673e-05	-6.3327	8.91008	-1.10062
NUMB	1.9673e-05	6.33206	8.90768	0.344833
LGALS9C///LGALS9B///LGALS9	1.9673e-05	-6.31918	8.85895	-0.823421
ELOVL4	1.9673e-05	6.31114	8.82855	0.387259
PSD4	1.9673e-05	6.30712	8.81334	0.298181
CNTN1	1.9673e-05	6.3058	8.80835	0.92786
LAYN	1.9673e-05	-6.30548	8.80713	-0.458236
RCC2	1.99135e-05	6.2973	8.77623	0.575261
OAS2	1.99888e-05	-6.29132	8.75361	-1.91103
FKBP15	2.02061e-05	-6.28027	8.71185	-0.891997
XPO6	2.02061e-05	6.27883	8.70643	0.374059
NEU1	2.09861e-05	6.26462	8.65275	0.823419
NXPH3	2.1084e-05	-6.25849	8.6296	-0.323119
CD38	2.1084e-05	6.25093	8.60108	0.559377
METTL24	2.1084e-05	6.2497	8.59644	0.31525
DUSP26	2.26179e-05	6.22772	8.51352	0.476648
RNPEP	2.2684e-05	-6.21651	8.47124	-0.566159
CASP10	2.2684e-05	6.21464	8.4642	0.768513
NOD2	2.2684e-05	-6.21416	8.4624	-0.998261
TMEM56-RWDD3///TMEM56	2.30676e-05	-6.20583	8.431	-0.810664
OSBPL3	2.36142e-05	6.18656	8.35844	0.417144
SPAG16	2.36142e-05	6.18644	8.35799	0.592351
DCAF7	2.36142e-05	6.18097	8.33736	0.540582
ELMO1	2.36142e-05	-6.17764	8.32483	-1.14358
ENAH	2.36142e-05	6.1661	8.28142	0.806669
RNASET2	2.36142e-05	-6.16488	8.27682	-0.411863
FIBIN	2.36142e-05	6.15253	8.23035	0.232818
C8orf48	2.36142e-05	6.1507	8.2235	0.621362
STAT1	2.36142e-05	6.1505	8.22273	0.678356
PARP14	2.36142e-05	-6.15041	8.22239	-0.771098
ATP1A2	2.36142e-05	6.14874	8.21612	0.743632
HSPB8	2.36142e-05	-6.14594	8.20558	-1.16131
BAG2	2.36142e-05	-6.14005	8.18343	-0.483689
SEMA4D	2.36142e-05	6.13973	8.18225	0.452483
ZFP36L1	2.36142e-05	6.13806	8.17597	0.521153
RUNX2	2.36142e-05	-6.13728	8.17305	-0.852183
FABP4	2.36142e-05	-6.13577	8.16736	-0.938205
MYOCD	2.36142e-05	-6.13517	8.1651	-0.764283
HLA-C///HLA-B///HLA-B	2.38301e-05	6.12848	8.13997	0.511213
ARHGEF3	2.38301e-05	6.12661	8.13294	0.377631
INPP5D	2.38806e-05	6.11749	8.09867	0.470178
ARHGAP30	2.38806e-05	6.11607	8.09335	2.45446
REEP1	2.38806e-05	-6.11453	8.08758	-1.62845
TBC1D9	2.38806e-05	6.11381	8.08488	0.509644
PCDH11Y///PCDH11X	2.38806e-05	6.10997	8.07045	0.639237
CHD7	2.38806e-05	6.10814	8.06357	0.733255
PDZRN3	2.55071e-05	6.08825	7.98892	0.788887
OAS3	2.55071e-05	-6.08555	7.97881	-0.840624
TPP1	2.55071e-05	6.08018	7.95866	0.705397
DIP2B	2.55071e-05	6.07754	7.94874	0.390543
WBSCR17	2.55071e-05	-6.07597	7.94287	-1.38541
CMTM7	2.55071e-05	6.07252	7.92992	0.565472
GRK5	2.55071e-05	-6.06972	7.91943	-1.07182
DTX3L	2.55071e-05	6.06947	7.91851	0.777077
PGM5	2.58063e-05	6.06134	7.88805	0.596279
SERGEF	2.58063e-05	6.0613	7.88788	0.325643
HCST	2.63203e-05	-6.05376	7.85962	-0.851896
ANKS1B	2.63286e-05	6.04966	7.84428	0.662643
SLAIN1	2.63286e-05	-6.04338	7.82074	-0.726731
MARCKS	2.63286e-05	6.0415	7.81372	0.51064
PTPN11	2.63286e-05	-6.03734	7.79813	-0.974959
RUNX1	2.63286e-05	-6.03613	7.79361	-0.360784
SYNC	2.63286e-05	6.03348	7.78367	0.83055
FERMT2	2.63286e-05	-6.03005	7.77086	-0.856733
VIPR2	2.63286e-05	6.02874	7.76593	0.770086
CMIP	2.63286e-05	-6.0277	7.76205	-0.56871
WASF3	2.63286e-05	6.02432	7.7494	0.475456
SGCE	2.63286e-05	6.02128	7.73804	0.458298
C1orf162	2.63286e-05	6.02128	7.73804	0.458298
NECTIN3	2.63286e-05	-6.01835	7.72708	-0.3637
NLK	2.63286e-05	6.01501	7.71457	0.382341
TES	2.63286e-05	-6.01321	7.70786	-0.836192
DAB2	2.63286e-05	-6.01303	7.70718	-0.699828
ACTN2	2.63286e-05	-6.01016	7.69645	-0.782599
FZD5	2.63286e-05	6.00789	7.68797	0.827653
C14orf132	2.63286e-05	-6.00473	7.67614	-0.439414
ADAP2	2.63286e-05	-6.00406	7.67363	-0.821226
FAXC	2.63286e-05	5.99995	7.65828	0.924221
TOM1L1	2.63286e-05	-5.99668	7.64604	-0.606055
C1QTNF2	2.63286e-05	5.99483	7.63915	0.287983
SLC3A2	2.63286e-05	-5.99465	7.63845	-0.603222
NOX4	2.63286e-05	5.9943	7.63715	0.646816
PCDH20	2.63286e-05	-5.99321	7.63309	-0.868724
ARRDC4	2.63286e-05	5.99236	7.62993	0.333914
LARGE1	2.6392e-05	5.98973	7.62007	0.948547
ZEB1	2.6392e-05	-5.98775	7.6127	-0.664799
CYTH4	2.74529e-05	5.97538	7.56648	0.836473
SEC14L1	2.74529e-05	-5.97266	7.55633	-0.692532
KLHL13	2.74529e-05	-5.97191	7.55354	-0.668015
LRRN1	2.7961e-05	5.96254	7.51854	0.611076
HSPB7	2.7961e-05	-5.96109	7.51313	-0.401511
HHEX	2.7961e-05	5.96062	7.51137	0.438661
RAC2	2.7961e-05	-5.95963	7.50769	-1.3466
PGM5P2///PGM5	2.80246e-05	-5.95718	7.49854	-0.882039
NEXN	2.81173e-05	-5.95334	7.48422	-1.11425
RPS6KA6	2.81173e-05	5.95263	7.48157	0.543771
LPAR1	2.81181e-05	-5.94994	7.47156	-0.481548
MYBL1	2.81181e-05	-5.94896	7.46789	-0.668831
PARP9	2.8481e-05	5.94133	7.43944	0.876796
ITIH5	2.8481e-05	5.93907	7.431	0.425915
TC2N	2.8481e-05	-5.93868	7.42955	-0.626727
SPARCL1	2.8481e-05	-5.93737	7.42468	-1.27233
NUP210	2.8481e-05	5.93678	7.42249	0.490856
SPRED1	2.88576e-05	-5.93171	7.40359	-0.947471
ST7	2.88636e-05	5.92823	7.39061	0.518264
ACADL	2.88636e-05	5.9278	7.389	0.865227
SLC6A6	2.88636e-05	-5.92383	7.37421	-0.473018
SEL1L3	2.88636e-05	-5.9233	7.37224	-1.02671
TNFSF15	2.88636e-05	-5.92284	7.37052	-1.3692
LRRC8C	2.88636e-05	-5.92141	7.36518	-0.644515
TCEAL2	2.91876e-05	-5.91691	7.34844	-0.67225
BMPR1A	3.01017e-05	-5.90659	7.31001	-1.50436
JARID2	3.01017e-05	5.90523	7.30496	0.465148
KLHL42	3.01017e-05	-5.90282	7.296	-0.717247
FILIP1	3.01017e-05	-5.9022	7.29367	-0.916816
PARM1	3.01017e-05	-5.90022	7.28632	-0.751413
RERG	3.01017e-05	5.8993	7.2829	0.569207
PAM	3.06317e-05	5.89328	7.2605	0.253973
PLCB4	3.09187e-05	-5.88824	7.24175	-0.450692
SLC2A12	3.09187e-05	-5.88776	7.23994	-1.19793
PRUNE2	3.11547e-05	5.88306	7.22249	0.735176
TMEM106C	3.11547e-05	5.8827	7.22114	1.04335
PERP	3.2288e-05	5.87143	7.17922	0.556177
RASSF3	3.2288e-05	5.87055	7.17598	0.370185
DOCK4	3.34627e-05	-5.85785	7.1288	-1.03103
LARP6	3.34627e-05	-5.85777	7.12848	-0.777296
EPSTI1	3.34627e-05	5.8558	7.12118	0.441987
STK39	3.34627e-05	-5.85541	7.11973	-0.564438
GZMB	3.36078e-05	-5.85135	7.10466	-0.925769
RPS6KA1	3.36078e-05	-5.85133	7.10457	-0.930731
PRDM5	3.37256e-05	-5.84896	7.09578	-0.872393
TTYH2	3.41451e-05	-5.84435	7.07867	-0.605129
TAPBP	3.42808e-05	-5.84188	7.0695	-1.19451
OTUD7B	3.53131e-05	-5.83127	7.03013	-1.0075
STK4	3.53131e-05	-5.83038	7.02684	-1.11997
PLD5	3.53131e-05	-5.83001	7.02544	-0.470901
RGL1	3.54999e-05	-5.82549	7.00871	-0.485068
NPR3	3.54999e-05	-5.82531	7.00804	-0.448699
SH3BP2	3.54999e-05	5.8244	7.00463	0.63236
ANO1	3.5589e-05	-5.82235	6.99705	-0.315486
GPAT3	3.61717e-05	5.81646	6.97521	0.858117
LYN	3.61717e-05	-5.8148	6.96906	-0.384015
NLRP3	3.61717e-05	5.81402	6.96617	0.71072
TWSG1	3.61717e-05	5.81167	6.95747	0.696543
LRMP	3.61717e-05	-5.81038	6.95269	-0.512951
DPP4	3.61717e-05	5.80592	6.93617	0.342512
PDZD2	3.61717e-05	5.80566	6.93519	0.390632
RBM47	3.61717e-05	-5.80394	6.92883	-0.547957
VAV3	3.61717e-05	5.80305	6.92552	0.329939
FCGRT	3.61717e-05	-5.80248	6.9234	-1.11138
PPP2R2B	3.61717e-05	5.80015	6.91477	0.617927
PGR	3.61717e-05	-5.79999	6.91419	-1.29154
TNFRSF21	3.61717e-05	5.79938	6.91192	0.524219
MPP7	3.61717e-05	-5.79928	6.91156	-0.772654
POLR1E	3.65923e-05	5.79504	6.89585	0.709217
HEATR3	3.67812e-05	5.7912	6.88163	0.801327
MAF	3.67812e-05	5.79113	6.88138	0.711863
HLA-C///HLA-B///HLA-C///HLA-B	3.67812e-05	-5.78986	6.87669	-0.596833
GNG12	3.68841e-05	5.78788	6.86934	0.73868
PRDM1	3.68931e-05	5.78499	6.85865	1.61087
PDZRN4	3.68931e-05	-5.78425	6.85593	-0.565609
ACRBP	3.68931e-05	5.78402	6.85508	0.815586
CREG1	3.72306e-05	5.77804	6.83293	1.02673
GAB3	3.72306e-05	5.7748	6.82096	0.654407
PYGO1	3.72306e-05	-5.77456	6.82008	-0.673768
HLA-H///HLA-C///HLA-B///HLA-A///HLA-B///HLA-A	3.72306e-05	-5.77422	6.8188	-0.991916
GRN	3.72306e-05	5.77237	6.81198	0.814483
AGTR1	3.72306e-05	-5.7717	6.80949	-0.971119
CNDP2	3.72306e-05	-5.7713	6.80802	-0.437918
NECAP2	3.72306e-05	5.77117	6.80752	0.390418
2021-09-06	3.72306e-05	5.77066	6.80564	0.496411
NAP1L3	3.73547e-05	5.76861	6.79807	0.463003
ABCB1	3.74798e-05	-5.76523	6.78557	-0.479584
CD163	3.74798e-05	5.76448	6.78278	1.00511
YAP1	3.74798e-05	-5.76275	6.7764	-0.963994
WDR37	3.74798e-05	5.76211	6.77402	0.350395
CNTN3	3.74798e-05	5.76185	6.77307	0.502893
KIAA0226L	3.74981e-05	5.75954	6.76453	0.432228
ANGPTL1	3.74981e-05	-5.7594	6.764	-0.514472
MYOZ2	3.75083e-05	5.75817	6.75948	0.365291
NRP2	3.75437e-05	5.75678	6.75433	0.764431
ITGB7	3.82728e-05	-5.75063	6.7316	-0.491766
CHKA	3.82728e-05	5.74861	6.72415	0.682681
NRROS	3.82728e-05	5.74617	6.71511	0.35538
BTK	3.82728e-05	5.74541	6.71231	0.447967
WEE1	3.82728e-05	-5.74511	6.71121	-0.795578
C14orf159///PIGF	3.82728e-05	5.74508	6.7111	0.526738
TAP2	3.8392e-05	5.74317	6.70405	1.13055
LGALS9	3.85902e-05	-5.74074	6.69509	-0.673963
CKMT2	3.8903e-05	5.73671	6.68018	0.243112
XAF1	3.8903e-05	-5.73648	6.67934	-1.36174
CCR1	3.91639e-05	5.73338	6.66792	0.674721
KCNA5	3.91639e-05	-5.73258	6.66496	-1.13325
HPD	3.92806e-05	-5.73057	6.65754	-0.851648
PGD	3.92806e-05	5.72965	6.65414	0.531108
SMPX	3.92954e-05	5.72847	6.6498	0.874045
GPR132	3.93045e-05	5.72636	6.64202	0.451921
MORC4///MORC4	3.93045e-05	5.72544	6.63862	0.517331
ID4	3.93045e-05	5.72456	6.63534	0.893456
PRKCH	3.93045e-05	-5.72403	6.63339	-0.564824
DLG3	3.93045e-05	5.72268	6.62841	0.345955
THSD7A	3.93045e-05	5.72078	6.6214	0.407517
PRKX	3.93045e-05	5.72065	6.62092	0.756339
EPB41L5	3.93045e-05	-5.71994	6.61831	-0.740092
CMPK1	3.93701e-05	5.71847	6.61288	0.580297
GRIA3	3.93701e-05	5.71744	6.60909	1.17945
ZNF385D	3.9411e-05	-5.71544	6.6017	-0.882332
ASAP1	3.9411e-05	-5.71511	6.60051	-0.419057
LCP2	3.94174e-05	-5.71405	6.59659	-0.322943
PYGL	3.95146e-05	5.7124	6.59051	0.940742
ADCY7	3.96266e-05	-5.71066	6.5841	-0.601271
FBLN5	3.98279e-05	5.70752	6.5725	0.482812
LRRC1	3.98279e-05	-5.70735	6.57188	-0.373963
CORO1A	3.99459e-05	-5.70559	6.56539	-0.800647
CSF1R	4.03488e-05	5.70202	6.55226	0.681095
CACNB2	4.09887e-05	-5.69637	6.53142	-0.5947
SCRG1	4.09887e-05	5.69601	6.53011	0.641817
ZFYVE9	4.11273e-05	5.69416	6.52329	0.356755
FLNC	4.11515e-05	-5.69302	6.5191	-0.66641
SLC36A1	4.15651e-05	-5.68861	6.50284	-0.20701
ABCD4///ABCD4	4.15651e-05	-5.68795	6.50043	-0.562134
MAP3K1	4.15651e-05	-5.68673	6.49591	-0.854195
DNAJC18	4.15651e-05	5.68565	6.49194	0.453023
GKAP1	4.15651e-05	5.6856	6.49175	0.504464
IL17RA	4.25206e-05	5.67796	6.46363	0.819414
ATP2B1	4.25206e-05	5.67786	6.46327	0.485756
TYROBP	4.2592e-05	5.67647	6.45816	0.612495
ARHGDIB	4.2592e-05	-5.67552	6.45466	-0.74993
NCKAP1L	4.28382e-05	-5.67283	6.44476	-0.552375
LONRF2	4.28382e-05	5.67185	6.44117	0.687028
SGPL1	4.28382e-05	5.6712	6.43879	0.857427
TTC33	4.32818e-05	-5.66763	6.42563	-0.576954
PDLIM3	4.36814e-05	-5.66434	6.41353	-1.16017
FAM78A	4.41845e-05	5.66028	6.39862	0.652758
SLC16A7	4.41845e-05	-5.65954	6.3959	-0.591476
PABPC1	4.456e-05	-5.65434	6.37677	-0.769019
PLEK	4.456e-05	5.65393	6.37526	0.554671
ATP6V1A	4.456e-05	5.65375	6.37461	0.296839
VAPB	4.456e-05	5.65369	6.37439	0.498151
REEP4	4.534e-05	-5.64737	6.35114	-0.482089
TMEM47	4.534e-05	-5.64664	6.34847	-0.635594
MFAP3L	4.534e-05	5.64583	6.34551	0.484029
CARD8	4.534e-05	5.64561	6.34469	0.448962
TXK	4.53804e-05	5.64114	6.32828	0.506781
TMEM43	4.53804e-05	5.64062	6.32635	0.841439
PTPRJ	4.53804e-05	5.64047	6.3258	0.585297
MIB1	4.53804e-05	5.6403	6.32519	0.415037
TMED5	4.53804e-05	5.64009	6.32442	0.959456
RIPK3	4.53804e-05	-5.64002	6.32417	-0.781826
TMEM2	4.58851e-05	-5.6321	6.29508	-0.781868
BEND5	4.58851e-05	5.63172	6.29367	0.529628
BLNK	4.58851e-05	-5.63168	6.29355	-0.452266
ACSL5	4.58851e-05	-5.63106	6.29126	-0.717493
HLA-DOB	4.58851e-05	5.63098	6.29097	0.572348
MYO5A	4.58851e-05	-5.63063	6.28969	-0.568136
FXYD1	4.58851e-05	5.62983	6.28674	0.192691
HMOX1	4.58851e-05	5.62912	6.28416	1.10474
RALGPS2	4.58851e-05	5.62731	6.27749	0.563584
DOK3	4.58851e-05	-5.62719	6.27706	-0.302998
CD4	4.58851e-05	5.62714	6.27686	0.476002
CRYAB	4.58851e-05	-5.62679	6.27558	-0.910901
SESTD1	4.64559e-05	-5.62277	6.26083	-0.465082
MAGED2	4.64971e-05	5.62154	6.25632	0.509818
H2AFY	4.64971e-05	5.62085	6.2538	0.599628
DOCK2	4.67198e-05	-5.61879	6.24622	-0.40793
TSPAN2	4.67331e-05	-5.6178	6.24259	-0.965588
ATG7	4.67331e-05	5.61704	6.23982	0.666551
CD300A	4.67404e-05	-5.61604	6.23614	-0.502415
IGKC	4.67404e-05	5.61501	6.23238	0.299971
PILRA	4.67404e-05	5.6142	6.22939	0.495847
ARHGAP25	4.67404e-05	5.61325	6.22592	0.708346
HLA-H///HLA-B///HLA-A///HLA-B///HLA-A	4.67404e-05	-5.61287	6.22451	-0.52686
MPP1	4.74562e-05	5.60815	6.2072	0.59512
DNAJB5	4.75361e-05	5.6069	6.20263	0.791937
APBB1IP	4.75375e-05	-5.60576	6.19847	-1.02142
GIT2	4.75375e-05	5.60371	6.19094	0.663044
SV2A	4.75375e-05	5.60302	6.18841	0.672264
EDEM1	4.75375e-05	-5.60183	6.18404	-0.65387
TFPI2	4.75375e-05	5.60174	6.18372	1.4195
SLMAP	4.75375e-05	5.59929	6.17473	0.799337
NABP1	4.75375e-05	5.59923	6.17453	0.413157
SLA	4.75375e-05	5.59906	6.1739	0.934919
PARP15	4.75375e-05	5.5981	6.17038	0.668949
PDLIM1	4.75375e-05	-5.59676	6.16548	-0.740062
GNAL	4.75375e-05	-5.59671	6.16531	-0.479798
GRK3	4.75375e-05	-5.59667	6.16513	-0.429605
MANSC1	4.75375e-05	5.59643	6.16425	0.557868
UNC13C///UNC13C	4.75375e-05	5.59572	6.16166	0.888746
KANK1	4.79065e-05	-5.59295	6.15153	-0.900962
ENOX2	4.83802e-05	5.58965	6.13942	0.438344
MTSS1	4.87605e-05	5.58686	6.12921	0.92045
IL6R	4.90366e-05	5.58462	6.12103	1.88474
MAX	4.90366e-05	5.58346	6.11679	0.690527
LAIR1	4.90366e-05	5.58295	6.11489	0.750169
C5orf24	4.90366e-05	5.58233	6.11262	0.394463
PGRMC1	4.92759e-05	5.57933	6.10165	0.741983
TPM2	4.92759e-05	-5.57843	6.09835	-0.482093
GLUL	4.92759e-05	5.57842	6.09832	0.886038
OSBPL11	4.92759e-05	5.57803	6.0969	0.940021
PPP1R3B	4.94336e-05	5.57645	6.09112	0.292102
DCSTAMP	4.95968e-05	-5.57485	6.08527	-0.649284
WIPF1	5.02101e-05	5.57081	6.07046	0.316609
WNK3	5.02101e-05	-5.57019	6.06821	-0.883302
STAT2	5.06461e-05	-5.56722	6.05734	-0.558833
FMOD	5.06779e-05	5.56631	6.05402	0.845531
STK10	5.07631e-05	5.56514	6.04973	0.911497
LAP3	5.11908e-05	5.56117	6.03521	0.787105
NPNT	5.11908e-05	-5.56062	6.03319	-0.406452
RYR2	5.11908e-05	-5.56035	6.03224	-0.54348
CHST11	5.11908e-05	5.5594	6.02876	0.753488
PTGDS	5.11908e-05	-5.55851	6.02549	-0.78129
FGD2	5.11908e-05	-5.55797	6.02353	-1.1218
MYL9	5.11908e-05	-5.55784	6.02303	-0.822479
TBXAS1	5.12669e-05	-5.55623	6.01718	-0.403756
GPR63	5.12669e-05	5.556	6.01633	0.754281
CYTH1	5.15226e-05	5.55387	6.00853	0.713392
LINC00670	5.15226e-05	-5.55328	6.00638	-0.934665
STAB1	5.15243e-05	5.55255	6.00372	0.19579
OSR1	5.21034e-05	5.54829	5.98816	0.895547
SLC25A19	5.21034e-05	-5.54824	5.98797	-0.44412
DDX60L	5.3015e-05	-5.54306	5.96905	-0.375894
UNC93B1	5.32004e-05	-5.54145	5.96316	-0.698447
GLMP	5.35416e-05	-5.5386	5.95275	-0.424761
MLEC	5.35416e-05	5.53821	5.95135	0.401667
SSX2IP	5.35416e-05	5.53683	5.94628	0.589035
WARS	5.35416e-05	5.5365	5.94511	0.399135
SRGAP2	5.35416e-05	-5.53565	5.94199	-0.437384
AMPD3	5.35416e-05	5.53558	5.94172	1.00581
ATP11A	5.39546e-05	5.53227	5.92965	0.36528
NPL	5.39546e-05	-5.5322	5.9294	-0.490524
IL1RN	5.40175e-05	5.53073	5.92405	0.28734
GPAM	5.40175e-05	-5.52968	5.92019	-0.716431
PPP1R9A	5.40175e-05	5.5294	5.91919	0.865458
MACROD2	5.40175e-05	5.52912	5.91814	0.500239
2021-09-10	5.40175e-05	-5.52845	5.91571	-1.06533
GPRIN3	5.40614e-05	-5.52708	5.9107	-1.24144
HTR1B	5.40614e-05	5.52687	5.90995	0.435679
RNF115	5.41647e-05	5.5257	5.90567	0.4894
IDH1	5.41909e-05	5.52489	5.90273	0.595178
CALML4	5.43095e-05	-5.52365	5.8982	-0.521815
CASQ1	5.43378e-05	5.52223	5.89303	0.767749
PDE8B	5.43378e-05	-5.52217	5.89279	-0.631706
UBA2	5.45015e-05	5.52072	5.8875	0.627816
PRKD1	5.471e-05	-5.51887	5.88078	-1.23664
APOL6	5.471e-05	5.51826	5.87855	0.893345
SERINC5	5.471e-05	-5.51772	5.87659	-0.621623
AKAP6	5.48401e-05	5.51615	5.87086	0.501158
EFTUD2	5.48401e-05	5.5156	5.86884	0.92596
TRPC1	5.48401e-05	5.51401	5.86305	0.539652
TPH1	5.48401e-05	5.51326	5.86032	0.440402
EDEM2	5.48401e-05	5.5129	5.85901	0.250621
PIM2	5.48401e-05	-5.5126	5.85789	-0.455815
TCEAL7	5.48401e-05	5.51248	5.85748	0.529148
ITGAL	5.53923e-05	5.50924	5.84567	0.34875
MLKL	5.60905e-05	5.50536	5.8315	0.735469
DOCK8	5.61301e-05	5.50442	5.8281	0.603571
ARPC3	5.61301e-05	5.50387	5.8261	1.06636
FAM129A	5.61308e-05	5.50322	5.82373	1.39449
ARHGEF26	5.63767e-05	-5.50066	5.81439	-0.351152
IKZF1	5.63767e-05	-5.50016	5.81257	-0.74562
TSNAX-DISC1///DISC1	5.63767e-05	-5.50016	5.81257	-0.282952
ADPGK	5.6447e-05	-5.49919	5.80905	-0.347646
CD300C	5.64884e-05	5.49739	5.80249	0.824321
NCKAP1	5.64884e-05	-5.49709	5.80139	-0.331684
NRK	5.64884e-05	-5.49709	5.80139	-1.23084
SLC39A11	5.68147e-05	-5.49477	5.79296	-0.550642
IGHM///IGHV3-48///IGHV3-69-1	5.68147e-05	5.49433	5.79134	0.600089
TMOD1	5.69003e-05	5.49331	5.78762	0.487409
SGCB	5.71193e-05	-5.49169	5.78171	-0.566392
ROCK2	5.74691e-05	-5.48948	5.77368	-1.23204
HLA-F///HLA-B	5.76181e-05	-5.48799	5.76825	-0.391391
FLI1	5.76181e-05	-5.48692	5.76435	-0.575531
PKD2	5.76181e-05	5.48684	5.76406	0.506252
HLA-H///HLA-G///HLA-A///HLA-A	5.76181e-05	5.4863	5.76213	0.370226
STRN3	5.77141e-05	5.48446	5.75541	0.622517
MCAM	5.77141e-05	-5.48365	5.75245	-0.89405
PARVA	5.77141e-05	5.48281	5.7494	0.410958
RAP2B	5.77141e-05	-5.48256	5.7485	-0.760529
TLR6	5.77141e-05	-5.48222	5.74726	-1.88663
FSTL1	5.77141e-05	5.48216	5.74705	0.418526
AKT3	5.83309e-05	5.47876	5.73467	0.875102
LEF1	5.83309e-05	-5.47715	5.72881	-0.431557
IGHA1///SCFV///C14orf99///IGHV3-48///IGHV3-69-1	5.83309e-05	5.47674	5.72732	0.763293
EPM2A	5.83309e-05	5.47656	5.72666	0.384396
HAVCR2	5.83309e-05	5.47608	5.72493	0.878175
TM4SF18	5.83309e-05	5.47524	5.72187	0.36702
GJC1	5.83309e-05	-5.47515	5.72154	-0.554376
NKIRAS1	5.85946e-05	-5.47338	5.7151	-0.840177
FMNL1	5.89105e-05	5.4706	5.70499	0.752282
NLGN1	5.89105e-05	5.46993	5.70255	0.386413
IQCJ-SCHIP1///SCHIP1	5.89105e-05	5.46982	5.70217	0.48926
PIK3AP1	5.89105e-05	5.46959	5.70131	0.565174
CCM2	5.89734e-05	-5.46871	5.69814	-0.603424
SLC20A2	5.92958e-05	-5.46671	5.69084	-0.957198
PRKCD	5.96299e-05	5.4646	5.68319	0.505797
RALGAPA2	5.96299e-05	5.46355	5.67938	1.8676
NAGK	5.96299e-05	-5.46297	5.67726	-0.739584
SIPA1L2	5.96299e-05	-5.46288	5.67695	-0.622604
CXorf21	5.97514e-05	-5.46126	5.67104	-0.468292
SAMSN1	5.97514e-05	5.46118	5.67075	0.447805
SCFV///IGLJ3///IGHM///IGHA1///SCFV///C14orf99///IGK///IGKV3-20///IGHV3-23///IGHV3-30///IGHV3-48///IGHV3-69-1	5.98499e-05	5.46017	5.66707	0.637943
BIN2	6.02038e-05	-5.45806	5.6594	-0.703956
PLCB2	6.03173e-05	5.45698	5.65551	0.346503
APOOL	6.06414e-05	-5.45501	5.64835	-0.379216
SYK	6.0906e-05	-5.4533	5.64214	-0.839432
GPR176	6.12147e-05	-5.45141	5.63528	-0.367908
THEMIS2	6.18115e-05	5.44832	5.62405	0.567734
BAZ1A	6.18934e-05	5.4474	5.62071	0.739285
MRAP2	6.19142e-05	-5.44674	5.6183	-0.357916
IL10RA	6.20088e-05	-5.44577	5.61478	-0.519972
GAS7	6.22496e-05	5.44391	5.60803	0.617784
MOAP1	6.22496e-05	5.44302	5.60479	1.2956
METAP1	6.22496e-05	-5.44252	5.603	-0.398214
IGHM///IGHG1///IGHD///IGHA2///IGHA1///IGHA2///IGHA1///IGH	6.22496e-05	5.44233	5.60229	0.921879
HCLS1	6.22496e-05	5.44191	5.60076	1.02327
PTPN6	6.24337e-05	-5.4402	5.59456	-0.612684
TP53INP1	6.24337e-05	-5.44001	5.59387	-0.371103
TMEM206	6.33309e-05	5.43574	5.57839	0.702799
C12orf29	6.42962e-05	-5.43126	5.56212	-1.03802
FGF2	6.4521e-05	-5.4293	5.55503	-0.632296
NCEH1	6.4521e-05	5.42846	5.55199	0.9577
NAV3	6.4521e-05	5.4281	5.55066	0.276588
DUSP27	6.4521e-05	-5.42792	5.55001	-0.543399
AOC3	6.4521e-05	-5.42726	5.54764	-0.574299
ZNF711	6.4521e-05	5.42699	5.54665	0.504251
CXorf38	6.4842e-05	5.42515	5.53996	0.32277
LGI1	6.52111e-05	5.42173	5.52758	0.427763
ITGB1BP2	6.52111e-05	5.42141	5.52641	0.490979
C1QA	6.52111e-05	5.42105	5.52512	0.957218
NDRG3	6.52111e-05	5.42043	5.52287	0.824581
DENND1B	6.52111e-05	5.41995	5.52113	1.5855
ARPC1B	6.52111e-05	5.41985	5.52078	1.32786
RAB9B	6.52111e-05	5.41946	5.51936	0.893786
EID1	6.52111e-05	5.41927	5.51865	0.669638
PPP1R12A	6.56779e-05	-5.41633	5.50802	-0.508111
DNMT1	6.56779e-05	5.41632	5.50799	0.855818
SLC25A4	6.64993e-05	-5.41255	5.49433	-0.377547
PRKCB	6.66363e-05	5.41148	5.49043	0.750181
GRB2	6.67189e-05	5.41043	5.48665	0.496327
PATL1	6.67189e-05	5.41007	5.48534	0.590718
PLEKHB2	6.70847e-05	-5.40618	5.47123	-1.15825
LPXN	6.70847e-05	5.40615	5.47114	0.905359
RNASE1	6.70847e-05	5.40615	5.47114	0.905359
INPP5A	6.70847e-05	5.40572	5.46959	0.550469
CD68	6.70847e-05	-5.40566	5.46936	-0.250102
TTLL7	6.70847e-05	-5.40543	5.46854	-0.431407
SCIMP	6.72789e-05	5.40415	5.46389	1.06476
SDK1	6.73166e-05	5.40347	5.46144	0.720633
CD84	6.73938e-05	5.40258	5.4582	0.809212
ACKR4	6.73938e-05	5.40211	5.45653	0.340513
HCP5	6.74358e-05	5.39976	5.44802	0.499275
MAP2	6.74358e-05	-5.39968	5.44771	-0.397626
ADRA2C	6.74358e-05	-5.39872	5.44426	-0.481855
TMEM26	6.74358e-05	5.39871	5.4442	0.755859
SECTM1	6.74358e-05	5.39787	5.44115	0.442495
HSPA2	6.74358e-05	-5.39781	5.44094	-0.682927
GNS	6.74358e-05	-5.39737	5.43934	-0.916242
ZBTB10	6.74358e-05	-5.39674	5.43708	-0.878406
PFN2	6.74358e-05	5.39659	5.43654	0.302604
FERMT3	6.74358e-05	-5.3964	5.43585	-1.15644
CALCOCO1	6.74358e-05	-5.3962	5.4351	-0.504308
VAV1	6.75585e-05	5.39512	5.4312	0.842387
PTPRE	6.75585e-05	-5.39469	5.42966	-0.396369
STXBP2	6.77777e-05	5.39333	5.42475	0.232851
TCEAL5	6.79827e-05	5.39115	5.41685	0.494961
FBXO21	6.79827e-05	-5.39104	5.41647	-0.622977
MCTP1	6.79827e-05	5.39101	5.41633	0.874684
SPINT2	6.81174e-05	-5.38978	5.41189	-0.309155
ALAS1///ALAS1	6.81174e-05	-5.38904	5.40922	-0.511681
CLIC4	6.81174e-05	5.38896	5.40894	1.55364
LDOC1	6.84098e-05	5.38734	5.40307	1.44251
MYOM1	6.85565e-05	5.38628	5.39922	0.376493
TDO2	6.90226e-05	-5.38401	5.39102	-0.695223
CTSA	6.96598e-05	5.38111	5.38055	0.81473
ITGAM	7.03969e-05	5.37737	5.36702	0.454088
PLEKHO2	7.03969e-05	5.37662	5.36431	0.322632
NT5DC3	7.03969e-05	5.37616	5.36266	0.530799
SVIL	7.03969e-05	5.37589	5.36168	0.456036
DAGLB	7.03969e-05	5.37586	5.36157	0.694234
TREML1	7.04086e-05	5.37532	5.3596	0.977734
PDE7A	7.11516e-05	-5.37189	5.34724	-0.623743
FAM53B	7.11516e-05	5.37159	5.34613	0.924375
BVES	7.11586e-05	-5.37107	5.34424	-1.02607
ST3GAL5	7.12723e-05	5.37015	5.34095	0.811877
MBNL3	7.16697e-05	-5.36821	5.33393	-0.596672
OXCT1	7.1671e-05	5.36771	5.33213	0.959047
MAPK13	7.16733e-05	5.36712	5.33	0.529024
PITPNB	7.16733e-05	-5.36672	5.32854	-0.903654
LMOD1	7.17923e-05	5.36579	5.3252	0.610884
SPTLC2	7.18721e-05	-5.36501	5.32238	-0.883274
SCFV///IGLJ3///IGHV3-23///IGHV4-31///IGHM///IGHG2///IGHG1///IGHA1///SCFV///C14orf99///IGK///IGKV3-20///IGHV3-23///IGHV3-30///IGHV3-48///IGHV3-75///IGHV3-69-1///IGHV3OR16-7	7.20747e-05	-5.36379	5.31797	-0.457411
SYNRG	7.2108e-05	5.36275	5.3142	0.462497
PPP1CA	7.2108e-05	5.36269	5.31401	0.516767
ALG3	7.21179e-05	-5.36209	5.31183	-0.57164
GNA15	7.21179e-05	5.36099	5.30787	0.423288
SYT11	7.21179e-05	-5.36097	5.30779	-0.391851
BTC	7.21179e-05	-5.36071	5.30686	-0.827038
FZD6	7.22924e-05	5.3596	5.30284	0.827718
PTGS1	7.22981e-05	-5.359	5.30066	-0.479843
DIXDC1	7.22981e-05	5.35727	5.29442	0.720954
ARHGAP10	7.22981e-05	5.35702	5.29351	0.674965
MPDU1	7.22981e-05	5.35654	5.29179	0.683967
HDX	7.22981e-05	-5.35653	5.29174	-0.374107
C2	7.22981e-05	-5.35585	5.28932	-0.296835
ME2	7.22981e-05	5.35546	5.28789	0.922825
PART1	7.22981e-05	-5.35529	5.28728	-0.473453
METAP2	7.22981e-05	5.35514	5.28673	0.321872
SYNPO2	7.22981e-05	-5.35479	5.28548	-0.297862
MYO1F	7.32003e-05	-5.35109	5.27211	-0.90943
C17orf62	7.32726e-05	-5.35036	5.26948	-1.00921
SBSPON	7.33612e-05	5.34957	5.26664	1.15076
TLE4	7.44266e-05	5.34534	5.25138	0.421997
SLC7A8	7.45093e-05	5.34457	5.24861	0.99308
MTRF1L	7.45093e-05	5.34341	5.24442	0.696381
IKBKE	7.45093e-05	-5.34274	5.242	-0.898945
MAOB	7.45093e-05	-5.3419	5.23898	-0.750837
LHFPL2	7.45093e-05	5.34158	5.23784	0.362359
GPLD1	7.45093e-05	5.34155	5.23772	0.287236
ALDH1B1	7.45093e-05	5.3415	5.23752	0.557843
TTLL11	7.45093e-05	5.34088	5.2353	0.333203
CDO1	7.45093e-05	-5.34084	5.23516	-0.67204
TTYH3	7.45635e-05	5.34019	5.2328	0.529
C1QC	7.50029e-05	5.33802	5.22499	0.545938
CCL21	7.50029e-05	-5.33773	5.22395	-0.643496
SH3BGR	7.52366e-05	5.3362	5.21844	0.796765
SH3KBP1	7.52366e-05	-5.336	5.2177	-0.371788
PLAUR	7.53432e-05	-5.33473	5.21315	-0.912171
LMCD1	7.53432e-05	5.33445	5.21211	0.296693
SBDS	7.53432e-05	5.33425	5.21141	1.62145
NAALADL2	7.57607e-05	5.33235	5.20457	0.226472
SP110	7.58479e-05	5.33139	5.20112	0.424095
MAP1B	7.58479e-05	5.33043	5.19766	0.234843
HVCN1	7.58479e-05	5.33039	5.19751	0.673586
MAP6	7.58479e-05	-5.32992	5.19581	-0.394347
GAREM1	7.58479e-05	-5.32978	5.19529	-0.635786
GULP1	7.59603e-05	-5.32871	5.19144	-0.544177
PIK3CG	7.59603e-05	5.32849	5.19064	0.588729
TCN2	7.5998e-05	5.3279	5.18855	1.67201
TCEAL1	7.60376e-05	-5.32667	5.18411	-0.481578
IL10RB///IL10RB	7.60376e-05	-5.3266	5.18386	-0.373845
SCFV///IGLJ3///IGHM///IGHG1///IGHD///C14orf99///IGHV3-48///IGHV3-69-1	7.60376e-05	5.326	5.1817	0.591305
HSPA4L	7.60376e-05	-5.32597	5.18159	-0.47113
LST1	7.60979e-05	5.32469	5.17697	1.00692
CTNNAL1	7.60979e-05	5.32469	5.17697	1.00692
ADCY5	7.60979e-05	5.32401	5.17451	0.56721
ANGEL1	7.60979e-05	-5.32369	5.17336	-0.556595
CD33	7.60979e-05	-5.32325	5.17179	-0.255897
USP44	7.60979e-05	-5.32309	5.17122	-0.902595
MEIS1	7.62714e-05	5.32195	5.16708	0.757757
SLCO2B1	7.62714e-05	5.32161	5.16589	0.384383
HLA-H///HLA-C///HLA-B///HLA-A///HLA-A	7.63037e-05	-5.32106	5.1639	-1.04226
TIAM1	7.69003e-05	5.31841	5.15434	0.294538
TEP1	7.69003e-05	5.31746	5.15095	0.667533
RGS5	7.69003e-05	-5.31711	5.14969	-0.253352
IFI35	7.69003e-05	5.31686	5.14877	0.312301
CHSY3	7.69003e-05	-5.31683	5.14867	-0.873904
PHOSPHO2-KLHL23///PHOSPHO2///KLHL23	7.72513e-05	5.3152	5.14282	0.72549
DDI2///RSC1A1	7.7297e-05	-5.31461	5.14069	-0.868579
APLF	7.73516e-05	-5.31347	5.13657	-0.704687
TRIM14	7.73516e-05	5.31234	5.1325	0.995149
PAK3	7.73516e-05	-5.31172	5.13028	-0.375612
DSTN	7.73516e-05	-5.31144	5.12926	-0.663408
RHOG	7.73516e-05	5.31143	5.12923	0.768923
PPP2R3A	7.73516e-05	5.31141	5.12918	0.81405
SCUBE3	7.73516e-05	5.31139	5.12911	0.62718
AIM1	7.76302e-05	-5.30996	5.12394	-0.775543
LRRC8D	7.76302e-05	5.30926	5.12143	0.392745
IGLJ3///IGHV3-23///IGHV4-31///IGHM///IGHG1///IGHA1///SCFV///C14orf99///IGK///IGKV3-20///IGHV3-23///IGHV3-48///IGHV3-69-1///IGHV3OR16-7	7.76302e-05	5.30905	5.12068	0.876211
MORC4	7.76302e-05	-5.30874	5.11955	-0.62775
EAF2	7.76551e-05	-5.30822	5.11771	-0.379405
YARS	7.77582e-05	-5.30745	5.11492	-0.593349
VANGL1	7.78343e-05	5.30677	5.11247	0.390143
ARSJ	7.7888e-05	-5.30604	5.10986	-0.698048
IFI44	7.7888e-05	5.3049	5.10574	0.392392
CTSC	7.7888e-05	-5.30416	5.10309	-0.365312
PIK3CD	7.7888e-05	-5.30257	5.09738	-0.675391
VSIG4	7.7888e-05	-5.30255	5.0973	-0.945286
SHROOM3	7.7888e-05	5.3024	5.09675	0.723562
WDR91	7.7888e-05	5.30239	5.0967	0.762832
SF3B3	7.7888e-05	5.30182	5.09466	1.38954
GNPTAB	7.7888e-05	-5.30179	5.09457	-0.446218
TMEM237	7.7888e-05	5.30112	5.09214	0.436977
FYB	7.7888e-05	5.30063	5.0904	1.73119
PPP1R14A	7.7888e-05	5.3002	5.08886	0.539674
ZFYVE26	7.7888e-05	-5.29999	5.08808	-0.841174
MME	7.7888e-05	5.29985	5.0876	0.452533
IRF8	7.7888e-05	5.29985	5.0876	0.452533
C14orf37	7.7888e-05	5.29985	5.0876	0.452533
OGFRL1	7.84488e-05	-5.29756	5.07937	-0.534472
SYNM	7.8825e-05	-5.2959	5.07338	-0.932781
SERAC1	7.93596e-05	5.29372	5.06554	0.32189
CBY1	7.94611e-05	5.29223	5.0602	0.646166
RBFOX2	7.94611e-05	-5.29192	5.05909	-0.41556
PMEPA1	7.94611e-05	-5.29172	5.05836	-0.866782
CCDC170	7.94611e-05	5.29156	5.05779	0.828782
CAPZB	7.94611e-05	5.29125	5.05669	0.392906
SEMA4A	7.94611e-05	5.28995	5.05202	0.720541
ATP6V0C	7.94611e-05	5.28979	5.05144	0.301993
TTBK2	7.94611e-05	-5.28884	5.04802	-0.738875
PTPN18	7.94611e-05	5.2887	5.04751	0.383367
CHFR	7.94611e-05	-5.28858	5.04711	-0.687931
EZR///ROS1	7.94611e-05	-5.2883	5.04609	-0.446887
CYBB	7.94611e-05	5.28813	5.04548	0.259088
TCEAL6///TCEAL2///TCEAL3	7.94611e-05	-5.28789	5.04462	-0.356391
SALL2	7.94611e-05	5.28765	5.04375	0.484979
BARD1	7.94903e-05	-5.28627	5.03881	-0.875241
NEDD4L	7.94903e-05	5.28605	5.03801	1.38307
HSPB6	7.94903e-05	-5.28604	5.03796	-0.605677
FAM13B	7.94903e-05	5.28594	5.0376	0.32938
SLC7A5	7.96955e-05	-5.28479	5.03348	-0.610379
ANPEP	7.96955e-05	-5.28446	5.03229	-0.897555
GALNT2	8.02407e-05	5.28227	5.02444	0.69417
FAM49B	8.074e-05	5.28025	5.01717	0.535006
LY9	8.07537e-05	5.27961	5.01487	0.406369
UBASH3B	8.07537e-05	5.27941	5.01415	1.58961
CLUAP1	8.08402e-05	-5.27849	5.01086	-0.452859
SCFV///IGLJ3///IGHV3-23///IGHV3-41///IGHV4-31///IGHM///IGHG2///IGHG1///IGHA1///IGH///C14orf99///IGK///IGKV3-20///IGHV3-23///IGHV3-48///IGHV3-75///IGHV3-69-1///IGHV3OR16-7	8.08402e-05	5.27833	5.01028	0.371272
NPY1R///NPY1R	8.09572e-05	5.2774	5.00694	0.267746
ACSS3	8.09572e-05	-5.27687	5.00504	-0.202009
ACP2	8.09572e-05	-5.27652	5.00377	-0.59195
GJA1	8.09572e-05	5.27636	5.00322	0.905728
KCNJ8	8.10138e-05	5.27579	5.00115	0.756006
PRCP	8.12223e-05	5.27452	4.99661	0.40334
SORBS1	8.12223e-05	5.27407	4.99498	0.808859
SLC43A3///PRG2	8.12223e-05	-5.27362	4.99338	-0.842907
M6PR	8.12223e-05	5.27354	4.99308	0.31657
ITGB2	8.12318e-05	5.27311	4.99156	0.156993
OSTF1	8.14778e-05	5.27193	4.98732	0.480278
MDM2	8.22323e-05	-5.26912	4.97725	-0.598005
NPR1	8.22902e-05	5.26855	4.97519	0.878426
CAP2	8.23447e-05	-5.26799	4.97317	-0.68859
FEZ1	8.23967e-05	5.26743	4.97118	0.392268
PTPN1	8.25603e-05	5.26652	4.96792	1.485
FAM20B	8.26613e-05	5.26581	4.96538	0.835656
HLF	8.28173e-05	-5.26493	4.96221	-0.650918
IL12RB1	8.35459e-05	5.2617	4.95062	0.381231
P2RX4	8.35459e-05	-5.26168	4.95057	-0.737924
HACD1	8.35459e-05	-5.26148	4.94982	-0.42316
GGA2	8.36399e-05	-5.26073	4.94714	-0.269139
PTPN21	8.36399e-05	-5.26041	4.946	-0.502689
C3orf70	8.3698e-05	-5.25984	4.94397	-0.633429
ADAR	8.38461e-05	5.25881	4.94025	0.493295
PKIG	8.38461e-05	5.25824	4.93823	0.1812
KMO	8.38461e-05	5.25823	4.93818	0.334758
SCN3A	8.41026e-05	5.25673	4.9328	0.531435
TRAPPC10	8.41026e-05	5.25667	4.93257	0.444193
FGD3	8.43782e-05	-5.25543	4.92813	-0.294273
MEI1	8.44001e-05	5.25497	4.92649	0.414072
ZNF12	8.44001e-05	5.25444	4.92462	0.272399
HK3	8.44001e-05	5.25409	4.92336	0.371076
LURAP1L	8.44001e-05	5.25384	4.92244	0.74255
DYNC1LI2	8.44885e-05	-5.25318	4.9201	-0.399562
UHRF1BP1	8.45383e-05	-5.25265	4.91819	-0.410363
LOC102723407///IGHV4-31///IGHM///IGHD///IGHA2///LOC102723407///SKAP2///IGHA2///IGHA1///IGH	8.48929e-05	-5.25118	4.91291	-0.584373
TPM3///ROS1///NTRK1	8.51899e-05	5.24987	4.90821	0.265634
CCL15-CCL14///CCL15///CCL14	8.51899e-05	5.24951	4.90693	0.562231
SHTN1	8.62592e-05	-5.24586	4.89386	-0.597342
CASP2	8.63586e-05	-5.24504	4.89093	-0.373685
FCER1G	8.63586e-05	5.24481	4.89009	0.430805
SAMHD1	8.67948e-05	5.24296	4.88349	1.17383
ESYT2	8.67948e-05	-5.24252	4.88189	-0.375147
PSIP1	8.67948e-05	5.2421	4.88039	0.657255
CDC42SE1	8.67948e-05	5.24199	4.88	0.378471
LRCH2	8.69234e-05	5.2406	4.87504	0.729701
FTL	8.69234e-05	-5.24057	4.87492	-0.332209
SENP3-EIF4A1///EIF4A1	8.69234e-05	5.24048	4.87462	1.48792
KCNMB1	8.69544e-05	-5.24002	4.87295	-1.27438
SMARCA1	8.71873e-05	-5.23895	4.86911	-0.622629
PXDC1	8.74546e-05	5.23777	4.86492	0.686475
MYO3A	8.75067e-05	-5.23711	4.86254	-0.375245
REL	8.75067e-05	-5.23688	4.86171	-0.72948
ATOH8	8.78988e-05	-5.23519	4.85566	-0.335406
SH3D19	8.78988e-05	5.23465	4.85372	0.460081
DRAM1	8.78988e-05	-5.23459	4.85351	-0.89918
TNFRSF11A	8.78988e-05	5.23423	4.85225	0.55207
FAM47E-STBD1///STBD1	8.8097e-05	5.23328	4.84882	0.427646
MAN2B1	8.83859e-05	5.2319	4.8439	0.973194
PLS3	8.83859e-05	5.23169	4.84313	0.478772
SUSD5	8.87268e-05	5.23031	4.83821	0.224873
HABP4	8.87585e-05	-5.22985	4.83657	-1.07677
GUSB	8.87638e-05	-5.22947	4.83521	-0.8729
RNASEK-C17orf49///RNASEK	8.90379e-05	-5.2283	4.83101	-0.484126
PLVAP	8.90768e-05	5.22782	4.8293	0.228717
DOPEY2	8.92835e-05	-5.22685	4.82583	-0.30349
RCL1	8.99146e-05	-5.22439	4.81704	-0.864392
SERPINB9	8.99146e-05	5.22428	4.81662	0.312728
IMPAD1	9.00326e-05	5.22335	4.81331	0.498497
MSRB3	9.00326e-05	-5.22321	4.81281	-0.840615
PLN	9.01728e-05	5.22222	4.80928	0.397893
TMEM30B	9.01728e-05	-5.22208	4.80878	-0.691022
NALCN	9.02847e-05	-5.2214	4.80633	-0.503646
GALC	9.04887e-05	5.2204	4.80278	0.175313
ARHGEF9	9.04887e-05	-5.22008	4.80164	-0.461887
TFEC	9.05969e-05	5.21916	4.79835	1.12436
GRAMD1B	9.05969e-05	-5.21842	4.79568	-0.645505
FAM49A	9.05969e-05	5.21839	4.7956	0.280716
ZNF286B///ZNF286A	9.05969e-05	5.21834	4.79542	0.36835
BAMBI	9.08745e-05	5.21714	4.79111	0.239084
LRRC25	9.08745e-05	-5.21651	4.78886	-0.276863
CTPS1	9.08745e-05	5.2161	4.78739	0.801113
HM13	9.08745e-05	-5.21579	4.78631	-0.506312
GALNT6	9.08745e-05	-5.21575	4.78615	-0.259716
AIF1	9.08745e-05	5.21541	4.78494	0.444373
KCTD10	9.10302e-05	5.21461	4.78207	1.73977
VGLL3	9.1722e-05	5.21226	4.7737	0.481382
LARP4B	9.19512e-05	5.21093	4.76894	0.425134
ZDHHC3	9.19512e-05	5.2109	4.76884	0.509674
RYK	9.20428e-05	5.21029	4.76665	0.195757
KCNAB1	9.26079e-05	5.20792	4.75819	0.918528
NSMF	9.26079e-05	5.20747	4.75656	0.409414
ABHD3	9.26079e-05	5.20728	4.7559	0.598965
LMNB1	9.26079e-05	-5.20728	4.75589	-0.320674
NPC1	9.45725e-05	-5.20141	4.73493	-0.475775
BRMS1L	9.5298e-05	5.19814	4.72326	0.289431
PID1	9.5298e-05	-5.19812	4.7232	-0.868423
MADD	9.5298e-05	5.19803	4.72287	0.556772
HCK	9.5298e-05	5.198	4.72278	0.326717
ZMYND11	9.54397e-05	-5.19727	4.72015	-0.532286
RNF130	9.54863e-05	-5.19639	4.717	-0.533016
ZNF204P	9.54863e-05	-5.1961	4.71598	-0.515458
MSANTD4	9.54863e-05	-5.19592	4.71536	-0.488752
ZNF461	9.54863e-05	5.19575	4.71475	0.456524
RRAD	9.56139e-05	-5.19506	4.71227	-0.54654
SLC24A3	9.57512e-05	-5.1942	4.7092	-0.557997
TNFSF8	9.57512e-05	5.19399	4.70846	0.645578
IL2RG	9.57731e-05	5.19353	4.70683	0.478705
HRC	9.57731e-05	-5.19325	4.7058	-0.357145
RSF1	9.58731e-05	5.19263	4.7036	0.67479
NFIA	9.62862e-05	-5.19115	4.69834	-0.628241
ATRNL1	9.63006e-05	-5.19077	4.69698	-0.896211
HEPH	9.67654e-05	-5.18916	4.69124	-0.452537
TBX18	9.80589e-05	5.18532	4.67756	0.595651
DHRS9	9.81359e-05	5.18431	4.67394	0.346938
ATL3	9.81359e-05	5.18423	4.67367	0.499034
SOBP	9.81359e-05	5.1837	4.67176	0.5737
ZEB2	9.81359e-05	-5.18364	4.67154	-0.416912
JPH2	9.81359e-05	5.18342	4.67076	0.413279
RNF125	9.8339e-05	-5.18254	4.66761	-0.287102
SCFV///IGHM///SCFV///IGHV3-30	9.84231e-05	-5.1819	4.66536	-0.640599
BMP2K	9.84231e-05	-5.18155	4.66411	-1.06111
LGMN	9.84231e-05	-5.1813	4.6632	-0.664026
SLC8B1	9.85607e-05	-5.18046	4.66021	-0.840038
STON2	9.85607e-05	5.17992	4.6583	0.538445
ARMCX1	9.85607e-05	-5.17918	4.65565	-0.381037
CSF2RB	9.85607e-05	-5.17913	4.65548	-0.675902
TSPAN13	9.85607e-05	5.17896	4.65487	0.983604
CD37	9.85607e-05	5.17851	4.65325	0.40075
ZDHHC15	9.85607e-05	5.17844	4.65303	0.536213
IGHV3-48///IGHV3-69-1///IGHV3OR16-7	9.85607e-05	-5.17821	4.6522	-0.354124
IL2RB	9.85607e-05	-5.17739	4.64928	-0.749108
TNFAIP8L2	9.85607e-05	5.17737	4.64921	0.627828
DENND4B	9.85607e-05	-5.17608	4.6446	-0.572826
CARMIL1	9.85607e-05	5.17554	4.64267	0.341308
SLAMF6	9.85607e-05	5.17532	4.64191	0.671176
PTK2	9.85607e-05	5.17531	4.64187	0.570965
FGD6	9.85607e-05	5.17526	4.64169	0.682749
MFNG	9.85607e-05	5.17526	4.64169	0.682749
CPT2	9.85607e-05	5.17526	4.64169	0.682749
DSE	9.92168e-05	-5.17318	4.63429	-0.457849
ZNF239	9.93935e-05	5.1723	4.63113	1.85104
MOB3A	9.93935e-05	-5.17206	4.63027	-0.525537
THSD1	9.96352e-05	5.17078	4.62572	0.228771
FGFR2	9.96352e-05	5.17076	4.62565	0.26018
CD53	0.000100057	-5.16932	4.62052	-0.256574
PTAFR	0.000100494	-5.16779	4.61508	-0.850362
NLRC4	0.000100494	-5.16751	4.6141	-0.494501
RFWD3	0.000100897	5.16606	4.60894	0.474215
SLC2A9	0.000100897	5.16568	4.60757	0.531471
GPX1	0.000100897	5.16548	4.60685	0.526198
UCP2	0.000101086	-5.16466	4.60393	-0.473545
TSPAN33	0.000101145	-5.16418	4.60223	-0.509934
TPM3P9	0.000101564	5.16277	4.59719	0.533106
CDKL5	0.000101727	5.16178	4.5937	0.415398
TBC1D2	0.000101727	5.1617	4.59339	0.787781
GIMAP2	0.000101786	-5.16107	4.59115	-0.313589
TMEM37	0.000101786	5.16059	4.58946	0.3907
CTSH	0.000101786	-5.16057	4.58939	-0.931729
ARAP2	0.000101871	-5.15998	4.58728	-0.297011
GPRC5A	0.000101871	-5.15971	4.58631	-0.359073
ZNF639	0.00010194	-5.15825	4.58113	-0.544112
DEF6	0.00010194	-5.15819	4.58092	-0.612543
KLHL6	0.00010194	5.15809	4.58056	0.688182
SMAD9	0.00010194	5.15765	4.57898	0.91399
FOLR2	0.00010194	-5.15757	4.5787	-0.290362
TRPC4	0.00010194	-5.15723	4.57748	-0.364118
PPFIBP1///ALK	0.00010194	-5.15695	4.57649	-0.674311
GIMAP1-GIMAP5///GIMAP1	0.00010194	5.15682	4.57604	0.566456
BID	0.00010194	-5.15638	4.57447	-1.4375
KCNAB2	0.00010194	-5.15614	4.57363	-0.524203
MTMR14	0.00010194	-5.15553	4.57144	-0.652432
LGALSL///LGALSL	0.00010194	5.15552	4.5714	0.78175
FUCA1	0.00010194	5.15507	4.56981	0.419741
SIRPA	0.00010194	5.15484	4.56899	1.3212
ZNF441	0.00010194	-5.15474	4.56865	-0.37515
TAGAP	0.000101958	-5.15438	4.56736	-0.420158
DEPTOR	0.000102062	5.15375	4.56511	0.922792
EMP2	0.000102062	5.15348	4.56417	0.293311
THRB	0.00010211	5.15304	4.5626	0.447152
IGHV3-69-1///IGHV3OR16-7	0.000102724	-5.15078	4.55456	-0.574416
DAPP1	0.000102724	5.15064	4.55407	0.58493
IGK///IGKC	0.000102724	5.15052	4.55362	1.53679
LDB3	0.000103103	5.14923	4.54905	0.587046
CD300LB	0.000103186	5.14871	4.54718	0.657581
HLA-H///HLA-F///HLA-E///HLA-B///HLA-A///HLA-A	0.000103213	5.14833	4.54583	0.476582
DMXL2	0.000103256	-5.1479	4.54432	-0.444328
ADAMTSL3	0.000104344	5.14482	4.53337	0.328809
B3GNT5	0.00010465	-5.14371	4.52942	-0.3713
RREB1	0.00010465	5.14343	4.52841	0.593197
TPST2	0.000105228	5.14166	4.52213	0.744423
SKAP2	0.00010552	5.1403	4.51731	0.664952
FGFR1	0.00010552	-5.14004	4.51639	-0.42406
POLR2M	0.00010552	5.13968	4.5151	1.40886
TSPAN14	0.00010552	5.13938	4.51402	0.430098
RASGRP4	0.00010552	5.13938	4.51402	0.430098
SAMD9L	0.000106131	5.13754	4.50751	0.407538
RWDD2A	0.000106257	5.13671	4.50455	0.378539
SNORD116-4///SNRPN	0.000106257	5.13661	4.50421	1.61242
C1QB	0.000106378	-5.136	4.50204	-0.508257
GSR	0.000106479	5.13544	4.50005	0.856898
ARHGAP18	0.000106728	-5.13452	4.49677	-0.455084
TCEA3	0.000107413	5.13252	4.48967	0.48512
ITPR2	0.000107697	5.13152	4.48611	0.573547
RASGRP3	0.000107962	5.13016	4.48127	0.260692
MYLK	0.000107962	5.12972	4.47975	0.409151
NCF4	0.000107962	-5.12956	4.47918	-0.266541
SGCA	0.000107962	5.12946	4.47882	0.390271
CD180	0.000107962	5.12934	4.47837	0.272321
NFKBID	0.000108008	-5.12881	4.47651	-0.553999
DKK3	0.000108008	-5.12862	4.47582	-0.355566
SAMD4A	0.000108086	5.12761	4.47225	0.826707
HLA-J///HLA-H///HLA-B///HLA-A///HLA-A	0.000108086	5.12755	4.47202	0.401725
PHF10	0.000108086	5.12743	4.4716	0.922858
CYTIP	0.000108086	5.12722	4.47084	0.209054
TNFAIP2	0.000108361	5.12615	4.46704	0.47745
DENND2D	0.000108361	5.12594	4.4663	0.653173
CARD11	0.00010881	5.12426	4.46037	0.808103
LOC100996333///ADGRA3	0.00010881	5.12424	4.46028	0.550226
ZNF385A	0.000108833	5.12378	4.45865	0.570845
SLC15A3	0.000108833	5.12358	4.45794	0.403886
ATP8B1	0.000110678	-5.11883	4.4411	-0.591149
C17orf75	0.00011148	5.11662	4.43326	0.644368
ITGAE	0.000111747	5.11569	4.42995	0.790596
SSFA2	0.000111949	5.11491	4.42719	0.480949
SLFN11	0.000112125	5.11417	4.42456	0.795394
CAMK2G	0.000112125	5.1139	4.42359	0.784172
NLRC5	0.000112155	-5.11353	4.42229	-0.687954
ZNRF3	0.000112223	-5.11307	4.42066	-0.32326
GREB1L	0.000112915	5.1109	4.41297	0.327779
ZBP1	0.000112915	5.11085	4.41278	0.82914
ARRB1	0.000113033	-5.11021	4.41051	-0.761847
TRIM36	0.000113033	-5.10997	4.40968	-0.712512
ABCC3	0.000113033	5.10968	4.40863	0.752838
F10	0.000113379	-5.10857	4.40471	-0.668316
PECAM1	0.000113379	-5.10828	4.40367	-0.441414
IFI30	0.000113388	5.10796	4.40254	0.520371
PTPN22	0.000113798	5.10671	4.39811	0.413522
MSH5-SAPCD1///MSH5	0.000113977	5.106	4.39559	0.796372
EXT1	0.000114191	5.10502	4.39213	0.428313
MMRN1	0.000114191	-5.10491	4.39174	-0.4786
HEY2	0.000114492	5.10392	4.38823	0.658904
RNF103	0.000114991	5.10225	4.38231	0.552062
RNF180	0.000114991	5.10218	4.38207	0.645163
GSTK1	0.000115083	-5.10167	4.38028	-0.397261
SLC16A5	0.000115285	5.10092	4.37759	0.663041
AMER1	0.000115531	5.10006	4.37455	0.76023
PLD3	0.000115609	-5.09932	4.37193	-0.467203
CD86	0.000115609	-5.09913	4.37127	-1.0368
CSTB	0.000115609	5.09886	4.37032	1.43643
FRMD7	0.000115609	5.09871	4.36979	0.776533
CD48	0.000116155	5.09717	4.36433	1.66717
DOK1	0.000116503	-5.09609	4.3605	-0.699353
CLCN5	0.000116702	5.0951	4.35698	0.813038
CD163L1	0.000116702	5.09506	4.35684	0.368044
SIDT1	0.000116733	5.0947	4.35556	0.74687
PARD3	0.00011744	-5.09273	4.34859	-0.837703
SH3BP1	0.00011744	5.09252	4.34785	0.784465
IFNAR2	0.000117451	5.0922	4.34673	0.309161
PLCE1	0.000117543	5.09171	4.34498	0.387246
PGBD5	0.000117886	5.09064	4.34122	0.842005
RAB8A	0.00011823	-5.08958	4.33747	-0.400884
CHST15	0.000118508	-5.08857	4.33389	-0.40049
PROS1	0.000118508	5.08839	4.33323	0.557228
TRDMT1	0.000118779	5.08734	4.32952	0.302647
RPN2	0.000118779	5.08721	4.32905	0.517018
TOR1AIP1	0.000119675	-5.08483	4.32064	-0.341995
PEG10	0.000119675	-5.08464	4.31997	-0.625883
DENND1A	0.000119691	5.08432	4.31884	0.765767
RBM24	0.000119747	5.08391	4.31739	0.372369
CPE	0.000119748	5.08362	4.31637	0.64761
SGCD	0.000120285	-5.08215	4.31117	-0.618991
CASP1	0.000120778	5.08078	4.30632	0.400483
S100A11	0.000121038	5.07992	4.3033	0.88872
LOC646903	0.000121124	-5.07932	4.30117	-0.616647
ADGRF5	0.000121124	5.07901	4.30005	0.717083
CIITA	0.000121124	-5.07888	4.29961	-0.475612
CD52	0.000121592	5.07756	4.29494	1.04837
CPED1	0.000121592	5.07729	4.29399	0.297698
SACS	0.000121731	-5.07667	4.29178	-0.516753
HEXA	0.000121731	-5.07588	4.289	-0.54151
PLIN2	0.000121731	5.07571	4.28841	0.341228
PRKG1	0.000121731	-5.07566	4.28822	-0.246332
IFNGR2	0.000121731	5.07558	4.28793	1.09952
GCSHP3///LOC729080///LOC641746///GCSH	0.000122068	5.07456	4.28434	0.629648
MAPKAPK3	0.00012293	5.07241	4.27675	0.709643
TM4SF19-TCTEX1D2///TM4SF19	0.000123245	5.07145	4.27336	0.348097
STK17A	0.000123285	-5.07094	4.27154	-0.667752
CLEC1A	0.000123285	5.07081	4.27106	0.801802
COMMD9	0.000123715	5.0696	4.26681	0.774333
DTNB	0.000123879	-5.06897	4.26458	-0.504912
EOGT	0.000124501	-5.06736	4.25889	-0.354252
MYO1B	0.000124514	5.06684	4.25704	0.418553
AKAP1	0.000124514	-5.06677	4.25682	-0.262971
PTBP3	0.000124602	5.06628	4.25509	0.360953
AKTIP	0.000124602	-5.06596	4.25393	-0.56571
CDH8	0.000124602	5.06547	4.25223	0.367987
AREL1	0.000124602	5.06547	4.25223	0.367987
FAM20A	0.000124719	5.06495	4.25037	0.378718
PAPLN///NDRG2	0.000124993	-5.06409	4.24733	-0.375045
MAP3K14	0.000125043	-5.0637	4.24597	-0.621841
SLAIN2	0.00012518	5.06314	4.24398	0.309405
ATP6V0D1	0.000125217	5.06265	4.24226	0.738182
ANP32E	0.000125217	5.06251	4.24174	0.390711
UBE2J1	0.0001253	-5.06205	4.24015	-0.605312
PDK3	0.000125335	5.0616	4.23856	0.499857
SLC20A1	0.000125335	-5.06143	4.23794	-0.327196
ATP6V0B	0.000126528	5.05863	4.22808	0.76564
TET3	0.000126951	5.05741	4.22376	0.996768
SH2B3	0.000126951	5.0572	4.22301	0.846207
LCP1	0.000127227	5.05619	4.21945	0.286728
DMTN	0.000127227	-5.05583	4.21819	-0.566671
TXNDC11	0.000127227	5.0558	4.21808	1.15427
SLC37A1	0.000127935	5.05405	4.2119	0.352357
TNFSF10	0.000128115	-5.0534	4.20962	-0.909012
PJA2	0.000128268	-5.05281	4.20754	-0.274622
IPO7	0.000128295	-5.05249	4.20638	-0.737094
TYRP1	0.000129591	5.04954	4.19599	0.27827
EZH2	0.000129607	5.04878	4.19331	0.914375
KIAA1549L	0.000129607	5.0487	4.19303	0.277536
CNN3	0.000129607	-5.04869	4.193	-0.381125
KATNAL1	0.000129945	5.04773	4.1896	0.609971
NSF	0.000130079	5.04718	4.18767	0.888346
NEK7	0.00013013	5.04679	4.18628	0.611813
RSL24D1	0.00013013	-5.04654	4.18539	-0.499113
RASSF4	0.000130163	5.0462	4.1842	0.896888
C5AR1	0.000130789	5.04465	4.17875	0.317833
STARD7	0.00013089	5.04395	4.17626	0.256304
CDCP1	0.00013089	5.04373	4.17549	0.861163
MYH11	0.00013089	5.04364	4.17518	0.398936
HLA-L	0.000131008	-5.04313	4.17338	-0.509931
TLE1	0.000132009	5.04084	4.1653	0.298777
TLL1	0.000132043	5.0405	4.1641	0.454128
ZNF483	0.000132043	-5.04023	4.16316	-0.859331
SLC43A2	0.000132177	5.03942	4.1603	0.473717
SEMA6A	0.000132177	5.03926	4.15975	0.24858
FAM126A	0.000132177	5.03916	4.15938	0.474966
LINC01123///LINC01106	0.000132256	-5.03873	4.15788	-0.451236
FGF13	0.000132413	-5.03786	4.15482	-0.385893
GPR84	0.000132413	5.03772	4.15432	0.226347
LRP6	0.000132413	-5.0376	4.1539	-0.297886
MAFB	0.000132413	-5.03735	4.15301	-0.437212
BCL2L2-PABPN1///BCL2L2	0.000132706	5.0365	4.15	0.34641
KANSL1L	0.000132742	5.03616	4.14881	0.239988
IRF5	0.00013355	-5.03407	4.14145	-0.454395
CTSL	0.00013355	5.03401	4.14125	1.67467
HOMER1	0.000134235	-5.03239	4.13552	-0.576392
PARVG	0.000134257	-5.03183	4.13355	-0.765555
DES	0.000134257	5.03181	4.1335	0.635268
TRIB1	0.000134304	5.03114	4.13113	0.352337
FLT1	0.000134304	-5.03109	4.13095	-0.541206
HDGFRP3	0.000134304	5.03093	4.13038	0.916969
CLN8	0.000135	5.02929	4.12461	0.36125
TAP1	0.000135125	5.02878	4.12281	1.26319
MID2	0.000135139	-5.02822	4.12085	-0.769064
KDELC2	0.000135139	-5.02804	4.12021	-0.597005
NAP1L2	0.000135139	5.02796	4.11995	0.401267
PIK3R5	0.00013653	5.02497	4.10941	1.18298
LCORL	0.000136981	-5.02383	4.1054	-0.838722
PIEZO2	0.000137256	5.02304	4.1026	0.340968
SNORD116-25	0.000137376	5.02244	4.10051	0.446206
PELI1	0.000137376	-5.02223	4.09975	-0.266986
BCL2L11	0.000137376	5.02158	4.09747	0.489179
CYB5R2	0.000137376	5.02152	4.09726	1.569
MICB	0.000137376	-5.0215	4.09719	-0.249299
ZAK	0.000137655	5.02051	4.09372	0.471408
ABHD6///ABHD6	0.000137655	5.0202	4.09263	0.434487
NDUFAF2	0.000137655	5.02008	4.0922	0.251998
UBXN11	0.000137655	-5.01992	4.09163	-0.429928
RAVER2	0.00013838	-5.01826	4.08579	-0.394973
TAOK3	0.000138567	-5.01742	4.08284	-0.55295
RHBDF2	0.000138567	5.01738	4.0827	0.352599
CSRP1	0.000138716	-5.0167	4.08032	-0.508258
MMP19	0.000138716	-5.01658	4.07987	-0.506181
SFXN2	0.000139329	5.01514	4.07483	0.215509
SLC38A7	0.000139426	5.01447	4.07245	0.856498
ZIM2///PEG3	0.000139426	5.01444	4.07236	0.781717
FAM72A///FAM72D///FAM72B	0.00014006	5.01298	4.0672	0.319678
VCL	0.000140426	5.01194	4.06356	0.366021
JAK3	0.000140426	-5.01176	4.06295	-0.246909
ARHGAP9	0.000140426	5.01151	4.06205	0.496405
TRPV4	0.000140594	-5.01093	4.06002	-0.359969
GSAP	0.000140991	5.00993	4.05648	0.30062
TMEM140	0.000141026	-5.0096	4.05535	-0.447618
KBTBD3	0.000141457	5.00853	4.05159	0.910284
ANGPTL7	0.000141508	5.00818	4.05035	0.543223
TMEM120A	0.000142201	5.00662	4.04487	0.474908
RNF144B	0.000142536	5.00574	4.04177	0.436118
SNORD116-9///SNORD116-8///SNORD116-6///SNORD116-3	0.000142848	5.00486	4.03867	0.822988
TREM2	0.000142848	5.00451	4.03744	0.414833
COBLL1	0.000142848	5.00439	4.03703	0.859707
DNAJB4	0.000142863	-5.00411	4.03604	-0.49255
EMCN	0.000143716	5.00227	4.02957	0.235397
MMD	0.000144037	5.00142	4.02659	0.236945
MALT1	0.000144539	5.00024	4.02243	0.78677
SASH3	0.000144643	-4.99958	4.02011	-0.294056
IPMK	0.000144643	-4.99938	4.01944	-0.284525
ARHGEF12	0.000144643	-4.99929	4.01909	-0.340455
CERS6	0.000144939	4.99832	4.01571	0.488099
SPI1	0.000144939	4.99799	4.01455	0.357448
NAGA	0.000144939	-4.99798	4.01452	-0.324871
NAB1	0.000144961	-4.99747	4.0127	-0.376153
AIM2	0.000144961	4.99719	4.01173	0.35172
SLCO2A1	0.000144961	-4.99719	4.01173	-0.337773
TYMP	0.000145703	-4.99545	4.00564	-0.324879
PDXK	0.000145703	4.99493	4.00379	0.699987
SLC9A7	0.000145703	4.99482	4.0034	0.830513
FREM1	0.000145703	4.99458	4.00256	0.266674
NOV	0.000145703	4.99457	4.00254	0.628835
PAFAH2	0.000145799	-4.99415	4.00104	-0.752394
POLR2C	0.000146131	4.99304	3.99715	0.284076
SYDE2	0.000146131	4.99304	3.99715	0.284076
LGR6	0.000146143	-4.99277	3.9962	-0.478739
ITGA6	0.000146223	4.99219	3.99417	0.59879
ZNF827	0.000146223	-4.99213	3.99394	-0.713218
AKIRIN2	0.000146407	4.99154	3.99189	0.434255
PARP12	0.000146492	4.99107	3.99024	0.508706
RRAGA	0.000146492	-4.99089	3.9896	-0.409389
IFIH1	0.000146674	-4.99031	3.98757	-0.70566
SNORD116-14	0.000146976	-4.98951	3.98477	-0.502239
TNFRSF1B	0.000147607	4.98806	3.97968	0.635649
MYEF2	0.000147607	4.98776	3.97861	1.06821
ATP6V1B2	0.000147607	-4.98762	3.97815	-0.624753
COQ7	0.000148238	4.98612	3.97286	0.68965
HLA-C///HLA-B///HLA-A///HLA-B///HLA-A	0.000148238	-4.9855	3.9707	-0.286675
SNORD116-24	0.000148238	-4.98539	3.9703	-0.500454
RGCC	0.000148238	4.98528	3.96992	0.484247
ZNF217	0.000148238	4.98522	3.96971	0.779992
GIMAP1-GIMAP5///GIMAP5	0.000148238	-4.98501	3.96896	-0.465132
KCNK17	0.000148899	4.98357	3.96393	0.670897
IL4I1///NUP62	0.000149048	-4.98257	3.96043	-0.536097
STAC	0.000149048	4.98206	3.95863	0.480782
HSPB2-C11orf52///HSPB2	0.000149048	4.98185	3.95788	0.751892
CEP128	0.000149048	-4.98158	3.95696	-0.671872
FES	0.000149048	-4.98152	3.95673	-0.353274
MZB1	0.000149048	4.98106	3.9551	0.398025
PTBP1	0.000149048	4.9808	3.95422	0.461336
CTSB	0.000149048	4.9808	3.95422	0.461336
FBXL7	0.000149048	4.9808	3.95422	0.461336
CCDC8	0.000149048	-4.98043	3.95291	-0.406827
FABP5P3///FABP5	0.000149048	-4.98009	3.95172	-0.399042
GMIP	0.000149048	-4.98009	3.95172	-0.904297
CAV1	0.000149048	4.97997	3.95131	0.593402
ASB2	0.000149048	4.97972	3.95042	0.304038
LIPA	0.000149048	4.97957	3.94988	0.38966
MYO7A	0.000149048	-4.97941	3.94932	-0.746784
PCOLCE2	0.000149269	4.97877	3.94708	0.295805
BTG2	0.000149651	4.97784	3.94384	0.428
HCFC2	0.00014982	-4.9773	3.94193	-0.290588
RBBP7	0.000149836	4.9767	3.93983	0.222342
TXNDC15	0.000149836	-4.97655	3.93931	-0.503157
PCYOX1	0.000149836	4.97655	3.9393	0.376529
SLK	0.000150236	-4.97559	3.93595	-0.224912
C9orf47///S1PR3	0.000150268	4.9753	3.93491	0.410513
CASP8	0.000150609	-4.97441	3.93181	-0.77161
NEDD4	0.000150609	4.97421	3.9311	0.315648
HTR4	0.000151386	4.97242	3.92482	0.497001
SNX5	0.000151386	-4.97235	3.92459	-0.527287
MCU	0.000151472	4.97196	3.92322	0.749549
NHSL1	0.000151716	4.97129	3.92088	0.338797
C12orf75	0.000151872	4.97078	3.91907	0.376538
TRERF1	0.000151914	-4.97019	3.91703	-0.365704
PRF1	0.000151914	4.96956	3.9148	0.346492
ICAM1	0.000151914	4.96953	3.91469	0.300915
LAMP5	0.000151914	4.96941	3.91429	0.467073
MN1	0.000151914	-4.96939	3.91421	-0.572533
CKLF-CMTM1///CMTM1///CKLF///RHOQ///CMTM1///CKLF	0.000151914	4.96927	3.9138	0.478529
TSHZ3	0.000151932	4.96901	3.91286	0.368293
CECR1	0.000153139	4.96665	3.90462	0.412783
MTURN	0.00015332	4.9661	3.90267	0.579355
TCEAL4	0.000153389	4.96544	3.90037	0.388171
PBX1	0.000153389	4.96544	3.90036	0.186496
RYR3	0.000153389	-4.96527	3.89977	-0.529647
KIAA2022	0.000153859	-4.96417	3.89591	-0.606848
MMP9	0.000153859	-4.96382	3.89471	-0.205619
EPB41L3	0.000153859	4.96374	3.89442	0.593775
SNORD116-9///SNORD116-7///SNORD116-5///SNORD116-3	0.000154183	-4.96294	3.89162	-0.598174
MRVI1	0.000154777	-4.96168	3.88719	-0.588719
CNIH3	0.00015493	4.96118	3.88544	0.646023
FAM105A	0.000155493	-4.95997	3.88121	-0.542881
ZNF507	0.000155594	-4.95956	3.87978	-0.709263
PDE4D	0.000155974	4.95845	3.87591	1.01551
LILRB2	0.000155974	4.95844	3.87585	0.589772
TMEM25	0.000156245	4.95774	3.87341	0.247913
PLA2G15	0.000156625	4.95685	3.87031	0.495667
CSF2RA	0.000156695	4.9565	3.86907	0.428826
CDH3	0.000156729	-4.95545	3.8654	-0.374634
OCA2	0.000156729	4.95543	3.86533	0.260341
SEMA3D	0.000156729	4.9552	3.86451	0.626374
ADGRG2	0.000156729	4.95515	3.86434	0.468432
PM20D2	0.000156729	-4.95489	3.86345	-0.306103
ITGAX	0.000156729	4.95431	3.8614	0.554986
FADS2	0.000156729	4.95431	3.86139	0.859218
PCK2	0.000156729	4.95429	3.86135	0.488582
AMPH	0.000156729	4.95428	3.86129	0.401743
PAPD5	0.000156729	4.95411	3.86072	0.449007
PAPSS2	0.000157307	-4.95288	3.85641	-0.394927
MRGPRF	0.000157307	-4.95266	3.85564	-1.00531
LAPTM5	0.000157441	-4.9522	3.85403	-0.767792
FBXO33	0.000157599	4.9517	3.85228	0.199533
IRF1	0.000159095	-4.94894	3.84262	-0.242246
SLC9A9	0.000159628	-4.94781	3.83867	-0.79801
CC2D2A	0.000160328	-4.94641	3.83377	-0.348749
ADGRG6	0.00016057	-4.94577	3.83155	-0.66591
KDM2A	0.000161146	4.9445	3.8271	0.645759
MPEG1	0.000161146	-4.94435	3.82658	-0.405613
LANCL1	0.000162402	4.94204	3.8185	0.32669
LGR4	0.000162543	4.94158	3.81688	0.443143
CA2	0.000162875	4.9408	3.81417	0.711941
MYLIP	0.000164784	-4.93739	3.80226	-0.223043
SLC7A7	0.000164784	4.93722	3.80164	0.399158
PRELID2	0.000165265	-4.93621	3.79811	-0.532683
PALM2-AKAP2///PALM2///AKAP2	0.000165965	4.93484	3.79335	0.708843
TCIRG1	0.000166511	-4.93368	3.78927	-0.914201
AKAP5	0.000166511	4.9335	3.78867	0.468709
JCHAIN	0.000166896	-4.93266	3.78571	-0.267177
ACTA2	0.000168335	4.92994	3.77621	0.387987
FKBP7	0.000168335	-4.9299	3.77607	-0.583723
CSF1	0.000168587	4.92927	3.77387	0.748894
HLA-J///HLA-H///HLA-A///HLA-A	0.000168726	4.92871	3.77193	0.378992
TMEM119	0.000168726	4.92846	3.77104	0.757156
LY6E	0.000168726	-4.92836	3.77072	-0.530004
SLAMF8	0.000169426	4.92695	3.76579	0.510662
PI4K2A	0.000169426	-4.9268	3.76525	-0.792726
AIFM1	0.00016954	-4.92639	3.76382	-0.271537
TMBIM6	0.000169739	4.92585	3.76194	0.325043
IFT46	0.000170366	4.92463	3.75769	0.294039
CD36	0.000171332	4.92282	3.75138	0.599171
CTTN	0.000171332	4.92256	3.75045	0.465447
FANCD2	0.000171332	4.92243	3.75002	0.173693
TGFA	0.000171337	4.9222	3.74921	0.636209
RASAL3	0.000171687	-4.92143	3.7465	-0.340802
FAM184A	0.000174475	-4.91687	3.73062	-0.46383
INPP4A	0.000176622	4.91336	3.71838	1.47152
PLBD1	0.000176929	4.91267	3.71597	0.498064
PBXIP1	0.000177189	-4.91205	3.71381	-0.542488
ADGRA3	0.000178232	-4.91025	3.70752	-0.479557
LILRA6	0.000178455	4.90969	3.70557	0.789101
L3MBTL4	0.000179027	4.90845	3.70126	0.240013
MXI1	0.000179027	-4.90838	3.701	-0.430161
RANBP9	0.000179049	4.90812	3.7001	0.517424
AADAT	0.000179831	-4.90672	3.69524	-0.350912
COL11A1	0.000179832	-4.9065	3.69446	-0.202587
TMEM132B	0.000180045	-4.90596	3.69257	-0.284582
TSPAN12	0.000181158	-4.90408	3.68601	-0.389112
ATP8B4	0.000181523	-4.90317	3.68286	-0.286666
RASGEF1B	0.000181523	-4.90309	3.68257	-0.383523
COL4A3	0.000181817	4.90231	3.67987	0.384116
PALLD	0.000181817	-4.90221	3.6795	-0.581001
AVEN	0.00018227	-4.90102	3.67538	-0.465768
ST18	0.00018227	4.90089	3.67492	0.226662
RNF11	0.00018227	-4.90087	3.67485	-0.353317
TSPAN8	0.000182659	4.90007	3.67208	0.384497
ROR1	0.000182883	-4.89952	3.67016	-0.678635
RASSF5	0.000183244	4.89877	3.66754	0.384391
BHLHE40	0.000183317	4.89844	3.66639	0.352795
EIF4G3	0.00018355	4.89788	3.66443	0.730751
FAM149A	0.000183683	4.89746	3.66298	0.754138
TGFB3	0.000183694	4.89723	3.66216	0.44463
DDX42	0.000183985	-4.89658	3.65991	-0.336591
ATF5	0.000184039	4.89611	3.65827	0.327942
AGPAT3	0.000184039	4.89606	3.6581	0.215696
NPY5R	0.000184553	4.89509	3.65471	0.80296
CD14	0.000184698	-4.89452	3.65274	-0.555237
SMAP2	0.000184698	-4.89444	3.65245	-0.394977
POLA2	0.000185398	-4.89311	3.64782	-0.581671
SPIN4	0.000185398	-4.89298	3.64737	-0.530143
ARHGAP31	0.000185498	-4.89261	3.6461	-0.421953
MAPKAP1	0.000186462	4.891	3.64048	1.8178
ALOX5	0.000186899	4.89015	3.63753	0.754465
COL13A1	0.000187107	-4.88922	3.63428	-0.621441
PLXNC1	0.000187107	-4.88922	3.63428	-0.621441
FCGR3B///FCGR3A	0.000187107	4.88919	3.6342	1.45665
BLVRB	0.000187157	-4.88869	3.63244	-0.664262
LPP	0.000187157	4.88868	3.63243	0.696716
PSAP	0.000187703	4.88747	3.62819	0.602798
HLA-H///HLA-G///HLA-C///HLA-A///HLA-A	0.000187703	-4.88737	3.62786	-0.567019
MTA3	0.000187703	-4.88709	3.62687	-0.393001
USP53	0.000187703	4.88703	3.62667	0.626678
LILRB3	0.000187845	-4.88661	3.62521	-0.489724
GLB1	0.000188417	4.88548	3.62128	0.529181
RBMS3	0.000188417	4.88514	3.62009	0.628216
ASPN	0.000188417	4.88514	3.62009	0.628216
SLC31A2	0.000189223	4.88377	3.61534	0.333445
PYGM	0.000190013	-4.88243	3.61068	-0.480139
P2RX7	0.000190078	-4.88212	3.60961	-1.09212
CD200R1	0.000190544	-4.88118	3.60634	-0.298972
FTH1	0.000190544	4.88103	3.60581	0.938647
AMIGO2	0.000190874	-4.88016	3.60279	-0.527755
CCDC3	0.000190874	4.8799	3.60188	1.0706
APOBEC3D	0.000190874	-4.87974	3.60133	-0.512622
PARP4	0.000190874	4.8797	3.60119	0.374685
MPDZ	0.000191224	-4.87868	3.59764	-0.748074
OPN3	0.000191224	-4.87849	3.59699	-0.520034
CCL8	0.000191224	4.87849	3.59699	0.394563
LIMCH1	0.000191224	-4.87835	3.59648	-0.294288
GNAI1	0.000191451	4.87781	3.59462	0.458968
RHOB	0.000191451	-4.87754	3.5937	-0.594768
KCTD1	0.000191451	4.87738	3.59314	0.780341
LY86	0.000191527	-4.87706	3.59202	-0.206545
SMOC2	0.00019165	4.87667	3.59067	0.562262
CEP85	0.000192394	4.87542	3.5863	0.539984
FBXO42	0.0001924	-4.87519	3.58553	-0.577838
SNORD116-22///SNORD116-21///SNORD116-20///SNORD116-18///SNORD116-17///SNORD116-16///SNORD116-15///SNORD116-14///SNORD116-19///SNRPN	0.000192445	4.87492	3.58457	0.436512
STX11	0.000192727	4.87431	3.58245	0.231502
DZIP1	0.000194111	4.87217	3.57501	0.809237
SPOP	0.000194435	-4.8715	3.57271	-0.450453
MGARP	0.000194747	-4.87077	3.57017	-0.443204
NCSTN	0.000194747	4.87065	3.56973	0.790544
B4GALT1	0.000194924	-4.87019	3.56814	-0.731732
PTGES3L-AARSD1///PTGES3L///AARSD1	0.000195026	4.86963	3.5662	0.728298
ACAD10	0.000195026	4.86942	3.56548	1.14737
TAF5L	0.000195026	-4.86941	3.56544	-0.349645
CAMSAP2	0.000195449	-4.86861	3.56267	-0.410166
SNORD116-9///SNORD116-8///SNORD116-7///SNORD116-5///SNORD116-3	0.000196511	4.86694	3.55686	0.503944
UBE2L6	0.000196682	-4.86649	3.55531	-0.666287
TBC1D30	0.000196736	4.86621	3.55432	1.89315
SLC2A5	0.000196997	-4.86556	3.55207	-0.259102
LIMK1	0.000196997	-4.86534	3.5513	-0.358397
DMD	0.000196997	-4.86515	3.55065	-0.380037
LRRFIP1	0.000196997	4.86501	3.55015	0.501283
OCIAD2	0.000197409	4.86423	3.54746	0.356047
CCSAP	0.000197538	-4.86385	3.54612	-0.468932
EMILIN2	0.000197621	4.86321	3.54392	0.405287
MYH10	0.000197621	4.86304	3.54333	0.511894
RBPMS	0.000197621	4.86295	3.54302	0.856962
KHDRBS3	0.000197621	4.86273	3.54225	0.423478
GBP4	0.000197621	4.86263	3.54189	0.250012
VAMP4	0.000197621	4.86247	3.54135	0.258222
PLEKHM1P1///PLEKHM1	0.000198663	-4.86084	3.5357	-0.305364
H2AFJ	0.000198947	4.86025	3.53363	1.80221
CD93	0.000198981	-4.85999	3.53275	-0.377508
TRAF3	0.000199105	4.85962	3.53144	0.583273
HK2	0.000199229	4.85918	3.52993	0.376018
NLN	0.000199229	4.85903	3.5294	0.348664
CRNKL1	0.000199535	4.85841	3.52724	0.332391
HSPA4	0.000199563	-4.85816	3.52639	-0.36049
BCAM	0.000199997	4.85737	3.52363	0.217332
GNG2	0.000201416	4.85525	3.51629	0.884216
RAB7A	0.000201568	4.85453	3.51379	1.27305
NEO1	0.000201568	-4.85443	3.51345	-0.359157
SNX25	0.000201568	-4.85442	3.51342	-0.574461
TNFSF13B	0.000202838	4.85252	3.50682	0.539122
UST	0.000202885	4.8521	3.50536	0.390546
TBC1D14	0.000202885	-4.85204	3.50516	-0.282
GYG1	0.000203625	4.85075	3.50068	0.902221
IL18BP	0.000203625	-4.85064	3.50032	-0.255067
IRF4	0.000204275	-4.84944	3.49614	-0.60602
TFDP2	0.000204275	4.84937	3.4959	0.622683
FCMR	0.000204977	-4.84824	3.49197	-0.427308
PLAU	0.000205025	-4.84789	3.49077	-0.518289
SHCBP1	0.000205025	4.84758	3.4897	0.73807
FUCA2	0.000205025	4.84755	3.48961	0.731053
EPHA6	0.000205339	-4.84677	3.48688	-0.331047
TACC2	0.000205339	-4.84673	3.48675	-0.387531
GIMAP4	0.000205575	-4.84614	3.48472	-0.485863
NTRK3	0.000205575	-4.84579	3.4835	-0.291356
SELE	0.000205575	4.84577	3.48344	1.65499
ARL15	0.000205575	4.84545	3.48233	0.388597
NEK6	0.000205575	-4.84539	3.48211	-0.330908
TSTD1///F11R	0.000206541	-4.84392	3.47702	-0.836758
PCDH7	0.000206842	-4.84325	3.4747	-0.631714
KCNMA1	0.000206842	4.84312	3.47423	0.454927
PPP1CB	0.000206866	4.8428	3.47314	0.466602
VAC14	0.000206866	4.84268	3.47271	0.211771
C3orf58	0.000207089	-4.84218	3.471	-0.495836
FAM19A2	0.000207327	-4.84167	3.46921	-0.498277
ATP13A2	0.000207418	-4.84114	3.46739	-0.227008
EIF5B	0.000207418	4.84114	3.46739	0.481494
ANO5	0.000207493	4.84078	3.46612	0.240621
CEP70	0.000207493	-4.84064	3.46564	-0.509096
GREM1	0.000207979	4.8398	3.46275	0.836276
MUT	0.000209537	4.83758	3.45506	0.614782
TAF9B	0.00020979	4.83705	3.45322	0.216901
ADGRE2	0.000210133	-4.83641	3.45099	-0.361524
ARHGAP26	0.000210485	4.83575	3.44872	0.38573
PDCD1LG2	0.000210965	4.83493	3.44589	0.186216
AEBP2	0.000211068	4.83443	3.44414	0.750101
PTPN3	0.000211068	-4.8344	3.44403	-0.253918
MKX	0.000211398	4.83377	3.44187	0.772272
TMEM245	0.000211843	4.833	3.4392	0.601408
IFNGR1	0.000212537	4.83191	3.43544	0.420475
RENBP	0.000212582	-4.83154	3.43416	-0.521779
NT5C1B-RDH14///RDH14	0.000212582	4.83125	3.43313	0.368981
MPPED2	0.000212582	4.83099	3.43223	1.15536
CDC7	0.000212582	4.83077	3.43148	0.352862
PTGER4	0.000212582	4.83077	3.43148	0.352862
PCP4	0.000212582	-4.83065	3.43106	-0.317225
GRAMD3	0.000212609	-4.83041	3.43025	-0.40088
ACTR10	0.000212642	-4.83017	3.42941	-0.403866
CAPN6	0.000214109	4.82811	3.42227	0.75478
SLC37A2	0.000215037	4.82674	3.41753	0.646778
ZDBF2	0.000215258	4.82626	3.41588	0.579918
PLPP1	0.000215262	4.82605	3.41514	0.375454
FAM46B	0.000215262	-4.82566	3.4138	-0.61838
STON1-GTF2A1L///STON1///GTF2A1L	0.000215262	-4.82565	3.41378	-0.475366
CAT	0.000215318	-4.82538	3.41285	-0.856263
ZSCAN31	0.000215822	4.82455	3.40997	0.630771
C1QTNF7	0.00021634	-4.8237	3.40704	-0.614604
CD151	0.000217155	4.82249	3.40283	0.714638
NKG7	0.000217756	4.8215	3.39943	0.722597
TBL1X	0.000217756	4.82134	3.39886	0.357921
IVNS1ABP	0.000217917	-4.82094	3.39748	-0.633796
ICA1	0.000217988	-4.82064	3.39644	-0.641037
2021-03-01	0.000217988	4.82039	3.39557	0.277721
AOAH	0.000217988	4.82009	3.39455	0.370219
TRPV2	0.000217988	4.82006	3.39443	0.366571
CLMN	0.00021817	-4.81963	3.39297	-0.588262
TBC1D8	0.000218192	4.81941	3.39219	0.570359
CDK5RAP2	0.000219716	4.81732	3.38499	0.960861
MTMR11	0.000220083	-4.81628	3.38136	-0.646696
EGFR	0.000220083	-4.81622	3.38118	-0.627785
FAM26E	0.000220083	-4.81613	3.38086	-0.27149
COLGALT1	0.000220083	-4.81591	3.38011	-0.290403
TNFAIP3	0.000220083	4.81589	3.38001	0.867028
SNX24	0.00022015	-4.81561	3.37905	-0.183457
CIDEB	0.000220545	-4.81489	3.37658	-0.604435
MAP9	0.000220545	4.81473	3.37601	0.403803
ARRB2	0.00022097	-4.8137	3.37245	-0.305589
KPNA2	0.00022097	-4.81361	3.37217	-0.442184
BEST1	0.00022097	-4.81361	3.37217	-0.442184
LOC100996732///LOC654342///LOC645166///LSP1	0.000221444	4.81284	3.36948	0.44667
GAB1	0.000221908	-4.81185	3.36606	-0.418135
SMARCD3	0.000221908	-4.81176	3.36575	-0.336787
PKDCC	0.000221908	-4.81161	3.36523	-0.543551
IKBKB	0.000221908	4.8114	3.36451	0.33156
CYTL1	0.000221908	4.81129	3.36414	0.290227
SUN1	0.000221983	-4.811	3.36315	-0.223657
IL16	0.000222328	4.81039	3.36102	0.199508
LRRC8B	0.000222685	-4.80976	3.35884	-0.275471
SNORD116-26	0.000222796	-4.80932	3.35732	-0.377275
IPO5	0.000222796	-4.80902	3.3563	-0.552463
ADAMTS1	0.000222796	-4.80902	3.3563	-0.552463
PPP1R3C	0.000222796	4.80883	3.35563	0.226868
MYD88	0.000222796	4.80835	3.35398	0.392932
DDAH1	0.000222796	4.80827	3.35372	0.437136
SLC39A8	0.000222796	4.80826	3.35367	0.816278
SLC28A3	0.000222872	4.80797	3.35268	0.537353
SLC5A6	0.000223242	-4.80733	3.35046	-0.843682
BTBD10	0.000223328	-4.80703	3.34943	-0.389231
TLN2	0.000225672	-4.80401	3.33899	-0.429267
PDE5A	0.000225908	4.80353	3.33734	0.243404
CCSER1	0.000226169	4.80293	3.33526	0.740861
FGR	0.000226169	-4.80283	3.33492	-0.798016
KYNU	0.000226265	-4.80252	3.33386	-0.669527
SEC23A	0.00022682	-4.80166	3.3309	-0.344337
DLGAP1	0.000229426	4.79837	3.31954	0.574252
FGF1	0.000229501	-4.79809	3.31857	-0.363426
ITGA8	0.000229692	4.79767	3.31713	0.38464
MRC1	0.000229769	4.79729	3.31581	0.340682
TACC3	0.000229769	-4.79719	3.31548	-0.268658
CCRL2///CCRL2	0.000229962	4.79677	3.31403	0.471489
SERPINF1///SERPINF1	0.000230083	4.79644	3.31288	0.41428
SLC41A2	0.000230975	4.7952	3.30859	0.913107
BLM	0.000231007	4.79497	3.3078	0.432215
ADCY9	0.000231417	-4.79426	3.30536	-0.200785
AP1G2	0.000231417	-4.7941	3.30482	-0.184556
PLK1	0.000231518	4.79379	3.30375	1.34401
DENND1C	0.000231589	-4.79331	3.30209	-0.439547
ASRGL1///ASRGL1	0.000231589	4.79283	3.30043	0.59844
NCF2	0.000231589	4.79281	3.30036	0.181291
DPYSL3	0.000231589	-4.79276	3.30019	-0.762058
MYO18B	0.000231589	-4.79275	3.30016	-0.538392
MBOAT2	0.00023195	4.79214	3.29805	0.623996
ANXA3	0.000232532	-4.79117	3.29471	-0.406926
GBGT1///GBGT1	0.000232532	4.79103	3.29421	0.331343
CD83	0.000232532	-4.79089	3.29373	-0.311113
HSPA1L	0.00023503	4.7878	3.28308	0.322977
PSMB10	0.000235241	4.78736	3.28158	0.617381
LACTB	0.000235241	-4.78717	3.28092	-0.388615
SCARA3	0.000235296	4.78688	3.27993	0.56475
PLEKHH2	0.000235296	4.78673	3.2794	0.649519
ABCC5	0.000235456	4.7863	3.27792	0.554148
NAP1L5	0.000235456	4.78617	3.27745	0.318359
LAT2	0.000235874	4.78538	3.27473	0.691934
SLAMF7	0.000235874	-4.7853	3.27449	-0.363332
TMSB10	0.000236023	-4.78479	3.27271	-0.554741
TIMP4	0.000236023	4.78475	3.27259	0.75264
DCUN1D4	0.000236073	-4.78451	3.27174	-0.69388
LILRB4	0.000236494	4.78351	3.26831	1.15719
BEX5	0.000236494	4.78331	3.2676	0.404392
TNFRSF1A	0.000236494	-4.78317	3.26712	-0.279235
BDNF	0.000236494	4.78313	3.267	0.473582
SRGN	0.000236494	4.78308	3.26683	0.505057
RRAS	0.000236863	-4.78247	3.26472	-0.796978
SPG21	0.000237537	-4.78151	3.26141	-0.56746
MAOA	0.000237866	-4.78094	3.25947	-0.391782
SNORD116-6	0.000238636	4.77988	3.2558	0.633637
SOAT1	0.000238696	-4.77962	3.25492	-0.35014
WASL	0.000238885	-4.77922	3.25353	-0.989885
FXYD5	0.000239106	4.77877	3.25199	0.334861
CDC42SE2	0.000239106	-4.77859	3.25137	-0.278976
SIGLEC7	0.000239313	-4.77817	3.24992	-0.789233
ABHD12	0.000239408	-4.77788	3.2489	-0.476528
MECOM	0.000240608	4.77633	3.24358	0.903364
PACSIN3	0.000241817	-4.77478	3.23824	-0.360951
PCDHB14	0.000241842	-4.77438	3.23686	-0.452252
LRRK1	0.000241842	-4.77438	3.23686	-0.452252
SELL	0.000242089	4.77392	3.23527	0.693038
CCNB1IP1	0.000242475	4.77307	3.23235	0.40216
OPTN	0.000242475	4.77294	3.23191	0.621508
TAGLN	0.000242475	-4.77292	3.23185	-0.467686
KCNS3	0.000242893	-4.77227	3.2296	-0.652829
GMFG	0.000243018	-4.77194	3.22848	-0.583437
MOCS2	0.000243882	-4.77079	3.22452	-0.31684
ACTC1	0.000244264	4.77018	3.22241	0.388167
CLMP	0.000244311	4.76994	3.22159	0.565435
GIMAP6	0.000244719	-4.7693	3.2194	-0.218278
SNCAIP	0.000245631	-4.76811	3.21528	-0.932019
FRS2	0.000246022	4.76749	3.21315	0.829321
IL21R	0.000246869	4.76637	3.2093	0.439937
AK9	0.00024687	4.76618	3.20866	0.520179
RCSD1	0.000246979	-4.76588	3.20761	-0.310937
SNX10	0.000247841	-4.76474	3.20372	-0.448466
TECR	0.000248306	-4.764	3.20116	-0.233351
PPIF	0.000248306	-4.76387	3.20069	-0.422988
MFGE8	0.000248439	4.76344	3.19922	0.766893
SSH2	0.000248439	-4.76335	3.19892	-0.572144
PCDHB15	0.000248834	-4.76273	3.1968	-0.457764
DDR2	0.000248847	-4.76236	3.19551	-0.301683
ITM2C	0.000248847	-4.76235	3.19549	-0.590969
ETV1	0.000249279	4.7617	3.19323	0.288757
PCDHB16	0.000249378	-4.7614	3.19223	-0.313417
SNORD116-21	0.000250442	-4.76006	3.18762	-0.986763
TMEM123	0.000250545	-4.75977	3.1866	-0.434216
SYNJ2BP-COX16///SYNJ2BP	0.000250883	4.75922	3.18471	0.365395
THSD7B	0.000250995	-4.75891	3.18366	-0.542669
KDM2B	0.000251014	4.75867	3.18284	0.442319
SNORD116-13	0.000251014	4.75852	3.18233	0.417192
GRIA1	0.000251258	4.75795	3.18034	0.765574
CFAP36	0.000251258	4.75789	3.18016	0.876567
IGSF21	0.000251443	4.75751	3.17885	0.518572
SGK1	0.000252722	4.75595	3.17347	0.544981
MNDA	0.000253304	4.75501	3.17025	0.40375
FRMD6	0.000253304	-4.75496	3.17007	-0.367086
KIF13A	0.000253696	-4.75435	3.16799	-0.525867
DAG1	0.000253889	-4.75396	3.16666	-0.547775
SNORD116-23	0.000254611	-4.753	3.16335	-0.69485
RNF135	0.000254611	4.75283	3.16275	0.460118
LCA5	0.000255552	4.75149	3.15817	0.598675
PABPC5	0.000255552	4.75146	3.15805	1.33301
PNP	0.000255642	4.75118	3.1571	0.384994
TMEM176B	0.000256664	4.74991	3.15274	0.370495
RASSF9	0.000258419	-4.74787	3.14574	-0.394563
GIMAP8	0.000258893	4.74719	3.14341	0.743589
GPR183	0.000259871	4.74589	3.13894	0.482048
ADAM8	0.000259871	4.74569	3.13824	0.348956
SFRP1	0.000259871	4.74556	3.13781	0.674097
CDKN1A	0.000259871	-4.74544	3.1374	-0.592465
ZNF304	0.000260329	-4.74478	3.13513	-0.430561
TRBC1	0.00026084	-4.74386	3.13196	-0.387157
CSK	0.00026084	4.7437	3.13141	0.208482
CPEB4	0.00026084	-4.7436	3.13108	-0.681092
CPVL	0.00026084	-4.74344	3.13053	-0.441851
SPON1	0.00026084	4.74334	3.1302	0.310416
LPAR5	0.000261098	4.74289	3.12866	0.421236
MAGEH1	0.00026188	-4.7419	3.12524	-0.698026
TIFAB///DCANP1	0.000261918	-4.74134	3.12334	-0.205891
CRIM1	0.000261918	-4.74134	3.12334	-0.627134
FCRLA	0.000261918	-4.74132	3.12326	-0.811614
PCDHB5	0.000263282	4.73972	3.11778	0.449052
PLA2G7	0.000264748	-4.73803	3.11197	-0.45635
FBXL22	0.000265073	4.73749	3.11012	0.744302
ACER3	0.000265073	4.73731	3.1095	1.13202
LDHB	0.000265073	4.73716	3.10898	0.288827
ACE	0.000265217	-4.73683	3.10786	-0.282176
SDCBP	0.000265572	-4.73623	3.10578	-0.488377
CXCL16	0.000265572	-4.73611	3.10538	-0.743182
OGN	0.000266621	4.73486	3.10108	0.342631
CDH5	0.000266856	4.73444	3.09965	0.771043
NSUN7	0.000266878	4.73419	3.0988	1.04722
IL18R1///IL18R1	0.000266878	-4.73406	3.09835	-0.267269
ZBED4	0.000267259	-4.73329	3.09572	-0.31868
MPV17	0.000267259	-4.73284	3.09419	-0.566012
GLA	0.000267259	-4.73283	3.09414	-0.676195
KRT8	0.000267259	4.73278	3.09396	0.859811
APOBEC3C	0.000267259	4.73278	3.09396	0.859811
MFSD1	0.000267643	4.73221	3.09201	0.459697
IK	0.000267946	4.73157	3.0898	0.444606
GARNL3	0.000267946	4.73149	3.08954	0.681842
GPR137B	0.000267946	4.73137	3.08913	0.860967
CALD1	0.000267951	-4.73119	3.0885	-0.436136
NCF1C///NCF1B///NCF1	0.000268217	-4.73074	3.08697	-0.488246
SELPLG	0.000269932	4.72874	3.0801	0.454464
PFKM	0.000269932	-4.7285	3.07928	-0.50132
PHGDH	0.000269932	4.72847	3.07919	0.390289
KIAA0319	0.000270221	4.72769	3.07653	0.402027
HEXIM1	0.000270221	4.72765	3.0764	0.303241
HPCAL1	0.000270221	4.72765	3.07637	0.526517
ERBB2	0.000270696	4.72699	3.07413	0.437755
CNPY4	0.000272657	4.72484	3.06677	0.27915
TMX4	0.000273315	4.72401	3.06391	0.869315
CPXM2	0.000273432	-4.72372	3.06291	-0.33292
SPECC1L-ADORA2A///SPECC1L	0.000274095	-4.72285	3.05994	-0.510436
ETAA1	0.000274095	-4.72213	3.05747	-0.424314
NRXN3	0.000274095	-4.72206	3.05724	-0.675978
FAT3	0.000274095	4.72191	3.05673	0.397752
PREPL	0.000274095	4.72185	3.05652	0.659245
TJP1	0.000274095	-4.72165	3.05584	-0.259598
MYL6	0.000274095	-4.72165	3.05584	-0.259598
PRR13	0.000274095	-4.72165	3.05584	-0.259598
RECK	0.0002768	4.71879	3.04605	0.34367
BRD7	0.000276884	4.71854	3.04517	0.409067
PLXND1	0.000277148	-4.7181	3.04368	-0.731845
TMEM268	0.000277171	-4.7179	3.043	-0.824942
CFI	0.000277232	4.71765	3.04215	0.411072
FAM198B	0.000277232	-4.71749	3.0416	-0.379127
SLC25A13	0.000278014	4.71638	3.03779	0.39497
MYOC	0.000278014	4.71638	3.03778	0.944498
ARHGAP4	0.000278071	-4.71615	3.03699	-0.394558
RFTN2	0.000278131	4.71591	3.03619	0.489402
NTN4	0.000280501	-4.71342	3.02766	-0.33034
HLA-DMA	0.000281774	-4.71201	3.02283	-0.453803
DACT3	0.000281813	4.7118	3.02211	0.948193
PDE1A	0.000282095	-4.71135	3.02058	-0.50482
CCDC107	0.000282517	4.71076	3.01855	0.222206
EIF3F	0.000282517	-4.71059	3.01799	-0.649016
MRPS25	0.000282797	4.71004	3.01611	0.637502
ETNK2	0.000282797	-4.70998	3.01588	-0.300507
POU2AF1	0.000283065	4.70954	3.0144	0.249656
NR1H3	0.000284737	4.70776	3.0083	1.27352
SPEG	0.000285463	-4.70689	3.00533	-0.430271
SLC29A3	0.000286476	-4.70575	3.00142	-0.740975
ATP9A	0.000287014	4.70506	2.99908	0.561386
PAG1	0.000287488	-4.70444	2.99694	-0.311347
EFHD2	0.000287493	4.70426	2.99634	0.382939
SLC22A23	0.000288076	4.70353	2.99385	0.339215
CLN3	0.000288762	4.70271	2.99104	0.496577
MOV10	0.000288847	4.70246	2.99017	0.369503
GMPS	0.000289064	-4.70208	2.98889	-0.601396
NPR2	0.000289189	-4.70179	2.98789	-0.352854
GPR141	0.000290017	-4.70083	2.98463	-0.569034
NDST2	0.000291016	4.69972	2.98083	0.343318
DOK2	0.000291459	4.69913	2.97882	0.603782
CNKSR3///CNKSR3	0.000291642	-4.69879	2.97765	-0.413256
TRIM45	0.000291802	-4.69835	2.97614	-0.251606
ETV5	0.000291802	-4.69826	2.97585	-0.445784
C22orf39	0.000291802	4.69813	2.97537	1.75198
NTM	0.000292059	-4.69771	2.97396	-0.447848
USF1	0.000292271	4.69734	2.9727	0.872371
MIER3	0.000293397	-4.69612	2.96852	-0.346211
C11orf96	0.0002934	-4.69595	2.96793	-1.07237
PTK2B	0.000293862	-4.69534	2.96587	-0.410269
TMEM51	0.000294244	4.69482	2.96407	0.666157
NAPEPLD	0.000294266	-4.69463	2.96342	-0.522119
TNFAIP8	0.000295671	-4.69315	2.95839	-0.280118
CCDC110	0.000296071	4.6926	2.95649	0.354041
KEL	0.000296071	-4.69244	2.95596	-0.556468
ADGRL3	0.00029618	4.69217	2.95503	0.203328
SEMA3A	0.00029715	4.6911	2.95139	0.336295
PRR5L	0.000297659	4.69047	2.94921	0.991804
CYP2U1	0.000298351	4.68966	2.94646	0.242387
GM2A	0.000299846	4.68812	2.94121	0.552501
SGK223	0.000300385	-4.68746	2.93895	-0.410428
ACTN4	0.000301829	4.68597	2.93388	0.455985
CASS4	0.000302083	-4.68557	2.93252	-0.649825
HMCN1	0.000302086	-4.6854	2.93193	-0.442385
PAWR	0.000302587	-4.68478	2.9298	-0.510487
TP53BP2	0.000303375	-4.6839	2.9268	-0.46837
LILRB1	0.000303954	-4.6832	2.92443	-0.684934
KIF5B///KIF5B	0.000304309	-4.68271	2.92276	-1.09861
RBPMS2	0.000304655	4.68223	2.92113	0.234427
SPARC	0.000305271	-4.68151	2.91866	-0.253071
RASSF6	0.000307224	4.67949	2.91177	0.569981
LINC00312	0.000307224	-4.67939	2.91142	-0.562964
ZFAND1	0.000307224	4.67918	2.91072	0.242306
ARSB	0.000307224	-4.67909	2.9104	-0.583749
PCDH9	0.000308174	-4.67807	2.90693	-1.02562
BCAT1	0.000308484	-4.67763	2.90542	-0.248645
TRAF3IP3	0.000309663	4.67641	2.90128	0.419675
PNPO	0.000310122	4.67568	2.89879	0.82379
GRB14	0.000310122	4.67567	2.89875	0.686842
CBX1	0.000310984	-4.67474	2.89558	-0.396052
HORMAD1	0.000311718	-4.67393	2.8928	-0.419268
DAPK3	0.000311784	-4.6737	2.89204	-0.353436
SYS1-DBNDD2///DBNDD2	0.000312139	-4.67322	2.8904	-0.584438
SRF	0.000312401	4.67282	2.88904	0.340745
GNB5	0.000312767	-4.67233	2.88738	-0.532439
REP15	0.000312928	-4.67177	2.88544	-0.425922
COPZ2	0.000312928	4.67171	2.88526	0.667575
SATB2	0.000312928	4.67156	2.88473	0.598434
CTSD	0.000312928	-4.67152	2.88462	-0.581484
PPM1B	0.000313383	4.67078	2.88207	0.648396
BMPR1B	0.000313383	4.67063	2.88157	0.929184
HYKK	0.000313383	4.67051	2.88118	0.643288
BCAP29	0.000313383	4.67046	2.88098	0.373918
CLN6	0.000313511	-4.67018	2.88003	-0.965564
LYSMD1	0.000314442	4.66895	2.87583	0.285452
CTSS	0.000314442	-4.66894	2.87581	-0.294333
GOLGA2	0.000314442	4.66868	2.87493	0.483207
SORT1	0.000314442	4.66845	2.87415	0.180186
NAIP	0.000314442	4.66844	2.87412	0.458162
RBM27	0.000314442	4.66837	2.87386	0.226681
ZNF267	0.000314972	4.66774	2.87172	0.849748
MCOLN1	0.000316793	-4.66577	2.86502	-0.705288
ECM2	0.000316793	4.66574	2.86492	0.248662
UBE2H	0.000316793	-4.66566	2.86464	-0.298176
FRK	0.000316811	4.66548	2.86402	0.362042
CMTM3	0.000321104	-4.6616	2.85083	-0.601295
DUSP19	0.000321104	4.66144	2.85029	0.50111
NEU3	0.000321104	-4.66128	2.84975	-0.666468
SIGLEC9	0.000321535	4.66059	2.8474	1.29956
C16orf45	0.000321535	-4.66059	2.84737	-0.291887
HIST1H1B	0.000321726	4.66026	2.84625	0.494558
ST6GAL2	0.000322293	-4.65961	2.84405	-0.254038
NBEAL2	0.000324152	4.65784	2.83801	0.281828
GEM	0.000324152	4.65758	2.83716	0.430792
TGFBI	0.000324152	4.65753	2.83699	0.712616
PRDM16	0.00032579	-4.65598	2.83171	-0.700274
ASAH1	0.000327438	4.65432	2.82605	0.641151
OASL	0.000327438	4.65427	2.82588	0.251207
BTN3A3	0.000328265	-4.65337	2.82281	-0.577116
ST8SIA4	0.000328265	4.65308	2.82185	0.362817
GCNT1	0.000328265	4.65308	2.82184	0.343717
STAC3	0.000328399	4.65272	2.82061	0.245214
KLF15	0.000328399	4.65264	2.82034	0.232133
C15orf41	0.000328697	4.65223	2.81894	0.610766
ARMCX5-GPRASP2///GPRASP2	0.000329325	-4.65154	2.8166	-0.517582
LTBP1	0.000330143	4.65069	2.81372	0.291822
PPARGC1B	0.00033054	4.6502	2.81204	0.537817
COL4A5	0.000330725	-4.64988	2.81096	-0.235343
MS4A4A	0.000331491	-4.64871	2.80698	-0.470334
DAPK1	0.000331491	4.64871	2.80697	0.420872
TXNIP	0.000331491	4.64862	2.80667	0.544777
MILR1///MILR1	0.000331491	-4.64859	2.80658	-0.537428
ITGA7	0.000331943	4.64799	2.80453	0.446478
KIAA0319L	0.000331943	4.64789	2.8042	0.66406
SAV1	0.000333652	-4.6463	2.79879	-0.405783
SNORD116-1	0.000333652	-4.64615	2.79829	-0.563986
WDR4	0.000333911	4.6457	2.79676	0.326832
CNOT1	0.000333911	-4.64561	2.79646	-0.459344
PRKAA2	0.000333984	4.64522	2.79513	0.362017
ZNF672	0.000333984	-4.64511	2.79476	-0.523942
ZHX3	0.000333984	-4.64507	2.7946	-0.294819
TGFB1I1	0.000335631	-4.64339	2.78891	-0.264328
MREG	0.000335631	-4.64339	2.7889	-0.495609
TEC	0.000336275	-4.6427	2.78655	-0.283175
ZNF420	0.000336907	-4.64202	2.78425	-0.400752
PLAC8	0.000336964	-4.64181	2.78354	-0.59626
SLC2A3	0.000337203	-4.64145	2.78233	-0.737147
RWDD2B	0.000337271	-4.64124	2.78159	-0.463517
TMEM35A	0.000338086	-4.64041	2.77879	-0.461304
C8orf34	0.000339989	-4.63869	2.77294	-0.268097
CWC27	0.000339989	4.63854	2.77244	0.292804
ST14	0.000340101	-4.63829	2.77159	-0.353664
IPCEF1///CNKSR3	0.00034054	-4.63777	2.76983	-0.233853
FZD7	0.000340759	4.63744	2.76868	0.598696
TALDO1	0.000341692	4.63652	2.76558	0.320985
FAM65B	0.000341908	4.63619	2.76444	0.765594
MARC2///MARC2	0.000342413	-4.63562	2.76252	-0.362889
SCMH1	0.000343483	4.6346	2.75906	0.278196
GAN	0.00034371	-4.63426	2.75789	-0.531949
RASL11A	0.00034556	4.63262	2.75233	0.550323
MIR4697HG	0.000345616	-4.63241	2.75163	-0.567103
PRELP	0.000346298	-4.63157	2.74877	-0.420815
FCHO1	0.000346298	4.63139	2.74816	0.653031
ICAM3	0.000346298	4.63139	2.74816	0.653031
IFIT3	0.000347144	-4.63056	2.74533	-0.273957
TOMM70	0.000347299	-4.63027	2.74437	-0.63567
SCAMP2	0.000347815	-4.62961	2.74211	-0.24978
CAV2///LOC105375463///CAV2	0.000347815	-4.62954	2.7419	-0.258747
CD80	0.000347953	4.62927	2.74098	0.187448
GID4	0.000348527	-4.62866	2.7389	-0.516459
SHC4	0.000350462	4.62698	2.73319	0.284763
SLX1B-SULT1A4///SLX1A-SULT1A3///SLX1A///SULT1A4///SLX1B///SULT1A3///SULT1A1///SULT1A2	0.000350522	4.62674	2.73239	0.766277
MYO5C	0.000350522	-4.62661	2.73194	-0.540534
RGS10	0.000350686	4.62632	2.73096	0.522192
MIR142	0.000350913	-4.62598	2.72982	-0.55546
ZNF322	0.000352788	4.62418	2.72371	0.464248
PTPRC	0.000352788	4.62418	2.7237	0.602011
ANKRD6	0.000352788	4.62404	2.72322	0.287137
FPR3	0.000354794	4.62231	2.71738	0.227023
TMEM38A	0.000355142	4.62188	2.71592	0.237158
TMEM74	0.00035565	-4.62133	2.71405	-0.168077
ACPP	0.000356884	-4.62022	2.71028	-0.435913
GPD2	0.000357685	4.61929	2.70713	0.648594
HSF2	0.000357685	4.61928	2.7071	0.255389
PGM1	0.000357714	4.6191	2.70649	0.634386
PPFIA2	0.00035797	-4.61874	2.70528	-0.506033
MGAT5	0.000358321	-4.61832	2.70383	-0.218902
PTGER2	0.000359102	4.61751	2.7011	0.362793
MAP7D3	0.000359102	-4.61732	2.70044	-0.16803
CHMP4C	0.000359102	4.61724	2.70019	0.379611
CLIC2	0.000359264	4.61696	2.69923	0.633412
TNFRSF14	0.000360187	-4.61609	2.6963	-0.738402
CD82	0.000360613	4.61561	2.69466	0.221454
MCUB	0.000360778	-4.61532	2.69369	-0.279209
RAB39A	0.000361256	-4.6148	2.69192	-0.438228
IGFBP6///C12orf57	0.00036317	4.61318	2.68645	0.417669
ADGRL4	0.000363486	4.61279	2.68511	0.512333
CFAP97	0.000364077	-4.61218	2.68305	-0.49469
LAX1	0.000365522	4.61093	2.67882	0.37727
SUSD6	0.000365585	-4.61073	2.67813	-0.382672
TTLL4	0.000366938	4.60954	2.67413	0.518852
PCDHB4	0.000366938	-4.60929	2.67327	-1.06682
ACP5	0.000366938	4.60923	2.67308	0.670373
C12orf49	0.000367766	4.60846	2.67044	0.47788
NOSTRIN	0.000367865	-4.60822	2.66966	-0.347339
PIK3R6	0.000368031	4.60767	2.6678	0.663519
PYCARD	0.000368031	4.60755	2.66737	0.274319
HSPB1	0.000368031	-4.60737	2.66676	-0.442634
SP140L	0.000368031	4.60736	2.66672	0.368578
ZNF704	0.000368031	-4.60732	2.66658	-0.7475
CYBA	0.000369213	-4.60627	2.66306	-0.516736
TSPAN11	0.000369425	-4.60596	2.66199	-0.363512
CDH13	0.000369619	4.60566	2.66097	0.695449
RIC8B	0.000370401	-4.60492	2.65847	-0.226684
KTN1	0.000371349	-4.60406	2.65555	-0.285127
ATP13A1	0.000372016	-4.6034	2.65335	-0.241916
ACSL1	0.00037212	4.60309	2.65229	0.57781
ROR2	0.00037212	-4.60301	2.65203	-0.924655
DACT1	0.000372714	-4.60242	2.65001	-0.43311
EIF5A2	0.00037407	4.60126	2.64609	0.30854
PATJ	0.000374237	-4.60098	2.64515	-0.579497
GLRX	0.000374658	4.60051	2.64357	0.295953
TMEM179B	0.000375916	4.59943	2.63992	0.337562
KCNE3	0.000376054	4.59918	2.63905	0.794576
MPP5	0.000376971	4.59835	2.63625	0.536955
SYNE1	0.000377606	4.59773	2.63415	0.194515
LYPLA2	0.000377949	-4.59732	2.63278	-0.332287
ARHGAP45	0.000377977	4.59699	2.63165	0.643796
MCM5	0.000377977	4.59698	2.63161	0.220978
SLC16A12	0.000377977	-4.59684	2.63113	-0.201176
CSDE1	0.000378564	4.59625	2.62916	0.574311
RASSF2	0.000378616	-4.59606	2.62851	-0.386412
LOC102724428///SIK1	0.000378987	-4.59563	2.62707	-0.259372
F13A1	0.000379861	-4.59484	2.6244	-0.316463
SPECC1	0.000380706	-4.59407	2.6218	-0.209217
PRR11	0.000381262	-4.59352	2.61991	-0.468857
ANKRD46	0.000382884	-4.59219	2.61543	-0.288351
TMEM176A	0.000383686	-4.59145	2.61295	-0.323142
CA5B	0.000385926	4.58969	2.60699	0.555203
MICAL2	0.000386099	4.58941	2.60605	0.58151
FLVCR2	0.000388353	4.58755	2.59976	1.06515
HIVEP2	0.000388353	-4.5875	2.59958	-0.263171
HERPUD1	0.000388429	4.58729	2.59887	0.392127
IGF2R	0.000388669	-4.58695	2.59775	-0.679456
ALDH3B1	0.000388669	-4.58681	2.59726	-0.324741
SLC24A4	0.000391182	-4.58487	2.59072	-0.335898
PRKRA	0.000391341	4.58461	2.58982	0.467273
TIAM2	0.000391805	-4.58412	2.58819	-0.316153
GNPDA1	0.000393222	4.58297	2.5843	0.780512
ZCCHC5	0.000393294	-4.58277	2.58362	-0.269018
PJA1	0.000394998	-4.58142	2.57906	-0.343397
PRPF4	0.00039505	4.58108	2.5779	0.548054
AIMP1	0.00039505	4.58108	2.5779	0.548054
FHL1	0.000395258	-4.58075	2.57679	-0.303873
ZDHHC7	0.000395258	4.58062	2.57638	0.543469
BCKDHB	0.000395567	4.58025	2.57513	0.55408
MIPOL1	0.000398002	-4.5784	2.56888	-0.722506
FBP1	0.000398953	-4.57759	2.56614	-0.370262
C16orf70	0.00039918	4.57728	2.56509	0.437326
PP13439	0.000399884	-4.57664	2.56293	-1.01427
PEX5	0.000399992	4.57641	2.56216	0.345228
CENPO	0.000400333	-4.57602	2.56085	-0.777751
SPINT1	0.00040069	4.57562	2.55951	0.250269
IFT81	0.000404319	4.57297	2.55057	0.685279
MYO1D	0.000404814	-4.57248	2.54892	-0.421376
PPIL4	0.000406529	4.57116	2.54446	0.695973
CREBRF	0.00040802	-4.56987	2.54012	-0.896642
GBP5	0.00040802	4.56984	2.54001	0.356141
LDB2	0.000408863	-4.56912	2.53757	-0.788644
ARMCX2	0.00040922	4.5687	2.53615	0.524193
CAPZA1	0.00040922	-4.56857	2.53573	-0.527409
MAGI2	0.000411058	4.56718	2.53103	0.352047
APOBR	0.000411058	4.56673	2.52952	0.288334
AP1B1	0.000411058	4.5667	2.52944	0.380373
FKBP11	0.000411058	4.56665	2.52925	0.797113
IL27RA	0.000411058	4.56657	2.52899	0.451144
RGN	0.000411397	4.56619	2.52771	0.377289
NKD1	0.000412914	-4.56502	2.52377	-0.397849
HIST1H2BM	0.000413627	-4.56439	2.52165	-0.392563
SPN	0.000415363	-4.56308	2.51722	-0.555583
NRIP3	0.000416063	-4.56246	2.51514	-0.474276
PLEKHA2	0.00041668	-4.5619	2.51325	-0.461469
COTL1	0.000417146	4.56144	2.5117	0.300922
GPD1L	0.000417455	-4.56108	2.5105	-0.484697
ADM	0.000417673	4.56079	2.5095	0.938973
TMEM107	0.000417772	4.56057	2.50877	0.56557
VSTM4	0.000418094	4.56014	2.50732	0.358656
CLEC10A	0.000418094	4.56005	2.50701	0.585517
SERPINB1	0.000418094	-4.5599	2.50653	-0.674811
CEP126	0.000418137	4.55972	2.50593	0.164017
DDIT4	0.000418334	-4.55944	2.50498	-0.326672
BUB1	0.000419136	4.55874	2.50261	0.297538
C3AR1	0.000419136	-4.55861	2.50218	-0.641462
USP41///USP18	0.000419375	4.5583	2.50114	0.18667
ZBTB47	0.000420466	4.55743	2.49821	0.163067
ADSSL1	0.000421009	-4.55686	2.4963	-0.796269
STK38L	0.000421009	4.55667	2.49564	0.173684
PCNP	0.000421009	-4.55662	2.49549	-0.434722
VAMP8	0.000421257	-4.55618	2.49399	-0.378846
SLC4A8	0.000421257	-4.55616	2.49393	-0.42615
CXCL10	0.000422067	4.55548	2.49164	0.944443
TMEM86A	0.000422326	4.55498	2.48996	0.345422
CCDC6	0.000422326	-4.55496	2.48988	-0.32009
NFIB	0.000422326	4.55486	2.48956	0.717967
HIST1H3I	0.000422853	4.55437	2.48789	0.783788
KANK2	0.000424515	-4.55313	2.48373	-0.421026
EIF3J-AS1	0.000427371	-4.55112	2.47696	-0.355291
DENND3	0.000427638	-4.5508	2.47588	-0.91759
PTGIR	0.000427807	-4.55054	2.47501	-0.25394
ATP6V0D2	0.000427924	4.55031	2.47425	0.976841
GPR65	0.000428023	4.5501	2.47353	0.320219
SPOPL	0.000428234	-4.54981	2.47257	-0.447654
SCN2A	0.000428618	4.54942	2.47124	0.418076
CSF3R	0.000429527	4.54868	2.46876	0.525328
IGFLR1	0.000430069	-4.54818	2.46708	-0.431863
TNF	0.00043014	-4.54799	2.46643	-0.44317
GVINP1	0.000430756	-4.54726	2.464	-0.174839
KIAA0930	0.000430756	-4.54723	2.46387	-0.436152
RNASE6	0.000430756	-4.54714	2.46359	-0.742528
RAB33B	0.00043304	-4.54553	2.45816	-0.499978
ABHD16A	0.000433073	4.54502	2.45646	0.242953
SIRPB2	0.000433073	4.545	2.45638	0.443256
NUDT9P1	0.000433073	4.54496	2.45626	0.310073
XBP1	0.000433073	4.54491	2.4561	0.566681
BAG3	0.00043427	-4.54396	2.4529	-0.242132
POLQ	0.00043427	4.54375	2.4522	0.340092
B3GALNT2	0.00043427	-4.54359	2.45165	-0.591337
JAM3	0.00043427	4.54355	2.45153	0.788104
LRIG3///LRIG3	0.000435653	-4.54247	2.44789	-0.201941
GRINA	0.000435653	-4.54238	2.44757	-0.933469
RHOH	0.000436037	4.54198	2.44624	0.309707
S1PR1	0.000436037	4.54184	2.44576	0.356366
CDV3	0.000436482	4.54141	2.44431	0.363828
SNX29	0.00043785	4.54039	2.4409	0.408842
PTGER3	0.00044057	-4.53852	2.43462	-0.327169
BBS7	0.000440937	4.53805	2.43302	0.790281
IFI27	0.000440937	-4.538	2.43286	-0.5969
ILK	0.000441147	4.53772	2.43192	0.82103
FAM47E-STBD1///FAM47E	0.000441554	-4.53731	2.43056	-0.224513
HSDL2	0.000442905	-4.53632	2.42722	-0.319119
PRSS35	0.000443094	4.53605	2.42633	0.450471
NGRN	0.000444497	4.53503	2.42288	0.365094
SEPW1	0.000445851	-4.53404	2.41955	-0.267245
G6PC3	0.000445941	4.53383	2.41887	0.743895
RNF20	0.000446083	-4.53359	2.41806	-0.281024
RAB42	0.000446083	-4.53345	2.41759	-0.608624
BPNT1	0.000446387	4.53312	2.41646	0.289027
TDP1	0.000447894	4.53203	2.41283	0.755223
CASC4	0.00044818	-4.53147	2.41093	-0.410868
MMP7	0.00044818	-4.53142	2.41077	-0.501625
APMAP	0.00044818	4.53142	2.41076	0.547567
SMAGP	0.000448583	4.53102	2.40943	0.450762
NDFIP1	0.000449432	4.53035	2.40718	0.475424
COL21A1	0.00044968	4.53005	2.40617	0.637427
BBX	0.000451156	4.52899	2.40263	0.513217
FCGR2C///FCGR2B	0.000452222	-4.52819	2.39993	-0.454109
DICER1	0.000453253	4.52741	2.39732	0.989967
SOX6	0.000454828	4.52627	2.39351	0.413981
ATXN10	0.000454828	-4.52615	2.39311	-0.274637
DDX41	0.000456556	4.52495	2.38908	0.654861
ARHGAP27	0.000456572	4.5248	2.38856	0.312323
GCLC	0.000460771	4.52211	2.37953	0.335233
TET1	0.000462228	-4.52108	2.3761	-0.775607
VWF	0.000463076	4.52043	2.3739	1.00142
RAPGEF1	0.000465791	4.51844	2.36724	0.404063
BCL2A1	0.000465791	4.51836	2.36695	0.526965
GINS1	0.000465791	4.51823	2.36652	0.369563
CDC42BPA	0.000465791	4.51822	2.3665	0.41415
UNC13D	0.000467076	-4.51731	2.36344	-0.29085
ABCB5	0.00046971	4.51552	2.35746	0.314265
ARHGAP22	0.00046971	-4.51545	2.35722	-0.555282
STK32A	0.000473196	4.51325	2.34984	0.556227
JAML	0.00047395	4.51266	2.34787	0.327794
ANKRD7	0.000474981	-4.51191	2.34536	-0.555849
KIAA1324L	0.000474981	-4.51177	2.34488	-0.254783
TRO	0.000475413	-4.51137	2.34354	-0.267136
PLCL1	0.000475666	4.51106	2.34253	0.259101
UAP1L1	0.000475666	4.51093	2.34208	0.46684
SAT1	0.000476563	4.51024	2.33975	0.404809
PEPD	0.000476563	-4.51012	2.33936	-0.440991
BST2	0.000477201	-4.5096	2.33762	-0.420536
SLC37A3	0.000477459	-4.50931	2.33664	-0.590342
CYYR1	0.000478039	4.50882	2.33502	0.623471
EVA1C	0.000478225	4.50857	2.33418	0.218084
RNF38	0.000479437	4.50772	2.33133	0.361198
CD74///ROS1	0.000481176	-4.50638	2.32683	-0.277325
LOC441081	0.000481176	-4.50634	2.3267	-0.392089
FYN	0.000481176	4.50628	2.32651	0.267245
C6orf62	0.000482051	4.50563	2.32434	0.425969
CTNS	0.000483251	4.50465	2.32107	0.435307
RAB3GAP1	0.000483251	4.50465	2.32106	0.309229
KLF12	0.000485915	-4.50298	2.31545	-0.247697
SOD1	0.000486171	4.50269	2.31448	0.418856
TYK2	0.000487525	-4.50177	2.3114	-0.376396
MFSD2A///MFSD2A	0.000487926	-4.50139	2.31016	-0.191616
HIVEP3	0.000488426	4.50097	2.30872	0.588991
TCEA2	0.000488522	4.50077	2.30806	0.426827
ELF4	0.00048965	4.49988	2.30509	0.787537
CDC37L1	0.00048965	-4.49984	2.30496	-0.398188
GCNT4	0.000489681	4.49967	2.30438	0.432748
MYO9A	0.000489681	-4.49944	2.30361	-0.385323
ZNF362	0.000489681	4.4993	2.30314	0.783272
EML1	0.000489681	-4.49925	2.30299	-0.515472
JAG1	0.000491729	-4.49794	2.29862	-0.417679
CD1C	0.000493259	4.49693	2.29524	0.662422
EIF4B	0.000493728	-4.49653	2.29388	-0.27718
RRM1	0.00049416	4.49614	2.29259	0.227676
SLC50A1	0.00049494	4.49556	2.29064	0.428318
NET1	0.000496092	4.49477	2.28799	0.23986
RAPGEF4	0.000496679	-4.4942	2.2861	-0.395128
TBC1D22A	0.000496679	-4.49403	2.28553	-0.277651
BTG1	0.000496679	-4.49401	2.28546	-0.400081
TRPM2	0.000496694	4.49386	2.28496	0.338328
PTPRG	0.000496745	-4.4936	2.28409	-0.563265
ZBTB38	0.000496745	-4.49355	2.28392	-0.219731
RNF149	0.000497276	4.49311	2.28245	0.161162
AQP1///AQP1	0.000497281	-4.49296	2.28196	-0.280434
BATF	0.000497527	-4.49265	2.28091	-0.238265
ATRN	0.000497527	-4.49254	2.28054	-0.726562
PTPN2	0.000497527	4.49237	2.27999	0.269884
CASP12	0.000497527	-4.49222	2.2795	-0.374932
FCRL5	0.000497527	-4.49212	2.27914	-0.621175
DUSP6	0.000497967	4.49173	2.27784	0.968875
LYZ	0.000498043	4.49154	2.27723	0.285313
HLA-DOA	0.000498341	4.49102	2.27548	0.360257
PTPRK	0.000498341	-4.49092	2.27513	-0.278706
ATL1	0.000498341	4.49088	2.27499	0.299472
ELF2	0.000498341	4.49081	2.27478	0.271974
CTDSPL	0.000499021	-4.49029	2.27304	-0.45401
ZNF287	0.000499458	-4.48991	2.27175	-0.447641
CEP170	0.0005021	-4.48813	2.2658	-0.259436
ZNF568	0.0005021	-4.48803	2.2655	-0.34598
STAG1	0.0005021	4.48801	2.26542	0.828429
ACP6	0.000502846	4.48746	2.26357	0.876967
GPRASP1	0.00050387	4.48675	2.2612	0.500354
PAPD4	0.000504988	-4.48599	2.25866	-0.317871
KCNA3	0.000505088	4.48579	2.25801	0.639598
MBIP	0.000505619	4.48536	2.25656	0.244822
SLC31A1	0.000506004	-4.48501	2.25538	-0.431837
EDIL3	0.000509764	4.4828	2.24801	0.504868
FOXN3	0.000510108	4.48247	2.24691	0.515484
ABI3	0.000510216	4.48227	2.24625	0.280727
CYFIP1	0.000510352	4.48181	2.24472	0.351351
EVI2A	0.000510352	-4.4818	2.24468	-0.676338
ACKR1	0.000510352	-4.48178	2.2446	-0.195502
ARHGEF25	0.000511034	-4.48126	2.24288	-0.35409
[truncated: 31,299 more rows]

## Sheet: Table S4
Table S4. Differential expressed genes of GSE 100927
Gene.symbol	adj.P.Val	t	B	logFC
PHYHIP	2.16322e-17	-18.5241	39.8619	-1.60233
PI16	1.59357e-16	-17.2542	37.282	-3.84006
C2CD2L	3.56059e-16	16.7053	36.1164	0.858017
CHRDL1	7.03164e-16	-16.2753	35.1809	-1.90816
FAM5C	8.53965e-16	-16.0563	34.6965	-0.81046
LOC100505702	8.53965e-16	16.0131	34.6004	1.30261
CNTN4	1.06689e-15	-15.8499	34.2353	-1.26198
RAB7B	1.52407e-15	15.6394	33.7599	1.22865
TRGV7	1.68066e-15	15.5474	33.5507	1.14017
MMP7	3.37263e-15	15.1759	32.6954	4.08589
XLOC_013900	3.37263e-15	-15.1688	32.6791	-1.13718
CSK	7.35885e-15	14.7988	31.811	1.03874
ASPHD1	7.35885e-15	14.7761	31.7571	1.83408
PLEK2	8.63206e-15	14.6803	31.5294	1.6621
ZNF385D	9.01579e-15	-14.6343	31.4198	-1.38796
C11orf75	1.13514e-14	14.5143	31.1323	1.03557
BLNK	1.16409e-14	14.4795	31.0486	1.37382
C3orf70	1.22509e-14	-14.4356	30.943	-1.48862
ADCY7	1.43452e-14	14.3352	30.7001	1.16914
PLP1	1.43452e-14	-14.3262	30.6784	-1.23078
ANGPTL1	1.43452e-14	-14.3098	30.6386	-1.82178
WNT11	1.46534e-14	-14.2826	30.5724	-1.55362
HTRA3	1.46653e-14	-14.2517	30.4974	-1.3804
NRIP3	1.46653e-14	14.2473	30.4867	1.43902
PTPRJ	1.47866e-14	14.2277	30.4388	1.41744
PDE4D	1.55201e-14	-14.1803	30.3231	-1.2323
LOC100505702	1.55201e-14	14.1775	30.3164	1.95259
CXCR7	1.59363e-14	-14.1524	30.255	-1.39376
TMEM106A	1.70585e-14	14.1113	30.1542	0.811609
ITGAM	1.85952e-14	14.0635	30.0369	1.80362
CDKN2A	1.86817e-14	14.0486	30.0003	1.53899
MMP9	2.10481e-14	13.9805	29.8326	4.27658
SPON1	2.10481e-14	-13.9765	29.8226	-2.66822
SCARA5	2.1925e-14	-13.9485	29.7535	-3.68244
ADAM33	2.7602e-14	-13.8462	29.5001	-1.57466
PACSIN3	2.78056e-14	-13.8216	29.4389	-1.0983
ABCA8	2.78056e-14	-13.8215	29.4385	-1.84756
DNAJB5	2.91083e-14	-13.793	29.3677	-1.34029
CFL2	3.06034e-14	-13.7514	29.2638	-1.19514
PPARGC1B	3.06034e-14	13.7477	29.2546	1.21779
PTPLA	3.06034e-14	-13.7436	29.2443	-1.34816
HTRA3	3.27548e-14	-13.7076	29.1543	-1.64385
AKAP12	3.43882e-14	-13.6794	29.0837	-1.54822
FAM49B	3.46316e-14	13.6676	29.0543	1.16204
LIMS3L	3.58538e-14	-13.6407	28.9867	-1.33239
AKAP12	3.58538e-14	-13.633	28.9672	-1.11218
ATP6V1A	3.58538e-14	13.6284	28.9558	1.02126
GPR65	3.82466e-14	13.5842	28.8446	1.46276
RMI1	3.82466e-14	13.5793	28.8323	0.627644
KIAA1598	3.82466e-14	13.5792	28.832	1.0223
PARP12	3.95688e-14	13.5511	28.7611	1.09632
CSTB	3.95688e-14	13.5507	28.7603	1.65727
LRRN4CL	4.42227e-14	-13.4974	28.6257	-1.94175
TNNT3	4.42227e-14	-13.493	28.6145	-1.06549
CYP4B1	4.58791e-14	-13.4713	28.5596	-1.48316
LOC100507239	4.58791e-14	13.4589	28.5282	0.987529
CENPBD1	4.58791e-14	13.4579	28.5255	0.630833
DES	4.6912e-14	-13.4425	28.4866	-2.3683
FLNC	4.79475e-14	-13.4273	28.4481	-1.76578
TFEC	4.79475e-14	13.421	28.4321	1.32457
DOK1	4.81922e-14	13.4127	28.4109	1.0494
PPAPDC1A	5.12643e-14	13.3826	28.3344	1.69006
NAP1L5	5.2899e-14	-13.3644	28.288	-1.09805
XLOC_001215	5.30682e-14	13.3516	28.2555	1.39287
DDX60L	5.30682e-14	13.3511	28.2542	1.30471
VIT	5.35072e-14	-13.3421	28.2312	-2.60885
SAMD9L	5.36438e-14	13.3353	28.214	1.07408
LOC100507150	5.53608e-14	-13.3175	28.1686	-2.08601
SAC3D1	5.64397e-14	13.3045	28.1354	0.629713
CENPBD1	6.13533e-14	13.267	28.0395	0.83681
ABCA8	6.26659e-14	-13.2534	28.0048	-1.14221
RBPMS	6.60811e-14	-13.2278	27.9391	-1.29675
PDE4D	6.73286e-14	-13.2154	27.9072	-1.00511
MATK	6.81725e-14	13.2054	27.8817	1.58693
GALNTL1	7.06512e-14	-13.1866	27.8335	-1.30948
HDAC10	8.13478e-14	13.1279	27.6823	0.688218
RNF44	8.13934e-14	13.1227	27.6689	0.733046
LPAR5	8.23087e-14	13.1135	27.6453	1.1829
FERMT2	8.28102e-14	-13.1064	27.6268	-1.29161
OSBPL3	8.57781e-14	13.0805	27.5601	0.931782
BIN2	8.57781e-14	13.0792	27.5567	1.33063
GNPTAB	8.57781e-14	13.0788	27.5558	0.951351
H3F3B	8.70705e-14	-13.0661	27.523	-1.01997
FSTL3	8.70705e-14	-13.064	27.5175	-1.39566
TMEM79	8.76412e-14	13.0527	27.4882	0.633017
TMEM79	8.76412e-14	13.0526	27.488	0.610144
SLMAP	8.95667e-14	-13.04	27.4553	-1.36144
PLIN4	9.44029e-14	-13.0157	27.3925	-2.50891
BLOC1S3	1.03806e-13	12.9755	27.2883	0.528908
NUP62	1.1232e-13	12.9415	27.2	0.731695
TNNT3	1.16104e-13	-12.9249	27.1566	-0.989626
IL17D	1.19201e-13	-12.9105	27.1192	-1.63966
BLNK	1.19201e-13	12.9068	27.1094	1.04807
RBMS3	1.23303e-13	-12.89	27.0657	-0.888506
APBB2	1.2728e-13	-12.8741	27.0242	-0.931724
TMEM86A	1.27642e-13	12.8691	27.0111	1.38158
CEBPE	1.29268e-13	12.8575	26.981	1.32187
CYTH4	1.29268e-13	12.8566	26.9785	1.13029
FAM180B	1.29276e-13	-12.8527	26.9684	-1.89698
CKLF	1.33673e-13	12.8364	26.9257	0.854224
NPAS2	1.47227e-13	-12.7946	26.8163	-0.87431
CDH19	1.47227e-13	-12.7889	26.8016	-1.49307
LINC00312	1.47227e-13	-12.7874	26.7974	-1.69856
FABP5	1.47227e-13	12.7821	26.7837	1.7121
HMGA1P4	1.47227e-13	12.7819	26.783	1.18207
CYHR1	1.47453e-13	12.7739	26.7621	0.638621
UST	1.47453e-13	-12.7694	26.7504	-0.872299
ST3GAL6	1.47453e-13	12.7685	26.7479	0.94431
MAPK13	1.47453e-13	12.7673	26.7448	1.28968
SCN7A	1.49007e-13	-12.76	26.7256	-0.501264
MYCL1	1.49075e-13	12.7564	26.7162	1.27402
LONRF2	1.56354e-13	-12.7352	26.6606	-0.946063
TRERF1	1.66178e-13	12.7092	26.592	0.656408
RPUSD3	1.69578e-13	12.6983	26.5635	0.568822
DBN1	1.76042e-13	-12.6811	26.5182	-1.02385
GLT25D2	1.7792e-13	-12.6717	26.4935	-0.74773
	1.7792e-13	-12.6687	26.4856	-0.964109
SFRP1	1.7792e-13	-12.6676	26.4825	-2.33287
LHFPL2	1.78437e-13	12.6633	26.4713	1.24647
PIK3AP1	1.79138e-13	12.6583	26.4582	1.10069
IBSP	1.79138e-13	12.6557	26.4511	3.2758
PVRL4	1.81914e-13	12.6468	26.4278	1.59063
AOX1	1.81914e-13	-12.6438	26.4199	-1.61009
ARPC3	1.83273e-13	12.6381	26.4046	0.618592
RYR2	1.86873e-13	-12.6278	26.3776	-1.39649
XLOC_l2_009273	1.91586e-13	12.6156	26.3453	1.15339
RB1	1.99088e-13	12.5984	26.2998	0.653046
CITED4	2.09013e-13	-12.5751	26.238	-0.957816
FBXO41	2.09013e-13	12.5722	26.2306	1.14744
PRRX2	2.09013e-13	-12.5695	26.2232	-1.08207
PPP1R9A	2.09013e-13	-12.5688	26.2216	-1.36305
LOC283143	2.23119e-13	12.5418	26.1499	1.23078
MYOCD	2.26282e-13	-12.5338	26.1287	-1.6319
RAI2	2.29049e-13	-12.5246	26.1042	-1.20098
CYTH4	2.29049e-13	12.5238	26.1021	1.43736
C9orf167	2.37496e-13	12.5077	26.0592	1.08848
FBLN1	2.3899e-13	-12.5027	26.0459	-1.98095
RASL12	2.44638e-13	-12.4913	26.0158	-1.53652
AOX1	2.49947e-13	-12.48	25.9856	-1.66532
GAB3	2.49947e-13	12.4781	25.9805	0.723247
TIFAB	2.60896e-13	12.4594	25.9309	1.89546
PLCB4	2.60896e-13	-12.4546	25.918	-1.28147
CNNM4	2.60896e-13	12.4544	25.9176	0.661149
ZGLP1	2.71666e-13	12.437	25.8709	1.07011
ADAMTS1	2.75045e-13	-12.4299	25.852	-1.56307
TNNI2	2.79697e-13	12.4211	25.8287	1.34279
FLNC	2.82626e-13	-12.4148	25.8118	-1.50805
KCNN4	2.8496e-13	12.4093	25.797	1.91434
NOD2	2.94066e-13	12.3952	25.7595	1.16569
SEZ6L2	3.02794e-13	12.382	25.7242	1.69586
PPID	3.10173e-13	12.3707	25.694	0.615977
PLAU	3.21651e-13	12.3549	25.6518	1.48894
LOC283050	3.31595e-13	12.3414	25.6154	2.14092
TNF	3.36163e-13	12.334	25.5955	1.67006
PART1	3.60136e-13	-12.3063	25.5214	-1.25664
TMEM106A	3.80113e-13	12.2842	25.462	0.723477
TPM3	3.99285e-13	12.2634	25.4061	0.698075
LPAR1	3.99285e-13	-12.2606	25.3984	-1.01178
CDKN2A	3.99285e-13	12.2573	25.3897	1.39052
ADRA2C	3.99285e-13	-12.2556	25.385	-2.62078
C21orf63	3.99285e-13	-12.2547	25.3826	-0.905374
	4.16652e-13	12.2347	25.3287	1.34138
TPST2	4.16652e-13	12.2346	25.3286	1.22624
VIT	4.17481e-13	-12.2301	25.3165	-1.68905
FAM71E1	4.17481e-13	-12.2294	25.3146	-1.46526
SLC6A6	4.19738e-13	12.2253	25.3034	1.29006
ATP6V1B2	4.21642e-13	12.2214	25.293	1.04046
CLEC4A	4.35951e-13	12.2071	25.2543	1.05882
TC2N	4.52144e-13	-12.1916	25.2126	-1.56319
HNRPDL	4.52801e-13	-12.1889	25.2054	-0.535632
AMPH	4.60928e-13	-12.1803	25.1821	-1.22233
FILIP1	4.62313e-13	-12.1771	25.1734	-1.43595
MSX1	4.68318e-13	-12.1703	25.155	-1.07799
CDK5	4.86621e-13	12.1543	25.1116	0.642184
LSP1	4.97861e-13	12.1431	25.0815	1.47851
LOC100129846	4.97861e-13	-12.1413	25.0766	-1.59943
SLC4A8	4.97861e-13	12.1397	25.0723	0.994109
ABLIM1	5.07272e-13	-12.1309	25.0484	-1.00204
LINC00256A	5.12479e-13	12.1251	25.0328	0.723333
CCDC142	5.35967e-13	12.1068	24.9832	0.666638
FILIP1	5.43132e-13	-12.1	24.9647	-1.35986
P2RX7	5.55691e-13	12.0897	24.9368	1.84592
APOD	5.65255e-13	-12.0787	24.9068	-2.3881
REEP1	5.65255e-13	-12.0752	24.8973	-1.47307
CLDN7	5.65255e-13	12.0751	24.897	1.15253
S100A10	5.65255e-13	12.074	24.8941	0.886351
XLOC_008644	5.65255e-13	12.0737	24.8933	1.32092
DHRS9	5.68532e-13	12.0674	24.8763	1.88661
C1orf96	5.68532e-13	12.0669	24.8747	0.822902
SAMD9L	5.68532e-13	12.0652	24.8701	0.901552
IL1RN	5.68532e-13	12.0637	24.866	2.95397
PPP1R9A	5.68532e-13	-12.0621	24.8617	-1.03098
RNF135	5.72564e-13	12.0576	24.8496	1.00299
SYNC	5.75139e-13	-12.0541	24.8401	-1.39572
CERS1	6.18861e-13	-12.0258	24.7629	-1.16351
CD109	6.20756e-13	12.0214	24.7511	1.13017
IGFBP6	6.20756e-13	-12.0203	24.748	-1.31368
XLOC_003228	6.20756e-13	12.0191	24.7449	1.13072
MCM5	6.29323e-13	12.0124	24.7264	0.711897
CKLF	6.34982e-13	12.0058	24.7086	0.903678
CCDC136	6.34982e-13	-12.0042	24.7041	-0.835805
SIGLEC15	6.34982e-13	12.0037	24.7029	1.53043
ARHGDIB	6.35133e-13	12.0018	24.6978	0.967586
PDXK	6.38695e-13	11.9981	24.6875	0.939655
ARMC8	6.45361e-13	-11.9925	24.6724	-0.50069
MAPKAPK3	6.64788e-13	11.9801	24.6385	1.22865
GINS1	6.72772e-13	11.974	24.6219	0.942557
XLOC_l2_000423	6.84043e-13	11.9663	24.6008	1.20986
MAPK13	6.99093e-13	11.9557	24.5718	1.81552
TCEAL7	6.99093e-13	-11.955	24.57	-0.931207
PTPN22	7.01647e-13	11.9512	24.5595	1.0798
SLC46A1	7.01647e-13	11.9503	24.5571	0.78773
TMEM9B	7.08327e-13	11.9452	24.5431	0.574971
TMEM51	7.20047e-13	11.9376	24.5223	1.55624
SPARCL1	7.22628e-13	-11.932	24.5072	-1.6298
XLOC_l2_015033	7.22628e-13	11.9319	24.5067	1.67457
CTSB	7.22628e-13	11.9307	24.5037	1.68098
XLOC_001228	7.22628e-13	11.9296	24.5006	1.41282
C6orf97	7.34799e-13	11.9219	24.4796	0.549138
FLJ90757	7.48292e-13	11.9127	24.4544	1.10951
PTPLA	7.48292e-13	-11.9121	24.4528	-1.47236
ARHGEF18	7.58959e-13	11.9054	24.4344	0.711322
C13orf33	7.61083e-13	-11.9028	24.4272	-1.30402
GPR64	7.61228e-13	-11.8996	24.4184	-1.39213
STRA6	7.61228e-13	11.8983	24.4148	2.05704
PCSK5	7.61228e-13	-11.8979	24.4139	-0.793161
ARHGAP30	7.6955e-13	11.8924	24.3988	1.4992
LOC100506075	8.15257e-13	11.8701	24.3377	0.826092
LOC100507420	8.17196e-13	11.8677	24.331	1.26282
HPD	8.17888e-13	-11.8645	24.3222	-0.74342
LRRC1	8.17888e-13	-11.8643	24.3216	-0.948994
LOC100652963	8.33209e-13	-11.8561	24.2991	-1.56408
PLCB2	8.33713e-13	11.8543	24.2943	1.65147
FERMT2	8.37565e-13	-11.849	24.2797	-1.13963
GGA1	8.37565e-13	11.8472	24.2748	0.944052
FAM198A	8.37565e-13	-11.846	24.2714	-1.04402
EPG5	8.37565e-13	11.8454	24.2698	0.407184
NFIB	8.37565e-13	-11.845	24.2688	-1.01049
NLN	8.71506e-13	11.8293	24.2256	0.97431
ADAMTS1	8.82741e-13	-11.8209	24.2025	-1.49072
C21orf63	8.82741e-13	-11.8203	24.2008	-0.866351
C21orf96	8.82741e-13	11.8202	24.2007	1.23609
TAOK3	8.87527e-13	11.8168	24.1913	0.469713
MXRA7	8.88496e-13	-11.815	24.1862	-1.19555
SMTN	8.91089e-13	-11.8125	24.1793	-1.66899
NFIB	8.93986e-13	-11.8098	24.1721	-0.910517
CASZ1	8.99351e-13	-11.8062	24.1622	-1.04141
RIMBP3	8.99662e-13	11.8046	24.1577	1.06359
	8.99662e-13	11.8032	24.1539	1.03023
RAC2	9.15614e-13	11.7955	24.1326	1.60704
C13orf15	9.18291e-13	11.7927	24.125	1.77003
ENAH	9.18291e-13	-11.7916	24.1219	-1.09296
PCSK5	9.24962e-13	-11.7876	24.1109	-0.975517
TM4SF19	9.29752e-13	11.7844	24.1019	2.06943
LOC645954	9.33138e-13	-11.7817	24.0945	-1.53727
MTA3	9.5222e-13	-11.7717	24.067	-0.434109
TGFBR3	9.5222e-13	-11.7716	24.0668	-0.998736
FABP5	9.58887e-13	11.7674	24.0551	1.62279
GPRC5A	9.58887e-13	-11.7664	24.0523	-1.17034
CNIH3	9.59734e-13	11.7647	24.0477	1.36397
ATG7	9.63464e-13	11.7619	24.0401	0.682385
PIK3CD	9.91053e-13	11.7505	24.0085	0.980402
FABP5	1.01019e-12	11.7423	23.9859	1.61963
WDFY4	1.01417e-12	11.736	23.9686	1.61693
USF2	1.01417e-12	11.7352	23.9665	0.66977
SGK223	1.01417e-12	11.7349	23.9655	1.33279
CAPN10	1.01417e-12	11.7342	23.9636	0.476351
PLA2G2A	1.01417e-12	-11.7342	23.9635	-4.08195
NIPAL3	1.02625e-12	11.7286	23.9481	0.692845
PRR5L	1.05487e-12	11.7175	23.9174	0.848707
SLC38A9	1.09562e-12	11.7026	23.8764	0.509195
IL4I1	1.09724e-12	11.7008	23.8713	2.62121
WDHD1	1.12216e-12	11.6915	23.8456	0.507586
P2RY13	1.14693e-12	11.6824	23.8205	1.04129
EGR2	1.14958e-12	11.6803	23.8146	1.76592
PRKCD	1.19251e-12	11.666	23.7749	0.838477
ARHGAP27	1.21653e-12	11.6576	23.7517	1.2671
FCGR3A	1.22603e-12	11.6536	23.7405	1.88799
CKS2	1.22902e-12	11.6514	23.7345	0.996753
FAM20B	1.23955e-12	-11.6471	23.7226	-0.515144
CTSZ	1.24318e-12	11.6448	23.7162	1.3242
MREG	1.25272e-12	11.6408	23.7052	1.83365
NLRP12	1.26671e-12	11.6356	23.6907	1.43109
CACNB2	1.27688e-12	-11.6315	23.6794	-1.4925
GNL1	1.27898e-12	-11.629	23.6722	-0.922787
PTPN6	1.27898e-12	11.6278	23.6691	1.37807
ITGB7	1.27898e-12	11.6272	23.6674	1.82586
MBP	1.27944e-12	11.6259	23.6636	0.742126
TRPC4	1.33214e-12	-11.6103	23.6204	-0.653851
COL4A4	1.42777e-12	-11.5835	23.5458	-1.2158
C16orf54	1.42777e-12	11.5833	23.5453	1.56897
PTPN11	1.49004e-12	-11.5669	23.4999	-0.673793
SOCS2	1.50086e-12	-11.5632	23.4894	-1.33624
OSR2	1.53295e-12	-11.5541	23.464	-1.34816
C6orf1	1.53295e-12	11.5533	23.4618	0.688506
TSPYL2	1.55255e-12	-11.5476	23.446	-0.786897
DENND4B	1.55872e-12	11.5438	23.4355	0.741408
C1QTNF3	1.55872e-12	-11.5438	23.4354	-0.623161
NRIP3	1.56391e-12	11.5414	23.4288	1.14681
BCAT1	1.57267e-12	11.5383	23.4201	1.49695
MYOC	1.57497e-12	-11.5354	23.4121	-2.63328
RNASET2	1.57497e-12	11.5354	23.4121	1.54724
PTGS1	1.58672e-12	11.5316	23.4015	1.38276
GDF1	1.60027e-12	-11.5275	23.3899	-0.938736
GUCA2B	1.60738e-12	-11.5247	23.3822	-1.38078
RIMKLB	1.61334e-12	-11.5223	23.3754	-1.01034
NCEH1	1.64966e-12	11.5133	23.3502	1.16716
MYOM1	1.65243e-12	-11.5115	23.3453	-1.45313
FBLN1	1.65775e-12	-11.5092	23.339	-1.82207
KCNIP3	1.66016e-12	-11.5076	23.3344	-1.39132
CMTM3	1.67876e-12	11.5015	23.3173	1.0017
GPR137B	1.67876e-12	11.5014	23.317	1.32466
TM6SF1	1.69655e-12	11.4965	23.3035	0.950259
NBLA00301	1.70206e-12	-11.4943	23.2972	-2.07368
RYR2	1.75566e-12	-11.4822	23.2635	-1.73799
FMNL3	1.79332e-12	11.4736	23.2394	0.940805
PAK1	1.79536e-12	11.4721	23.2352	0.821839
ST7-AS1	1.80849e-12	-11.4684	23.2249	-0.89908
	1.81631e-12	11.4658	23.2175	0.596149
CA2	1.86671e-12	11.455	23.1875	2.01184
TBC1D2	1.87939e-12	11.4515	23.1777	1.65149
AKAP12	1.90689e-12	-11.4453	23.1603	-1.48856
PDLIM3	1.92376e-12	-11.4411	23.1486	-1.23259
TM4SF19	1.92926e-12	11.4391	23.1427	2.23922
TRIM65	1.93941e-12	11.436	23.1341	0.632126
CCL3L3	1.93941e-12	11.435	23.1315	2.3083
MARCKS	1.94583e-12	11.4328	23.1252	1.13029
SLC12A9	2.1065e-12	11.4038	23.044	0.785862
PRUNE2	2.1178e-12	-11.4009	23.0357	-1.36951
PLEKHO2	2.14363e-12	11.3954	23.0203	1.08239
OBFC2A	2.14363e-12	11.3945	23.0178	1.19813
CD36	2.1664e-12	11.3897	23.0044	1.81132
GNAZ	2.21641e-12	-11.3807	22.9789	-1.17483
XLOC_010077	2.32076e-12	11.3635	22.9306	0.554023
ABCC9	2.35741e-12	-11.3562	22.9102	-0.760402
DEPTOR	2.35741e-12	11.3559	22.9093	1.06003
CXCL14	2.38613e-12	-11.3506	22.8944	-4.26284
BCHE	2.41272e-12	-11.3457	22.8805	-0.996667
XLOC_l2_010245	2.41511e-12	-11.3443	22.8767	-0.675115
DISC1	2.4353e-12	11.3403	22.8655	0.897529
PLCB4	2.4789e-12	-11.3331	22.8451	-0.940057
RGS19	2.49807e-12	11.3294	22.8347	1.45652
DIO3OS	2.50934e-12	-11.3268	22.8273	-0.668103
ACADL	2.58869e-12	-11.3148	22.7938	-1.48092
NPR1	2.5928e-12	-11.3133	22.7893	-1.68635
YAP1	2.59829e-12	-11.3115	22.7844	-1.32167
PLEKHB2	2.60251e-12	11.3099	22.78	0.892011
GAS2L3	2.61659e-12	11.307	22.7718	1.20126
XLOC_l2_001986	2.61718e-12	11.306	22.7687	0.907529
LARP6	2.62794e-12	-11.3035	22.7619	-0.983247
RAB23	2.64625e-12	-11.3001	22.7522	-1.01626
TFPT	2.67482e-12	11.2953	22.7388	0.740661
MYD88	2.67637e-12	11.2942	22.7354	0.983477
SORBS1	2.72036e-12	-11.2875	22.7166	-1.89379
XLOC_l2_013301	2.75163e-12	11.2825	22.7025	1.71431
SMYD2	2.82817e-12	11.2719	22.6727	0.556207
PAQR5	2.8285e-12	11.2709	22.6698	1.90957
PRRT4	2.85967e-12	-11.2661	22.6562	-0.949052
OGFRL1	2.88572e-12	11.2619	22.6445	0.876293
DOCK8	2.90287e-12	11.2589	22.636	1.47733
ATP6V0B	3.01142e-12	11.2451	22.597	0.842184
C20orf72	3.03806e-12	11.2411	22.5856	0.800316
SH3KBP1	3.09025e-12	11.2342	22.5661	0.923448
VGLL3	3.14241e-12	-11.2268	22.5452	-1.44644
ZEB1	3.14241e-12	-11.2264	22.5441	-1.20279
LPXN	3.18942e-12	11.2203	22.5268	1.08115
XLOC_l2_013193	3.2377e-12	-11.2141	22.5093	-1.4927
RAB21	3.26625e-12	-11.2101	22.4979	-0.590489
TLE1	3.27977e-12	-11.2071	22.4895	-1.1329
LDOC1	3.27977e-12	-11.2062	22.487	-1.64353
FBLN1	3.27977e-12	-11.2059	22.4859	-2.11986
BAG2	3.29947e-12	-11.2028	22.4773	-1.18167
TAF12	3.34879e-12	11.1967	22.46	0.40296
SEMA3D	3.47443e-12	-11.183	22.421	-1.85701
AP1B1	3.53891e-12	11.1757	22.4003	1.00397
	3.55746e-12	11.1729	22.3925	1.41112
HCST	3.56258e-12	11.1708	22.3864	1.31003
GAL3ST4	3.56258e-12	11.1706	22.3858	0.936839
IL6ST	3.56879e-12	-11.169	22.3815	-0.716293
DARC	3.59214e-12	-11.1659	22.3725	-1.81405
CCL4	3.60938e-12	11.1633	22.3651	2.55443
GFRA1	3.63614e-12	-11.1598	22.3553	-1.81411
CD180	3.71706e-12	11.1512	22.331	1.17161
PTCRA	3.74542e-12	11.1477	22.3209	1.93836
	3.76113e-12	11.1453	22.3142	0.900029
NPC1	3.76531e-12	11.1441	22.3106	1.01598
ARHGAP5	3.81376e-12	-11.1385	22.2947	-0.764943
PPM1B	3.81376e-12	-11.1378	22.2928	-0.830632
CCDC77	3.82483e-12	11.1359	22.2874	0.554569
NECAP2	3.83354e-12	11.1342	22.2827	0.784943
OAS2	3.87744e-12	11.1294	22.2689	1.09026
DAPP1	3.91224e-12	11.1254	22.2576	1.25408
XLOC_l2_006789	3.96469e-12	11.1199	22.2419	0.821207
CD320	4.00567e-12	-11.1154	22.2291	-0.633879
CCR5	4.00567e-12	11.1146	22.2268	1.78687
MMP12	4.00878e-12	11.1134	22.2235	3.40348
CACNB2	4.10456e-12	-11.1044	22.1977	-1.36658
KCNJ2	4.11333e-12	11.1028	22.1931	1.09227
DLEC1	4.15521e-12	11.0984	22.1806	0.586782
	4.15521e-12	11.0975	22.1782	0.584368
ALDH1L1	4.16054e-12	-11.0959	22.1735	-1.76557
RAC2	4.16054e-12	11.095	22.1711	1.3008
ABI3BP	4.16054e-12	-11.0945	22.1695	-0.728046
IL17RA	4.16054e-12	11.0936	22.1671	1.20006
PPP1CB	4.21607e-12	-11.0882	22.1516	-0.822213
SKAP2	4.22254e-12	11.0868	22.1476	1.2329
PCBP4	4.27309e-12	-11.0818	22.1335	-0.758621
TNS3	4.29257e-12	11.0794	22.1265	0.713649
LINC00473	4.3232e-12	-11.0761	22.1171	-1.58132
ITGB2	4.35006e-12	11.0731	22.1086	1.9817
TLR7	4.37709e-12	11.0701	22.1001	1.65112
MAFB	4.38061e-12	11.069	22.0969	1.39445
	4.43834e-12	11.0636	22.0816	0.668937
SORBS1	4.45159e-12	-11.0613	22.0751	-1.80853
CCDC136	4.45159e-12	-11.0609	22.0739	-0.577557
SPG11	4.49162e-12	11.057	22.0627	0.454483
XLOC_003784	4.55674e-12	-11.0512	22.0461	-1.63951
GATM	4.5737e-12	11.0491	22.0401	0.914454
ZGLP1	4.58593e-12	11.0473	22.0351	0.760172
LARGE	4.60427e-12	-11.0445	22.0271	-0.80158
HSPB8	4.60427e-12	-11.0443	22.0264	-1.32083
RGS10	4.87943e-12	11.0234	21.9668	0.952586
C11orf96	4.96137e-12	-11.0162	21.9461	-1.59348
NEURL3	4.96137e-12	11.016	21.9457	1.2231
TGM1	5.03237e-12	11.0103	21.9293	0.547759
AIF1	5.20441e-12	10.9979	21.8938	1.21514
PHGDH	5.29594e-12	-10.9911	21.8743	-1.56922
HLA-DRB1	5.36017e-12	10.9855	21.8585	1.49161
XLOC_000332	5.36017e-12	10.9853	21.8578	0.707184
LIMK1	5.37051e-12	10.9838	21.8536	1.26339
FERMT3	5.43626e-12	10.9788	21.8393	1.32888
HSPB2	5.45365e-12	-10.9764	21.8324	-0.987529
HTATIP2	5.45365e-12	10.9761	21.8316	0.737098
CLDN23	5.60191e-12	10.9661	21.8028	1.16971
SEPT7P2	5.6207e-12	-10.9641	21.7973	-0.515172
PURG	5.65036e-12	-10.9613	21.7892	-0.966954
HVCN1	5.65036e-12	10.9608	21.7875	1.07626
PYDC1	5.69897e-12	10.957	21.7768	1.05368
HS3ST1	5.70397e-12	10.9554	21.7722	1.31023
LOC100506459	5.70397e-12	10.9547	21.7701	0.760776
RIMKLB	5.70397e-12	-10.9535	21.7668	-0.632126
IGF2R	5.70397e-12	10.9529	21.7651	0.816207
EPB41L4A-AS1	5.70397e-12	-10.9528	21.7648	-0.667069
AOC4	5.7195e-12	-10.9511	21.7599	-1.27612
C9orf139	5.73706e-12	10.9493	21.7546	1.03641
RGS14	5.77571e-12	10.9462	21.7458	0.741207
CARD9	5.78604e-12	10.9448	21.7418	1.40299
CCRL1	5.79742e-12	-10.9433	21.7376	-1.21974
CPT1B	5.85828e-12	10.939	21.7251	0.817184
IRF9	5.90571e-12	10.9354	21.715	0.560086
NAGA	5.92287e-12	10.9337	21.7099	0.89342
C11orf41	5.96597e-12	10.9304	21.7006	0.970948
VAV1	6.02089e-12	10.9265	21.6893	1.44624
BMP2K	6.12015e-12	10.9201	21.671	0.991552
PPARGC1B	6.12108e-12	10.9188	21.6673	1.17333
BBC3	6.12108e-12	10.9183	21.6658	0.763563
RAB9B	6.12108e-12	-10.9176	21.6636	-0.836983
TRAF3IP3	6.12108e-12	10.9169	21.6617	1.4306
CATSPERB	6.12108e-12	-10.9163	21.6601	-0.830086
LOC100505906	6.12597e-12	-10.9153	21.6571	-0.584741
C16orf89	6.36562e-12	-10.9014	21.6171	-1.83529
BRCA1	6.38686e-12	10.8994	21.6114	0.480632
PTAFR	6.38686e-12	10.8987	21.6095	1.66017
FGF10	6.40446e-12	-10.8969	21.6043	-0.474971
PARD3	6.40446e-12	-10.8963	21.6026	-0.704109
C5orf20	6.55561e-12	10.8876	21.5774	1.5621
FKBP15	6.6309e-12	10.8829	21.564	1.03721
VIPR2	6.63246e-12	-10.8815	21.5601	-1.34779
RBPMS2	6.63246e-12	-10.8814	21.5596	-1.13006
MDM2	6.64187e-12	10.8795	21.5544	0.526925
STK10	6.64187e-12	10.879	21.5528	1.28618
NRP2	6.64187e-12	10.8787	21.5519	0.792615
	6.65824e-12	10.8771	21.5474	0.639914
RBPMS	6.73903e-12	-10.8722	21.5334	-1.07928
RYR3	6.75095e-12	-10.8709	21.5296	-1.42092
TNFRSF9	7.00346e-12	10.8576	21.4912	0.905948
FLJ34690	7.00517e-12	-10.8568	21.4889	-0.841437
SEMA3B	7.00517e-12	-10.8561	21.4868	-1.33207
CCL3L3	7.1581e-12	10.8476	21.4625	2.52891
BAX	7.1581e-12	10.8472	21.4614	0.689425
MYBPH	7.32843e-12	10.8385	21.4361	1.10805
SIGLEC9	7.4325e-12	10.8329	21.4201	1.02489
PRR11	7.53378e-12	10.8276	21.4047	0.673247
SIRPA	7.60021e-12	10.8239	21.394	1.19175
CATSPER1	7.72055e-12	10.8178	21.3765	1.00658
SRMS	7.84587e-12	10.811	21.3568	1.02891
TFPI2	7.84587e-12	-10.8106	21.3556	-1.91991
CD4	7.84587e-12	10.8102	21.3545	0.894943
ATP8B4	7.85653e-12	10.809	21.3511	0.819052
FBXL7	7.88614e-12	-10.807	21.3454	-0.875201
FBLN5	7.93149e-12	-10.8042	21.3373	-1.57052
FAM59A	7.93149e-12	-10.8037	21.3357	-1.50103
PLA2G15	7.94826e-12	10.8022	21.3316	1.38359
CCL4	7.98885e-12	10.7998	21.3246	2.47152
CD300A	7.9927e-12	10.799	21.3221	1.37879
LAT2	8.1289e-12	10.7925	21.3034	1.5102
TNFAIP8L2	8.14706e-12	10.791	21.2993	1.62744
TLR1	8.14886e-12	10.7903	21.297	1.2627
IL11RA	8.1542e-12	-10.7894	21.2944	-1.07175
ATP1A2	8.17139e-12	-10.788	21.2904	-0.904799
PODN	8.19805e-12	-10.7862	21.2852	-1.01405
SLC16A7	8.22273e-12	-10.7838	21.2783	-0.813534
DGKZ	8.22273e-12	10.7838	21.2783	0.890977
RNASET2	8.27789e-12	10.7808	21.2697	1.48626
DOCK8	8.32522e-12	10.7782	21.2621	0.966609
RRAS2	8.36406e-12	-10.7759	21.2556	-0.794828
MS4A4E	8.40077e-12	10.7737	21.2493	0.862155
GMIP	8.49529e-12	10.7693	21.2363	1.30747
ARRDC4	8.68455e-12	10.7611	21.2126	0.961437
PCNA	8.72532e-12	10.7588	21.206	0.604282
FAM184A	8.73211e-12	-10.7579	21.2033	-0.699282
ATP6V1C1	8.91051e-12	10.7503	21.1814	0.787672
NFE2L3	9.01536e-12	10.7456	21.168	0.82704
APOBR	9.1248e-12	10.7408	21.1541	1.84963
SNX30	9.40904e-12	10.7297	21.1219	0.643764
KRT31	9.41611e-12	10.7288	21.1192	1.30641
DPP9	9.43472e-12	10.7275	21.1154	0.531092
UNC13D	9.50876e-12	10.7241	21.1058	0.911121
HVCN1	9.5278e-12	10.7228	21.1019	1.0831
CAB39L	9.70303e-12	-10.7155	21.0806	-1.10451
	9.70303e-12	10.7151	21.0795	2.17491
IL6ST	9.70303e-12	-10.7146	21.0782	-0.743879
PSD4	9.82211e-12	10.7098	21.0642	1.1044
TRPV4	9.91023e-12	10.7061	21.0535	0.944282
RPS6KA1	9.92943e-12	10.7048	21.0497	1.2871
CD300A	1.01511e-11	10.6965	21.0255	1.82782
C6orf115	1.01511e-11	10.696	21.0242	1.0394
HENMT1	1.01844e-11	10.6943	21.0191	0.697443
FRY	1.02501e-11	-10.6914	21.0109	-1.36066
IFNAR1	1.02523e-11	10.6907	21.0088	0.632069
C14orf37	1.02683e-11	-10.6894	21.0051	-0.767299
LSAMP	1.02683e-11	-10.6889	21.0035	-0.660489
RNF115	1.04188e-11	-10.6833	20.9873	-0.889943
NPL	1.07308e-11	10.6726	20.9562	1.65807
PALM	1.07308e-11	-10.672	20.9543	-1.57224
NOVA1	1.07308e-11	-10.6714	20.9526	-1.14575
FMNL1	1.07451e-11	10.6703	20.9495	1.11957
NUP210	1.07778e-11	10.6684	20.944	0.778017
KDM2B	1.07778e-11	10.668	20.9428	0.452586
SYNE2	1.07819e-11	-10.6672	20.9406	-0.943649
LRFN4	1.07885e-11	10.6664	20.9381	0.716034
INPP5A	1.08276e-11	-10.6645	20.9327	-0.954569
LASP1	1.0928e-11	10.6606	20.9215	0.734914
RCBTB2	1.0928e-11	10.6594	20.9178	0.58431
TMEM206	1.0928e-11	10.6594	20.9178	0.883621
XLOC_001406	1.0928e-11	-10.6589	20.9164	-0.802557
DPP4	1.11457e-11	10.6516	20.8951	1.59178
ARID3A	1.12011e-11	10.6493	20.8884	0.836667
CSF1R	1.14492e-11	10.6412	20.8649	1.44103
NCSTN	1.16272e-11	10.6353	20.8479	0.655172
PCNA	1.19085e-11	10.6266	20.8225	0.588851
PLXND1	1.19306e-11	10.6249	20.8175	1.14052
KLF9	1.19306e-11	-10.6242	20.8155	-1.01172
LOC100506948	1.19306e-11	-10.6241	20.8153	-0.98658
ZFAND1	1.20519e-11	-10.6201	20.8035	-0.544971
IL21R	1.21585e-11	10.6164	20.7928	1.20922
SIRT7	1.21585e-11	10.6159	20.7913	0.576408
CORO2B	1.22487e-11	-10.6128	20.7822	-0.448161
HAND2	1.22685e-11	-10.6113	20.7779	-2.34282
HAVCR2	1.22685e-11	10.611	20.7771	1.57583
CNTFR	1.22695e-11	-10.6104	20.7752	-0.824713
SH3BP1	1.23635e-11	10.6069	20.7651	0.538736
LOC729324	1.23635e-11	10.6066	20.7642	0.472471
RHEBL1	1.24494e-11	10.6036	20.7556	0.985575
MXRA5	1.24873e-11	10.602	20.7508	1.81141
ZNF295	1.26983e-11	-10.5957	20.7324	-0.686437
TYROBP	1.26983e-11	10.5951	20.7308	1.72342
ZNF587	1.27149e-11	10.5941	20.7277	0.738822
NFIA	1.30736e-11	-10.5841	20.6985	-1.05276
PARD3	1.31377e-11	-10.5818	20.692	-0.976897
PION	1.31595e-11	10.5806	20.6886	0.876351
FAM54A	1.32517e-11	10.5777	20.68	0.550632
HK3	1.34439e-11	10.5722	20.664	1.39813
FCHO1	1.363e-11	10.567	20.6487	1.24382
XLOC_003146	1.36462e-11	10.566	20.6458	1.04129
PYCARD	1.37164e-11	10.5637	20.639	1.43175
NFKBIE	1.37282e-11	10.5626	20.636	1.23201
RALA	1.37282e-11	10.5617	20.6334	1.0181
ZNF469	1.37282e-11	10.5616	20.633	0.915086
EFHD2	1.38385e-11	10.5583	20.6234	1.03221
FAM78A	1.39631e-11	10.5542	20.6113	1.51483
VAMP8	1.39631e-11	10.5541	20.6112	1.52503
PHTF1	1.40174e-11	10.5518	20.6043	0.486494
ATP6V0D1	1.40174e-11	10.5517	20.604	0.738563
METTL21A	1.4053e-11	10.5502	20.5998	0.732759
ADRB2	1.40987e-11	10.5485	20.5949	0.993563
SCRG1	1.41585e-11	-10.5465	20.589	-2.03207
ST14	1.42241e-11	10.5444	20.5828	1.03339
IRF8	1.43475e-11	10.5409	20.5725	1.59713
CTPS	1.44485e-11	-10.538	20.5639	-0.928305
RBM47	1.44985e-11	10.5362	20.5588	1.28394
TLN2	1.45093e-11	-10.5354	20.5564	-0.710287
LMCD1	1.46421e-11	-10.5317	20.5458	-1.20796
TEAD3	1.46814e-11	-10.5303	20.5415	-1.07621
CD33	1.47131e-11	10.529	20.5377	1.39284
PCDH11X	1.48189e-11	-10.526	20.5289	-1.39078
PVRL3	1.48496e-11	-10.5247	20.5252	-0.851609
FYB	1.50606e-11	10.5194	20.5096	1.54244
SMARCAL1	1.51732e-11	10.5163	20.5006	0.503218
FAM19A5	1.52009e-11	-10.5151	20.4972	-1.56385
	1.52273e-11	10.5136	20.4926	1.96132
TIAM1	1.52273e-11	10.5134	20.4922	1.2069
HSPA12A	1.52356e-11	-10.5127	20.49	-0.761178
THAP8	1.53305e-11	10.51	20.4822	0.612989
XLOC_012142	1.53611e-11	-10.5088	20.4786	-1.04759
MTRF1	1.54166e-11	10.5066	20.4722	0.6475
GRB2	1.54166e-11	10.5064	20.4718	0.712874
CASP1	1.55557e-11	10.5029	20.4613	1.00842
DIRAS1	1.56326e-11	10.5006	20.4548	1.45348
TTC32	1.57168e-11	-10.4978	20.4466	-0.87477
UNC93B1	1.57168e-11	10.4977	20.4462	1.0925
KALRN	1.59698e-11	-10.4918	20.4289	-1.12086
LOC100507554	1.60723e-11	-10.4889	20.4205	-1.33144
MED18	1.60723e-11	10.4885	20.4193	0.835057
OSBPL11	1.62512e-11	10.4842	20.4068	0.615948
XLOC_000983	1.64403e-11	-10.4798	20.3937	-1.30379
AURKA	1.66804e-11	10.4744	20.3778	0.756667
VAC14	1.67932e-11	10.4715	20.3695	1.15997
XLOC_l2_013301	1.68457e-11	10.4699	20.3649	1.46066
DEF6	1.68714e-11	10.4689	20.3618	1.05977
ABCC5	1.69148e-11	10.4675	20.3576	1.18641
LYN	1.69659e-11	10.4659	20.353	1.26652
AGTR1	1.70264e-11	-10.4642	20.3479	-1.03014
DOK3	1.71663e-11	10.4609	20.3383	1.52652
XLOC_l2_013301	1.71746e-11	10.4602	20.3362	1.68422
PPP1R12B	1.7302e-11	-10.4571	20.3273	-1.53299
GCNT1	1.73053e-11	10.4565	20.3253	0.977328
LONRF2	1.73053e-11	-10.4556	20.3229	-1.63356
KIAA1199	1.73053e-11	10.455	20.3211	2.29848
TMOD1	1.73053e-11	-10.4549	20.3208	-0.997874
CLEC7A	1.73584e-11	10.4534	20.3163	1.12034
LOC388242	1.73696e-11	10.4526	20.3141	0.825661
ZNF295	1.74519e-11	-10.4505	20.3078	-0.647328
FHOD1	1.78924e-11	10.4416	20.2816	0.705776
LOC100507233	1.79378e-11	-10.4397	20.2761	-0.961322
NFIL3	1.79378e-11	-10.4396	20.276	-1.1583
A1BG	1.79438e-11	10.439	20.2741	0.999914
TNS1	1.81224e-11	-10.4351	20.2628	-1.05296
MGAT5	1.81415e-11	10.4343	20.2602	0.579339
ZNF815	1.82236e-11	10.4322	20.2542	0.52704
BORA	1.82336e-11	10.4315	20.2521	0.596724
CD84	1.82444e-11	10.4308	20.25	1.7
TRPV2	1.82654e-11	10.4295	20.2461	1.31069
GARNL3	1.82654e-11	-10.4292	20.2454	-0.871897
KLHDC5	1.82654e-11	-10.4287	20.2439	-1.00948
SH3BP5L	1.82654e-11	10.428	20.2419	0.600086
ARMC7	1.82654e-11	10.4278	20.2412	0.721466
SYNPO2	1.82952e-11	-10.4267	20.238	-1.87954
CHODL	1.83428e-11	-10.4253	20.234	-1.06011
LAYN	1.8348e-11	-10.4247	20.2321	-1.2271
LINC00478	1.84516e-11	-10.4223	20.2251	-0.63908
CADM1	1.86197e-11	10.4187	20.2146	1.01075
MSR1	1.86287e-11	10.4181	20.2126	1.78489
PDE8B	1.8986e-11	-10.4112	20.1923	-1.78793
OAS1	1.90937e-11	10.4084	20.1843	1.27466
RAP2B	1.90937e-11	10.4082	20.1837	0.874253
ABCC9	1.94202e-11	-10.402	20.1654	-1.70601
NUMB	1.95278e-11	10.3995	20.1581	0.428707
NXPH3	1.95278e-11	-10.3991	20.157	-1.39621
CYP2S1	1.95475e-11	10.3983	20.1545	1.10365
MEIS1	1.97467e-11	-10.3941	20.1422	-1.13241
PPP1R12A	1.97467e-11	-10.3936	20.1406	-0.776034
NFIX	1.97467e-11	-10.3934	20.14	-1.02739
ATP6V0C	1.97578e-11	10.3927	20.1379	0.869943
KIAA0226L	1.9762e-11	10.3915	20.1346	1.09109
FGL2	1.9762e-11	-10.3913	20.1338	-1.08552
TNS1	1.9762e-11	-10.3911	20.1333	-0.948937
WDFY4	1.9971e-11	10.3866	20.1201	1.76207
MNDA	1.9971e-11	10.3861	20.1185	1.46678
LOC100127983	1.9971e-11	-10.386	20.1184	-0.839138
IL31RA	1.99727e-11	-10.3855	20.1169	-0.665948
TLE1	2.04344e-11	-10.3773	20.0928	-0.65773
B3GNT5	2.08619e-11	10.3699	20.0709	0.820575
TRPM2	2.08642e-11	10.3693	20.0693	1.54273
ARPC5	2.09613e-11	10.3673	20.0633	0.492328
RXRA	2.12706e-11	10.3619	20.0473	0.532989
CACNA2D4	2.14994e-11	10.3578	20.0353	1.25086
	2.18264e-11	-10.3522	20.0189	-1.27224
TMSB15A	2.19165e-11	-10.3504	20.0134	-0.918994
CD14	2.19583e-11	10.3492	20.01	1.27011
FAM96A	2.19909e-11	10.3482	20.0071	1.11799
LOC283454	2.23132e-11	10.3429	19.9913	1.4902
SLC22A3	2.23528e-11	-10.3418	19.9881	-1.28865
BTK	2.24481e-11	10.3399	19.9824	1.30678
XLOC_l2_009273	2.25041e-11	10.3385	19.9785	0.895201
LOC100505592	2.2566e-11	10.3367	19.9732	1.59578
TREML1	2.2566e-11	10.3366	19.9729	0.874684
TMEM102	2.26229e-11	10.3353	19.969	0.68
IQGAP3	2.27492e-11	10.333	19.9621	1.13862
XLOC_014161	2.29069e-11	10.3302	19.9538	1.05954
ABHD6	2.30376e-11	10.3276	19.9461	0.820718
ARHGAP22	2.30376e-11	10.3273	19.9453	0.922213
PARP10	2.32585e-11	10.3231	19.9331	0.752443
ARID5B	2.32585e-11	-10.3231	19.933	-0.889052
DAPK3	2.33728e-11	-10.321	19.9268	-0.722443
GNG12	2.34983e-11	-10.3187	19.9201	-0.816925
C10orf57	2.36041e-11	10.3167	19.9142	0.547414
HRK	2.3614e-11	10.3161	19.9124	1.80477
WASF3	2.41863e-11	-10.3076	19.8873	-1.00121
IL1B	2.42129e-11	10.3068	19.8848	2.06319
RAB8A	2.44547e-11	10.303	19.8736	0.529167
LOC100507642	2.44694e-11	10.3023	19.8716	0.999655
LOC100506585	2.48757e-11	10.2963	19.8539	1.71509
ZSWIM3	2.50933e-11	10.2929	19.8438	0.553822
GALNT6	2.5297e-11	10.2897	19.8345	1.5969
HIVEP3	2.53385e-11	10.2887	19.8314	1.17149
A1BG-AS1	2.55768e-11	10.2851	19.8208	0.904971
SLC36A1	2.63129e-11	10.2752	19.7913	0.973994
CORO1A	2.63734e-11	10.2739	19.7877	1.16684
ITGAL	2.65084e-11	10.2712	19.7796	1.44325
HSPB7	2.65084e-11	-10.271	19.7792	-2.03983
CMTM3	2.65084e-11	10.2708	19.7783	1.0223
SBDS	2.65084e-11	-10.2703	19.7771	-0.660402
SLMAP	2.66385e-11	-10.2682	19.7708	-0.715431
PTPRO	2.69393e-11	10.264	19.7584	0.957874
PARM1	2.69509e-11	-10.2634	19.7565	-1.29917
GALNT5	2.70237e-11	10.262	19.7525	0.987816
SMAD9	2.70467e-11	-10.2613	19.7503	-1.20569
CAPZA1	2.75491e-11	10.2547	19.7307	0.470287
	2.77123e-11	10.2522	19.7235	1.05523
DIO2	2.82899e-11	-10.2449	19.7017	-1.31532
WDR81	2.8588e-11	10.2409	19.69	0.992586
SGCE	2.87529e-11	-10.2385	19.683	-1.12155
IFIH1	2.87614e-11	10.238	19.6813	0.893879
SIRT7	2.88642e-11	10.2363	19.6764	0.532213
UNC93B1	2.89508e-11	10.2349	19.6721	1.20773
CRISPLD2	2.95577e-11	-10.2275	19.6502	-1.33336
ABLIM1	2.97065e-11	-10.2253	19.6439	-1.15095
APBB1IP	2.99691e-11	10.2218	19.6334	1.49115
IPO5	2.99691e-11	-10.2212	19.6317	-0.703621
PTPN18	2.99691e-11	10.221	19.631	0.684109
BID	2.99691e-11	10.2206	19.6298	1.13279
HSPB6	3.04893e-11	-10.2144	19.6114	-1.32655
ADRBK1	3.09734e-11	10.2087	19.5945	0.788305
RNF13	3.11041e-11	10.2066	19.5884	0.690603
NPR3	3.11041e-11	-10.2064	19.5876	-1.09399
PTGER4	3.12153e-11	10.2047	19.5828	1.12968
FTL	3.19546e-11	10.1965	19.5583	1.29305
XLOC_l2_013267	3.2114e-11	10.1944	19.552	0.524713
LOC401093	3.21325e-11	-10.1937	19.5501	-1.1292
ITM2C	3.24216e-11	-10.1903	19.5399	-1.21405
TDP2	3.25159e-11	10.1887	19.5353	0.785747
C14orf132	3.25159e-11	-10.1884	19.5344	-1.04023
FRY	3.32635e-11	-10.1804	19.5106	-0.790029
NFATC4	3.33124e-11	-10.1795	19.5078	-1.10684
CCDC88B	3.34037e-11	10.1781	19.5038	0.875172
	3.3434e-11	10.1774	19.5016	1.34601
EMR2	3.39457e-11	10.1719	19.4852	1.51443
ZMIZ2	3.39899e-11	10.171	19.4826	0.781523
PTPN7	3.43194e-11	10.1673	19.4715	1.14615
ZKSCAN4	3.43194e-11	10.1669	19.4704	0.519483
NCOA4	3.44556e-11	10.1651	19.4652	0.553534
ATP11A	3.46151e-11	10.1632	19.4593	0.606178
WDR92	3.49342e-11	10.1597	19.4489	0.318851
CDK6	3.50042e-11	10.1586	19.4456	0.724368
ECEL1P2	3.50583e-11	10.1576	19.4428	0.786437
SPINT1	3.51397e-11	10.1564	19.4392	1.255
BMP2K	3.51531e-11	10.1558	19.4375	0.807816
NRXN3	3.51539e-11	-10.1554	19.4362	-0.810661
TTLL11	3.52507e-11	-10.1537	19.4313	-0.925517
ARHGEF9	3.52507e-11	-10.1536	19.4309	-0.747557
PID1	3.53342e-11	-10.1524	19.4272	-1.04603
CRHBP	3.53766e-11	10.1515	19.4248	0.79181
ANXA2	3.58725e-11	10.1465	19.4097	0.615201
NGFR	3.64008e-11	-10.1412	19.394	-1.39368
HLA-DQB1	3.64851e-11	10.14	19.3904	1.43957
CX3CR1	3.68728e-11	10.136	19.3786	1.90695
CAMK2N1	3.69728e-11	-10.1343	19.3734	-1.12934
UAP1L1	3.69728e-11	10.1343	19.3734	1.145
GAL3ST1	3.7158e-11	-10.1322	19.3672	-0.725661
PCDH11X	3.74344e-11	-10.1292	19.3584	-1.24767
SLC7A6OS	3.74344e-11	10.1288	19.357	0.385374
ENAH	3.74344e-11	-10.1284	19.356	-0.468621
ATF5	3.76907e-11	10.1257	19.348	0.870259
MAP1B	3.77771e-11	-10.1245	19.3444	-1.15652
SLC38A6	3.78653e-11	10.1229	19.3396	0.712672
HNMT	3.78653e-11	10.1229	19.3396	0.675833
PHKA1	3.83597e-11	-10.1182	19.3255	-0.578764
SELENBP1	3.84081e-11	-10.1173	19.323	-1.00759
NPC2	3.86315e-11	10.1148	19.3155	1.14856
ZWINT	3.86315e-11	10.1145	19.3147	0.96454
REV3L	3.89458e-11	-10.1114	19.3054	-0.520661
TNS1	3.9074e-11	-10.1098	19.3006	-1.16336
WDR11	3.9074e-11	10.1095	19.2996	0.526897
LOC100170939	3.92035e-11	10.1077	19.2943	0.86796
PNMT	3.92035e-11	-10.1076	19.2938	-0.956379
MIR143HG	3.97386e-11	-10.1023	19.2782	-0.941494
DOCK2	3.97386e-11	10.1022	19.2779	1.15793
CTSL1	3.99746e-11	10.0998	19.2708	1.34897
LPP	4.01805e-11	-10.0977	19.2645	-1.14101
SPEG	4.01858e-11	-10.0972	19.2631	-1.4748
KIAA1598	4.04288e-11	10.0948	19.2559	0.777126
	4.09562e-11	10.0901	19.2418	0.604167
B9D2	4.11995e-11	10.0877	19.2347	0.627874
TGFB1I1	4.12156e-11	-10.0872	19.2331	-0.828649
C12orf76	4.13553e-11	10.0856	19.2285	0.649282
VAV3	4.1601e-11	10.0833	19.2214	1.37888
ERMP1	4.18121e-11	10.0812	19.2152	0.51704
OAS3	4.19414e-11	10.0797	19.2109	1.00753
SH2B3	4.2319e-11	10.0763	19.2008	0.914971
GRK5	4.27868e-11	-10.0723	19.1886	-1.04293
PSD3	4.27868e-11	10.0719	19.1874	0.729167
EGFR	4.3169e-11	-10.0684	19.1772	-0.894569
TM7SF3	4.3169e-11	10.0681	19.1762	0.454511
MSH5	4.3226e-11	10.0672	19.1736	0.617701
NFIB	4.33358e-11	-10.0656	19.1688	-0.87158
BMPR1A	4.33358e-11	-10.0656	19.1687	-0.981322
CYTH1	4.38644e-11	10.0612	19.1555	0.762615
ZNF646	4.44038e-11	10.0567	19.1422	0.603994
RAB9B	4.4733e-11	-10.0538	19.1336	-1.00149
SHROOM3	4.49307e-11	-10.052	19.128	-1.01563
MAP1B	4.56717e-11	-10.0461	19.1107	-1.36399
CCDC88A	4.58947e-11	10.0441	19.1046	0.509511
TMEM199	4.6011e-11	10.0429	19.1009	0.447356
CNN1	4.66787e-11	-10.0377	19.0854	-1.91224
HLA-DQB1	4.6862e-11	10.036	19.0804	1.48078
TMEM37	4.85875e-11	10.0236	19.0434	1.37612
ZNF616	4.86881e-11	10.0226	19.0401	0.434023
LST1	4.87132e-11	10.022	19.0384	1.38977
APBB2	4.87765e-11	-10.0211	19.0359	-0.852845
CDCA8	4.89023e-11	10.0199	19.0322	0.939943
SLC39A11	4.89833e-11	10.0189	19.0292	0.91158
NUDT1	4.89833e-11	10.0185	19.0281	0.570029
C11orf45	4.9079e-11	10.0175	19.025	0.638879
XLOC_007189	4.93654e-11	-10.0152	19.018	-0.79592
DIO2	4.95712e-11	-10.0134	19.0127	-0.886293
AQPEP	4.95817e-11	-10.0129	19.0113	-0.741207
LPCAT2	4.9836e-11	10.0108	19.0051	0.765948
TNNC2	5.03109e-11	-10.0073	18.9945	-0.809397
POU2F2	5.04435e-11	10.006	18.9907	0.524971
ATP6AP1	5.06207e-11	10.0045	18.986	0.808132
	5.06578e-11	10.0038	18.9841	0.802213
ADPGK	5.07016e-11	10.0032	18.9821	0.898851
SLC4A11	5.10704e-11	10.0001	18.973	0.869885
C1orf174	5.10704e-11	9.99997	18.9725	0.355747
ORC6	5.13724e-11	9.99762	18.9655	0.456925
H2AFJ	5.17539e-11	-9.99478	18.957	-0.640057
CCR1	5.18017e-11	9.99382	18.9541	1.54037
CYB561D2	5.18017e-11	9.99369	18.9538	0.838649
FHL5	5.18146e-11	-9.99321	18.9523	-1.41609
PAFAH2	5.25019e-11	9.98839	18.9379	0.46727
ACTBL2	5.25019e-11	-9.98808	18.9369	-0.913448
HPSE2	5.26044e-11	-9.98704	18.9338	-1.40848
ANKS1B	5.28519e-11	-9.9851	18.928	-0.631149
LCP2	5.28875e-11	9.98449	18.9262	1.4258
MITF	5.36364e-11	9.97945	18.9111	0.800747
PAG1	5.39763e-11	9.97698	18.9037	1.12819
TDO2	5.40939e-11	9.97587	18.9004	1.46132
KCNK13	5.41673e-11	9.97504	18.8979	0.783678
AASS	5.46371e-11	-9.9718	18.8882	-0.870776
CTSL1P8	5.46387e-11	9.97112	18.8862	1.41914
NUDT3	5.46387e-11	9.97101	18.8858	0.409195
FTSJD1	5.46387e-11	9.97062	18.8847	0.527011
SMAD9	5.47361e-11	-9.96948	18.8812	-1.23126
LOC729013	5.47361e-11	9.96926	18.8806	0.491034
	5.49659e-11	-9.9675	18.8753	-1.23477
LOC100505905	5.57927e-11	-9.96219	18.8594	-0.987615
C6orf186	5.58993e-11	-9.96117	18.8563	-0.608161
MTMR14	5.59691e-11	9.96038	18.8539	0.715374
TRIM25	5.65103e-11	9.95671	18.8429	0.694799
TMEM136	5.65103e-11	-9.9561	18.8411	-0.571753
DEFB124	5.65103e-11	-9.95605	18.841	-0.788333
GNPTAB	5.65933e-11	9.95519	18.8384	0.659397
LOC100506897	5.66194e-11	9.95465	18.8368	1.21664
RRAS2	5.70094e-11	-9.95201	18.8288	-0.760402
	5.72292e-11	9.95036	18.8239	1.0302
IFFO1	5.7444e-11	9.94874	18.819	0.446983
ANKS1B	5.77846e-11	-9.94641	18.8121	-0.718075
IQCJ-SCHIP1	5.79743e-11	-9.94495	18.8077	-1.0025
MGAT4C	5.81289e-11	-9.9437	18.8039	-0.595374
IDH1	5.84448e-11	9.94153	18.7974	0.907759
SNORD114-13	5.86832e-11	-9.93981	18.7922	-0.582155
FAM110A	5.96485e-11	9.93406	18.775	1.1221
SEPT7P2	5.99486e-11	-9.93161	18.7676	-0.411494
PAG1	5.99486e-11	9.93155	18.7674	1.0929
LGALS9C	5.99486e-11	9.93127	18.7666	1.50655
SPP1	6.00484e-11	9.93035	18.7638	3.69578
ELL2	6.01536e-11	-9.9294	18.761	-0.951638
ZFP64	6.01658e-11	9.92896	18.7597	0.370316
ATM	6.05454e-11	9.92651	18.7523	0.710402
SLC26A10	6.05454e-11	-9.92598	18.7507	-1.1133
PODNL1	6.05454e-11	9.92548	18.7492	0.819741
LGALS3	6.05454e-11	9.92539	18.7489	0.835086
LOC100506694	6.05696e-11	9.92489	18.7474	0.723391
AEBP2	6.06389e-11	-9.92414	18.7452	-0.618534
EBF2	6.09102e-11	-9.92229	18.7397	-0.554626
ARHGAP25	6.1525e-11	9.91862	18.7286	1.57155
DLG3	6.16317e-11	-9.91767	18.7258	-0.914598
SLC22A18AS	6.18305e-11	9.91624	18.7215	1.32342
ZEB1	6.19215e-11	-9.91539	18.7189	-1.21296
PGBD5	6.19982e-11	9.91461	18.7166	0.876437
LOC100507319	6.27261e-11	-9.9104	18.7039	-0.824971
ACTG2	6.30188e-11	-9.9085	18.6982	-1.4458
TREM1	6.34971e-11	9.90564	18.6896	2.3971
CD80	6.35301e-11	9.9051	18.688	0.782845
SGCD	6.36247e-11	-9.904	18.6847	-1.06563
ACOT11	6.36247e-11	9.90388	18.6843	1.01333
PDLIM7	6.47651e-11	-9.89767	18.6656	-0.901034
GULP1	6.49744e-11	-9.89624	18.6614	-1.07066
LOC100288432	6.51246e-11	9.89512	18.658	1.0133
PCDH11Y	6.61671e-11	-9.88953	18.6412	-1.57871
ZNF671	6.67153e-11	9.88645	18.6319	1.12764
PSEN1	6.68659e-11	9.88534	18.6286	0.555891
LGALS9	6.69429e-11	9.8846	18.6263	1.38009
CANX	6.74698e-11	9.88166	18.6175	0.521925
GPX1	6.8814e-11	9.87481	18.5969	1.08764
ASPHD2	6.94604e-11	9.87138	18.5866	0.594224
PDE6G	6.94917e-11	9.87087	18.585	1.85009
DACT3	6.99333e-11	-9.86822	18.5771	-1.64784
SRRM4	6.99333e-11	-9.86806	18.5766	-1.03388
SYK	7.02276e-11	9.86632	18.5713	1.60928
C8orf84	7.03467e-11	-9.86541	18.5686	-1.68764
ALDH3B1	7.03731e-11	9.86492	18.5671	0.821034
LOC401317	7.06138e-11	-9.86344	18.5627	-1.03902
HOMER3	7.1005e-11	9.86127	18.5561	0.700948
SMARCA1	7.12856e-11	-9.85961	18.5511	-0.881839
BVES	7.2828e-11	-9.85222	18.5289	-0.912011
GPX1	7.46084e-11	9.84394	18.5039	1.07282
BID	7.49307e-11	9.84216	18.4986	1.09376
HEXB	7.52459e-11	9.84018	18.4926	0.864943
PFKFB4	7.52459e-11	9.84007	18.4923	1.05371
XLOC_013983	7.52508e-11	-9.8397	18.4911	-1.91658
DEPDC7	7.57396e-11	9.83722	18.4836	0.442443
SHROOM3	7.57949e-11	-9.83651	18.4815	-1.34489
COL4A3	7.57949e-11	-9.83627	18.4808	-1.07658
XLOC_l2_014602	7.70917e-11	-9.83035	18.4629	-0.836408
ME2	7.75473e-11	9.82792	18.4556	0.896552
SUB1	7.75473e-11	-9.8277	18.455	-0.884713
CCR2	7.79126e-11	9.82581	18.4493	1.33943
TMEM100	7.8331e-11	-9.8237	18.4429	-1.1098
RNF130	7.84298e-11	9.82293	18.4406	0.719511
DISC1	7.92801e-11	9.81905	18.4289	0.990201
GHRL	7.94904e-11	9.81783	18.4252	0.689598
FNDC1	7.98724e-11	9.81587	18.4193	1.30555
NLRC4	7.98724e-11	9.81555	18.4183	1.33756
PGRMC1	8.11241e-11	-9.80928	18.3994	-0.661954
RAB3IP	8.11241e-11	-9.80924	18.3993	-0.612701
MCM5	8.11241e-11	9.80921	18.3992	0.541954
SLC15A3	8.11241e-11	9.80905	18.3987	1.58454
LOC100652764	8.26562e-11	9.80257	18.3791	0.662471
MYEF2	8.28308e-11	-9.80153	18.376	-1.2006
ARHGEF25	8.36884e-11	-9.79751	18.3639	-0.91796
YAF2	8.36884e-11	-9.79731	18.3633	-0.614454
LRRC8D	8.36884e-11	9.79712	18.3627	0.812098
SNORD116-4	8.49875e-11	-9.79172	18.3464	-0.795057
MXRA7	8.52532e-11	-9.79036	18.3423	-0.990718
RREB1	8.58573e-11	9.78748	18.3336	0.559885
	8.58573e-11	-9.78735	18.3332	-0.698075
CAMTA1	8.59056e-11	-9.78682	18.3316	-0.587011
SCN2B	8.7431e-11	-9.78071	18.3131	-0.735144
LPP	8.86161e-11	-9.77596	18.2988	-1.33529
ASCL2	8.88547e-11	9.77448	18.2943	1.30782
SASH3	8.88547e-11	9.77439	18.294	1.32391
RNFT2	8.90241e-11	9.77343	18.2911	0.684626
XLOC_006525	8.92898e-11	-9.77211	18.2871	-0.672701
UNC93B1	8.95951e-11	9.77065	18.2827	1.19555
C21orf63	8.98166e-11	-9.76919	18.2783	-0.829885
FAM53B	8.98166e-11	9.76916	18.2782	0.713534
S100Z	9.0004e-11	9.76813	18.2751	1.10106
ITGA7	9.11345e-11	-9.76371	18.2617	-1.27767
COTL1	9.1607e-11	9.76168	18.2556	1.23037
EMILIN2	9.34937e-11	9.75467	18.2344	1.24457
GOLGA7B	9.35576e-11	9.7541	18.2327	1.06328
EBF1	9.4151e-11	-9.7517	18.2254	-0.883391
KCNMA1	9.4608e-11	-9.74961	18.2191	-1.41701
TMBIM6	9.4608e-11	9.74912	18.2176	0.574655
DNAJB4	9.4608e-11	-9.7491	18.2175	-0.899856
BRI3	9.52436e-11	9.74657	18.2099	0.737299
LARP6	9.58288e-11	-9.74423	18.2028	-0.753103
NAGPA	9.595e-11	9.74348	18.2005	0.919741
ARHGAP9	9.61634e-11	9.74242	18.1973	1.3042
FILIP1L	9.6397e-11	-9.74129	18.1939	-1.55307
	9.66173e-11	9.74021	18.1906	1.16322
CXorf69	9.69056e-11	-9.7389	18.1867	-0.778966
HLA-DQB2	9.69677e-11	9.73835	18.185	1.42779
RHBDF1	9.71065e-11	-9.73755	18.1826	-0.662069
CYP27B1	9.71234e-11	9.73706	18.1811	1.17813
MIR143HG	9.71234e-11	-9.73654	18.1795	-1.07509
SQRDL	9.71234e-11	9.73621	18.1785	0.526983
PDZD2	9.71234e-11	-9.73616	18.1784	-1.08158
RPL17	9.72139e-11	-9.73552	18.1764	-0.464167
GIT2	9.72415e-11	9.73499	18.1748	0.520833
PPCS	9.72415e-11	9.73476	18.1741	0.547787
SNORA8	9.77349e-11	-9.73277	18.1681	-0.48181
PAQR4	9.99756e-11	9.72504	18.1447	0.70273
NPL	9.99761e-11	9.72439	18.1427	1.7348
LTB	9.99761e-11	9.72437	18.1427	1.51922
KIAA0415	1.01347e-10	9.71935	18.1275	0.472213
PILRA	1.01347e-10	9.71926	18.1272	0.855172
ETV5	1.01502e-10	9.71843	18.1247	0.876178
TCEAL1	1.01976e-10	-9.71644	18.1186	-0.839368
PALM2	1.01976e-10	-9.71601	18.1173	-0.54408
ANGEL1	1.01976e-10	9.71592	18.1171	0.632414
PRUNE2	1.0202e-10	-9.71545	18.1157	-1.38905
PLBD1	1.02949e-10	9.71217	18.1057	1.2217
	1.03472e-10	9.71018	18.0997	1.07405
ACTN2	1.05324e-10	-9.70407	18.0811	-1.05724
RP2	1.06296e-10	9.70074	18.0711	0.494167
SH3BP2	1.07236e-10	9.69754	18.0614	0.565747
TMEM136	1.08065e-10	-9.6947	18.0528	-0.749511
CORO7	1.08328e-10	9.69358	18.0494	0.978736
PTPRE	1.0837e-10	9.69287	18.0472	0.881638
LDHB	1.0837e-10	-9.69281	18.047	-0.594598
BTK	1.09062e-10	9.69041	18.0397	1.47236
PKD2	1.09381e-10	-9.68913	18.0358	-1.03882
KCTD3	1.09429e-10	-9.68866	18.0344	-0.421868
OAS2	1.09669e-10	9.68762	18.0313	0.839167
CCL3	1.10891e-10	9.68368	18.0193	2.75569
IFT43	1.1097e-10	-9.68313	18.0176	-0.448017
CDON	1.12216e-10	-9.67917	18.0056	-0.911753
TM6SF1	1.12581e-10	9.67778	18.0014	0.952644
IRF7	1.1299e-10	9.67628	17.9969	1.11537
SGK1	1.13243e-10	9.67513	17.9934	1.4321
MIR100HG	1.13243e-10	-9.67491	17.9927	-1.21747
BMPR1A	1.13455e-10	-9.67397	17.9899	-0.98454
RAMP1	1.13538e-10	-9.67342	17.9882	-1.66112
POLR1E	1.13622e-10	-9.67286	17.9865	-0.610891
RASSF8	1.14236e-10	-9.67078	17.9802	-0.65569
SLC25A19	1.15774e-10	9.66593	17.9654	1.21106
FGD2	1.15774e-10	9.66578	17.965	0.940862
TMEM180	1.1595e-10	9.66472	17.9618	1.09914
GUSB	1.1595e-10	9.66465	17.9615	0.868477
TSPO	1.17117e-10	9.66106	17.9507	0.586034
PLEKHB2	1.17162e-10	9.66062	17.9493	0.822385
MAP3K14	1.17547e-10	9.65924	17.9451	0.654368
KCNJ5	1.17945e-10	9.65782	17.9408	1.70491
RACGAP1	1.19289e-10	9.65381	17.9286	0.61592
XLOC_l2_012081	1.19491e-10	9.65294	17.926	0.804655
TBC1D7	1.20162e-10	9.6508	17.9195	0.545316
SESTD1	1.2195e-10	-9.64567	17.9039	-0.74773
C12orf5	1.22646e-10	9.64344	17.8971	0.824971
HLA-G	1.22646e-10	9.64319	17.8964	0.895776
GGA3	1.23958e-10	9.63941	17.8849	0.40931
PAR-SN	1.25911e-10	-9.63401	17.8684	-0.818506
ADORA2B	1.26605e-10	9.6319	17.862	1.20546
LILRA4	1.26712e-10	9.63131	17.8603	1.53986
MAP2	1.26837e-10	-9.63068	17.8583	-1.13428
FHAD1	1.27523e-10	9.62861	17.852	1.13103
FOXN3	1.28414e-10	-9.62603	17.8442	-0.591724
KANK1	1.30608e-10	-9.62021	17.8265	-1.23457
NFAM1	1.30843e-10	9.61917	17.8233	1.62224
KCNE3	1.30843e-10	9.61898	17.8228	1.19046
LACTB	1.30843e-10	9.61869	17.8219	0.710144
LOC283050	1.31367e-10	9.61703	17.8168	0.835115
BCAP31	1.31367e-10	9.61676	17.816	0.665431
TACC2	1.31422e-10	-9.61632	17.8146	-1.03003
DHRSX	1.32209e-10	9.61406	17.8078	0.695144
POLD1	1.32444e-10	9.61314	17.805	0.704195
H2AFJ	1.32444e-10	-9.61281	17.804	-0.518218
CLMP	1.32444e-10	-9.61235	17.8026	-0.895747
FASLG	1.32444e-10	9.61201	17.8015	0.915431
KNTC1	1.32444e-10	9.61194	17.8013	0.502644
DNAJC5	1.3285e-10	9.61052	17.797	0.648592
IL1RN	1.3285e-10	9.61032	17.7964	1.34098
ZDHHC12	1.33298e-10	9.60892	17.7921	0.85658
PRDM5	1.34191e-10	-9.60644	17.7846	-0.752902
LOC572558	1.34454e-10	-9.60524	17.7809	-0.741121
PLCG2	1.34454e-10	9.60519	17.7808	0.889454
PLXNB1	1.3559e-10	-9.60215	17.7715	-0.961207
HPCAL1	1.35944e-10	9.60099	17.768	0.759282
ST8SIA4	1.36014e-10	9.60052	17.7666	1.12868
CD300C	1.36941e-10	9.59779	17.7582	1.15161
ARID5A	1.36941e-10	-9.5977	17.758	-0.764253
PRKX	1.37947e-10	9.59502	17.7498	0.876523
ESRRA	1.38925e-10	9.59242	17.7419	0.459167
CAMTA1	1.39914e-10	-9.58968	17.7336	-0.531466
CLEC5A	1.39914e-10	9.5895	17.733	1.41437
ABCC5	1.41424e-10	9.58571	17.7215	0.931379
SLC24A6	1.42242e-10	9.58353	17.7148	0.700862
AXIN2	1.42383e-10	-9.58291	17.7129	-1.03247
CLN6	1.42434e-10	9.58249	17.7116	0.945891
SIGLEC7	1.42533e-10	9.58196	17.71	1.14483
FCGR1B	1.44257e-10	9.57775	17.6972	1.67589
MCAM	1.45253e-10	-9.57508	17.6891	-1.25129
ANPEP	1.45253e-10	9.57491	17.6886	1.48805
DSN1	1.45402e-10	9.57428	17.6866	0.453937
LOC100507008	1.4566e-10	-9.57311	17.683	-1.25233
LOC283174	1.4566e-10	-9.5731	17.683	-1.36443
TUBA1C	1.47753e-10	9.56817	17.668	0.758966
LOC283070	1.48766e-10	9.56565	17.6603	0.610805
STXBP2	1.49215e-10	9.56437	17.6564	0.906897
SELM	1.49264e-10	-9.56397	17.6552	-0.932672
PLAU	1.49379e-10	9.56342	17.6535	1.30195
TTYH3	1.50486e-10	9.55999	17.6431	0.930862
ADRBK2	1.50486e-10	9.55975	17.6423	1.11813
SLC25A23	1.50486e-10	-9.55963	17.642	-0.916638
PI4K2A	1.50486e-10	9.55954	17.6417	0.779569
AP1S1	1.50486e-10	9.55952	17.6416	0.549282
SPI1	1.51775e-10	9.55631	17.6318	1.55971
UBAC1	1.51775e-10	9.55616	17.6314	0.392155
ASPM	1.51824e-10	9.55576	17.6302	1.02121
C22orf29	1.51854e-10	9.5554	17.6291	0.532069
ENOX2	1.5256e-10	-9.5536	17.6236	-0.506379
C3	1.54013e-10	-9.55022	17.6133	-1.73747
TOR2A	1.56556e-10	9.54462	17.5962	0.749195
PRIM1	1.56906e-10	9.5436	17.5931	0.397816
GNAI2	1.57058e-10	9.54269	17.5903	0.537356
PNKD	1.57058e-10	9.54269	17.5903	1.05279
CXCR3	1.57194e-10	9.54212	17.5885	1.51603
RCC2	1.57607e-10	9.54097	17.585	0.792155
LOC100507347	1.5796e-10	9.53995	17.5819	0.415287
TRAF3IP3	1.60612e-10	9.53426	17.5646	1.68899
LLGL2	1.60768e-10	9.53365	17.5627	0.678161
CYBA	1.60803e-10	9.533	17.5607	1.17316
NAGA	1.60803e-10	9.53299	17.5607	0.763994
	1.61958e-10	-9.53038	17.5527	-0.453333
C6orf97	1.63282e-10	9.52745	17.5438	0.796609
MAP4K1	1.63554e-10	9.52657	17.5411	0.915776
	1.63554e-10	9.52632	17.5403	0.504943
PMFBP1	1.64097e-10	9.52496	17.5362	0.877902
HPS4	1.64254e-10	9.52436	17.5343	0.410489
DOK3	1.65033e-10	9.52253	17.5287	1.50724
LOC729468	1.65791e-10	-9.52076	17.5233	-1.14253
MALAT1	1.68109e-10	-9.51597	17.5087	-0.82658
MORC4	1.68863e-10	-9.51423	17.5034	-0.562069
CCNB1IP1	1.68904e-10	-9.51386	17.5022	-0.626753
LILRB3	1.69226e-10	9.51282	17.4991	1.38805
GLT25D1	1.69226e-10	9.51266	17.4986	0.713736
POLG	1.69922e-10	9.51104	17.4936	0.373362
CAPG	1.70319e-10	9.51	17.4904	1.9704
SUB1	1.72605e-10	-9.50539	17.4764	-0.439799
ATG7	1.73209e-10	9.50397	17.472	0.714598
RAMP1	1.73775e-10	-9.50258	17.4678	-1.53997
IL17RA	1.73775e-10	9.50234	17.467	0.882471
SPG20	1.74514e-10	-9.50049	17.4614	-0.668046
ITGA4	1.74514e-10	9.50039	17.4611	1.20101
MREG	1.75258e-10	9.49873	17.456	1.18989
MFNG	1.75392e-10	9.49819	17.4544	1.1317
OSCAR	1.7616e-10	9.49649	17.4492	1.55066
Q9RWL9	1.76873e-10	9.4949	17.4443	0.77342
CD52	1.79065e-10	9.49041	17.4306	1.83641
LILRB4	1.79065e-10	9.49034	17.4303	0.659167
MXRA7	1.81296e-10	-9.48605	17.4172	-0.972644
PSIP1	1.81559e-10	-9.48518	17.4146	-0.764138
RAB42	1.81559e-10	9.48501	17.414	2.06819
HIP1R	1.83207e-10	-9.4818	17.4042	-0.498534
LOC100131096	1.8399e-10	9.48013	17.3991	1.11221
POGZ	1.85355e-10	9.47746	17.3909	0.495747
BRI3	1.8696e-10	9.47413	17.3808	0.763678
DENND2D	1.8696e-10	9.4741	17.3807	1.55925
RCAN3	1.87163e-10	9.47347	17.3787	0.943851
SNX29	1.88128e-10	9.47152	17.3728	0.484253
TFCP2L1	1.88555e-10	9.47048	17.3696	1.22057
TCIRG1	1.88555e-10	9.47005	17.3683	0.948937
SLAMF8	1.88555e-10	9.46994	17.3679	2.08264
TDP1	1.88924e-10	9.46903	17.3651	0.719971
SRPK3	1.89154e-10	-9.46835	17.3631	-1.00773
NACAD	1.9e-10	-9.46663	17.3578	-0.796638
SCHIP1	1.90619e-10	-9.46518	17.3534	-1.09149
TRAF3	1.90619e-10	9.46501	17.3528	0.517356
TXNDC3	1.93469e-10	9.45976	17.3368	1.08888
FCGR1B	1.93469e-10	9.45965	17.3364	1.61339
IFNAR2	1.93574e-10	9.4592	17.335	0.560891
IL23A	1.95971e-10	9.45494	17.322	0.749454
XLOC_005811	1.9602e-10	9.45458	17.3209	0.874052
SYNE2	1.96652e-10	-9.45326	17.3169	-0.990603
SAMD4A	1.97073e-10	-9.45229	17.3139	-0.727902
ARPC2	1.97756e-10	9.45089	17.3096	0.375115
LOC100506694	2.00179e-10	9.44668	17.2967	0.586092
ADAM10	2.0056e-10	9.44579	17.294	0.569598
OSR1	2.03188e-10	-9.44131	17.2802	-1.19394
LRRC33	2.04884e-10	9.43834	17.2711	1.18388
MAP7D3	2.09853e-10	-9.43033	17.2466	-0.621552
	2.10361e-10	9.42927	17.2433	0.601782
NRK	2.107e-10	-9.42847	17.2409	-1.16761
MLF1IP	2.11312e-10	9.42726	17.2372	0.849569
NMI	2.11637e-10	9.42649	17.2348	0.576868
STOX2	2.12413e-10	-9.42503	17.2303	-0.847845
HCK	2.12605e-10	9.42437	17.2283	1.14511
LRCH2	2.12605e-10	-9.42401	17.2272	-0.893391
C1orf93	2.12605e-10	9.42391	17.2269	1.11405
CCDC34	2.13281e-10	9.42243	17.2224	0.411954
SIGLEC14	2.13281e-10	9.42233	17.2221	1.66471
LRFN4	2.13394e-10	9.42189	17.2207	0.698649
CNPY3	2.16496e-10	9.41684	17.2052	0.657644
SETDB2	2.16496e-10	9.41668	17.2047	0.71069
Q25LE9	2.16638e-10	-9.4162	17.2032	-0.623075
USP53	2.19943e-10	-9.41104	17.1874	-0.979626
MTHFD1L	2.22231e-10	-9.40727	17.1759	-0.653305
AIM1	2.22231e-10	9.40715	17.1755	0.897098
EED	2.22271e-10	9.40682	17.1745	0.384828
LIG1	2.23372e-10	9.40496	17.1688	0.561379
CRTAM	2.24554e-10	9.40298	17.1627	1.1004
PRKD1	2.25604e-10	-9.4012	17.1572	-0.685948
EFHA2	2.26166e-10	-9.39972	17.1527	-0.914425
MEIS2	2.26166e-10	-9.39942	17.1518	-0.736925
NEFH	2.26166e-10	9.39937	17.1516	0.989828
BATF	2.26166e-10	9.39931	17.1514	1.29612
HEXIM1	2.26173e-10	-9.39903	17.1506	-0.801925
MSRB2	2.27182e-10	-9.39733	17.1453	-0.590517
IL17RD	2.2761e-10	-9.39645	17.1426	-1.0583
MTUS2	2.28813e-10	-9.39448	17.1366	-1.80747
DAGLB	2.29804e-10	9.39281	17.1315	0.721753
LOXL3	2.32179e-10	9.38898	17.1197	0.511092
C14orf132	2.32179e-10	-9.38896	17.1197	-1.07891
TYMS	2.32252e-10	9.38859	17.1185	0.816149
AHI1	2.32623e-10	-9.38781	17.1161	-0.467155
SUSD1	2.33351e-10	9.38653	17.1122	1.28095
CSDC2	2.38828e-10	-9.37879	17.0884	-1.10793
PDLIM1	2.4055e-10	-9.3762	17.0805	-0.801034
	2.45222e-10	-9.36974	17.0606	-0.851351
KPNA2	2.47074e-10	9.36704	17.0523	0.551638
EMD	2.47074e-10	-9.36678	17.0515	-0.470776
FAM66D	2.48828e-10	-9.36423	17.0437	-0.741523
TRIM68	2.49626e-10	9.36294	17.0397	0.455259
PDGFB	2.50179e-10	9.36196	17.0367	0.987586
AGPAT3	2.51391e-10	9.36013	17.0311	0.67477
ARID5A	2.52391e-10	-9.35859	17.0263	-0.888103
VOPP1	2.53162e-10	9.35722	17.0221	0.718391
PCP2	2.53162e-10	9.35708	17.0217	0.619023
MPP1	2.53739e-10	9.35608	17.0186	1.06491
GNPNAT1	2.55277e-10	-9.35387	17.0118	-0.514741
NXPH3	2.56463e-10	-9.35211	17.0064	-1.30371
XLOC_011068	2.56771e-10	9.35146	17.0044	0.56908
HPSE2	2.5877e-10	-9.3487	16.9959	-0.996466
APBB1	2.59149e-10	-9.34796	16.9936	-0.613391
EPHB2	2.6004e-10	9.34649	16.9891	0.71023
BRI3BP	2.6004e-10	9.34633	16.9886	0.661408
LOC283352	2.67455e-10	9.33702	16.96	0.920402
CDC37L1	2.68739e-10	-9.33521	16.9544	-0.549397
CNDP2	2.69611e-10	9.33391	16.9504	0.62569
SETDB2	2.69928e-10	9.33327	16.9484	0.628305
ITM2A	2.7043e-10	-9.33241	16.9458	-1.14555
MX2	2.71486e-10	9.33089	16.9411	1.03284
CHST15	2.73028e-10	9.32881	16.9347	0.769598
TM2D2	2.75005e-10	9.32623	16.9268	0.467385
LOC100505906	2.77221e-10	-9.32338	16.918	-0.917845
TMEM26	2.77987e-10	9.32223	16.9145	0.9325
LILRB1	2.81307e-10	9.31816	16.9019	1.59747
IL17B	2.82275e-10	-9.31679	16.8977	-1.30491
SNURF	2.83392e-10	-9.31526	16.893	-0.722845
RHOB	2.84757e-10	-9.31346	16.8874	-1.29468
GALC	2.85301e-10	9.31258	16.8847	0.961408
TFIP11	2.86684e-10	9.31077	16.8791	0.42523
PLD3	2.88539e-10	9.30834	16.8717	1.17865
MFSD11	2.88539e-10	9.30817	16.8712	0.385517
	2.91462e-10	9.30468	16.8604	0.892328
XLOC_002030	2.92859e-10	-9.30288	16.8549	-0.455546
SPTSSA	2.93413e-10	-9.30201	16.8522	-0.510201
FSCN1	2.94043e-10	9.30107	16.8493	0.878477
	2.94362e-10	9.30046	16.8474	0.693391
HIST1H4A	2.9516e-10	-9.29933	16.8439	-0.652615
MECOM	2.97342e-10	-9.29671	16.8358	-1.00707
PERP	2.99384e-10	-9.29417	16.828	-0.999655
MAF	2.99384e-10	9.29376	16.8267	0.984397
HDAC3	2.99384e-10	9.29373	16.8267	0.327557
BCL2A1	3.02478e-10	9.29018	16.8157	0.941609
LILRA6	3.03491e-10	9.28885	16.8116	1.71371
	3.05363e-10	-9.28661	16.8047	-1.56471
PRKXP1	3.06447e-10	9.28522	16.8004	0.825776
PRKG1	3.07445e-10	-9.28392	16.7964	-1.07816
SMPX	3.08379e-10	-9.28269	16.7926	-1.35399
C7orf41	3.08863e-10	-9.28193	16.7903	-0.958506
TAGAP	3.1115e-10	9.27931	16.7822	1.27624
LOC440149	3.11715e-10	9.27847	16.7796	0.77431
TRIM27	3.12565e-10	9.27734	16.7761	0.445661
LYPLA2	3.12727e-10	9.27666	16.774	0.601437
MPEG1	3.12727e-10	9.2763	16.7729	1.38408
SGCD	3.12727e-10	-9.2763	16.7729	-1.0771
MYO1F	3.12727e-10	9.27615	16.7724	1.48106
LOC729970	3.15495e-10	-9.27307	16.7629	-0.370172
CSRP1	3.15937e-10	-9.27237	16.7608	-1.02532
FGF18	3.16851e-10	-9.27118	16.7571	-0.769023
AGAP3	3.21482e-10	9.26628	16.742	0.745718
PPP1R3G	3.2291e-10	9.2646	16.7368	0.738477
MBOAT1	3.24704e-10	9.26257	16.7305	0.73954
GNS	3.24801e-10	9.26214	16.7292	0.71569
TGOLN2	3.24801e-10	9.26197	16.7287	0.310172
PET112	3.25868e-10	9.26066	16.7247	0.445489
CTNNAL1	3.27175e-10	-9.25894	16.7193	-0.76954
CLSTN2	3.27175e-10	-9.25887	16.7191	-0.724483
IL16	3.29454e-10	9.25621	16.7109	0.930144
CCDC93	3.29454e-10	9.25615	16.7107	0.398161
ZEB2	3.30281e-10	9.25502	16.7072	0.689626
CCRL2	3.30281e-10	9.25484	16.7067	1.57968
CCDC97	3.30966e-10	9.25392	16.7038	0.356868
VAC14	3.33781e-10	9.25096	16.6947	1.18615
TFEC	3.35429e-10	9.24913	16.689	1.38241
SNORD114-15	3.35834e-10	-9.24849	16.6871	-0.861839
CKAP2	3.36401e-10	9.2477	16.6846	0.562672
PGM5	3.39419e-10	-9.24458	16.675	-1.20144
MN1	3.39744e-10	-9.24386	16.6728	-0.695172
DRAM1	3.39744e-10	9.24376	16.6725	1.16244
STEAP3	3.39744e-10	9.24353	16.6717	1.00098
NBEA	3.40636e-10	-9.24243	16.6683	-1.04026
NEXN	3.40636e-10	-9.24219	16.6676	-1.50511
LOC100505687	3.41519e-10	9.24111	16.6643	0.521466
OPN3	3.4225e-10	9.24017	16.6614	0.691178
HMHA1	3.42958e-10	9.23926	16.6586	1.24204
MECOM	3.44505e-10	-9.23747	16.653	-1.05233
TIMELESS	3.44505e-10	9.23733	16.6526	0.774626
ZFYVE28	3.44514e-10	9.23707	16.6518	0.790029
PLCE1	3.44637e-10	-9.23671	16.6507	-0.923851
SLC7A7	3.4497e-10	9.23615	16.649	1.26302
MAP3K1	3.4532e-10	9.23558	16.6472	0.63158
XLOC_008079	3.46143e-10	-9.23457	16.6441	-0.624454
B3GNTL1	3.48321e-10	9.23231	16.6371	0.569282
ITM2C	3.49824e-10	-9.23068	16.6321	-1.26112
DTYMK	3.50092e-10	9.23019	16.6305	0.558075
LAMA5	3.52839e-10	-9.22744	16.622	-0.78592
NRK	3.52885e-10	-9.22715	16.6212	-0.853937
ZNF507	3.55038e-10	-9.22496	16.6144	-0.441379
PRDM5	3.57094e-10	-9.22287	16.6079	-0.771034
UQCR10	3.57314e-10	9.22242	16.6065	0.351695
DAAM2	3.58183e-10	-9.2214	16.6034	-1.01658
ATP2C1	3.58967e-10	9.22045	16.6004	0.986925
C6orf26	3.6039e-10	9.21877	16.5952	0.636983
C10orf105	3.6039e-10	9.2187	16.595	0.941552
FRMD4B	3.60535e-10	9.21832	16.5939	0.886494
NUSAP1	3.61041e-10	9.21762	16.5917	1.01471
ZNF853	3.61041e-10	-9.21718	16.5903	-0.66546
HPS1	3.61041e-10	9.21714	16.5902	0.58477
KLHDC7B	3.62073e-10	9.21598	16.5866	0.949282
DR1	3.62976e-10	9.21494	16.5834	0.361695
UAP1	3.64397e-10	-9.21345	16.5788	-0.989971
SVIL	3.65226e-10	-9.21248	16.5758	-1.15966
TMSB4X	3.65775e-10	9.21175	16.5735	0.41023
TLR2	3.66686e-10	9.21071	16.5703	1.12256
LOC100505702	3.66706e-10	9.21045	16.5695	0.609454
	3.7029e-10	-9.2071	16.5591	-0.611034
CSRP2	3.70825e-10	-9.20639	16.557	-1.20928
SLC29A3	3.75992e-10	9.20172	16.5425	1.51362
MFSD1	3.76036e-10	9.20126	16.5411	1.10917
DCLRE1C	3.76036e-10	9.2012	16.5409	0.462989
KCNJ8	3.77071e-10	-9.19994	16.537	-1.32888
TREM1	3.77071e-10	9.19984	16.5367	1.39391
LOC100505481	3.77806e-10	9.19898	16.534	0.466897
MALAT1	3.77958e-10	-9.19861	16.5329	-0.794799
ATP6V0D1	3.78589e-10	9.19783	16.5305	0.842989
GGT8P	3.80559e-10	9.19593	16.5246	0.862155
LOC100506948	3.80759e-10	-9.19552	16.5233	-0.881063
KCNMB1	3.8267e-10	-9.19368	16.5176	-0.760862
DOPEY2	3.89159e-10	9.18806	16.5002	0.878678
LGMN	3.89159e-10	9.18782	16.4995	1.31664
ITGB1BP2	3.89607e-10	-9.18721	16.4976	-0.946379
PPM1B	3.9271e-10	-9.18444	16.489	-0.540833
LOC144481	3.93351e-10	-9.18368	16.4867	-0.648075
FUCA2	3.93766e-10	9.1831	16.4849	0.617414
SGK494	3.98049e-10	9.1794	16.4734	0.445345
IL2RG	4.00162e-10	9.17747	16.4675	1.12641
TUBB3	4.00733e-10	9.17678	16.4653	1.27052
MPDU1	4.01638e-10	9.17582	16.4623	1.21902
RNF130	4.0192e-10	9.17518	16.4603	0.702241
RPRD1A	4.0192e-10	-9.17475	16.459	-0.631379
ACOT13	4.0192e-10	9.17465	16.4587	0.845345
FCGR1B	4.0192e-10	9.17464	16.4587	1.79943
TMEM61	4.0233e-10	-9.17408	16.4569	-1.19207
SCAMP3	4.02426e-10	9.17377	16.456	0.460891
TNNC1	4.02443e-10	-9.17352	16.4552	-0.61319
LOC100505702	4.03547e-10	9.1724	16.4518	0.509569
PYGL	4.10428e-10	9.16676	16.4343	0.687098
AP2S1	4.15554e-10	9.16256	16.4213	0.718218
TPRA1	4.16177e-10	9.16185	16.4191	0.517816
EAF2	4.16572e-10	9.16131	16.4174	0.481983
C19orf10	4.18925e-10	9.15927	16.4111	0.477529
CENPE	4.24214e-10	9.15503	16.3979	0.627241
C14orf109	4.2451e-10	9.15446	16.3962	0.732672
TASP1	4.2451e-10	-9.15433	16.3958	-0.715287
RGS5	4.25729e-10	-9.15318	16.3922	-1.8177
LOC100507417	4.31384e-10	9.14867	16.3782	0.547845
ADAP2	4.31384e-10	9.1485	16.3777	1.73362
DCDC2C	4.32537e-10	-9.14741	16.3743	-0.89773
VNN1	4.3331e-10	9.14661	16.3718	1.50356
CLIC4	4.33541e-10	-9.1462	16.3706	-0.62977
TGFB3	4.35451e-10	-9.14457	16.3655	-0.90819
ABTB2	4.39472e-10	-9.1414	16.3557	-0.767328
NAIF1	4.4302e-10	9.1386	16.347	0.484511
CTSA	4.43526e-10	9.138	16.3451	0.914856
TPMT	4.43876e-10	9.13751	16.3436	0.49704
WDFY3	4.45598e-10	-9.13585	16.3385	-0.436839
TRIM14	4.45598e-10	9.1357	16.338	1.27526
PXMP2	4.45598e-10	-9.13558	16.3376	-0.668276
HLA-J	4.46413e-10	9.13476	16.3351	0.974282
CDCP1	4.49837e-10	9.13198	16.3264	0.922356
PGM5	4.49837e-10	-9.13186	16.3261	-1.11241
STAC3	4.52795e-10	9.12931	16.3182	1.43888
CTSS	4.52795e-10	9.1293	16.3182	1.35063
HAMP	4.52838e-10	9.12885	16.3168	1.92609
FCRLB	4.52838e-10	9.12881	16.3166	0.890948
IGFBPL1	4.53318e-10	-9.12805	16.3143	-0.946034
GAB3	4.53318e-10	9.12801	16.3141	0.811638
PBX1	4.56257e-10	-9.12572	16.307	-1.07264
ATP8B1	4.58171e-10	-9.12402	16.3018	-0.649454
TBC1D2B	4.58171e-10	9.12392	16.3015	0.520546
GLB1	4.59007e-10	9.12311	16.2989	0.792299
CDC45	4.60422e-10	9.1219	16.2952	0.88704
MAPK1	4.62701e-10	9.12009	16.2896	0.424253
HMGA1	4.63372e-10	9.1194	16.2874	1.04532
TLE1	4.65759e-10	-9.11753	16.2816	-0.759511
MYBPC3	4.68753e-10	9.11526	16.2746	0.894253
SSBP2	4.74387e-10	-9.11122	16.262	-0.62204
PHACTR4	4.80118e-10	9.10716	16.2494	0.451695
HHAT	4.81669e-10	9.1059	16.2455	0.641149
NCKAP1L	4.82644e-10	9.10503	16.2428	1.14853
RNF149	4.88679e-10	9.10084	16.2298	0.69069
BUB1	4.88797e-10	9.10053	16.2288	0.664684
TMEM35	4.89445e-10	-9.09988	16.2268	-1.18945
TTLL7	4.89938e-10	-9.09933	16.2251	-1.17816
GALNS	4.90086e-10	9.09901	16.2241	0.73454
KANK1	4.91433e-10	-9.09786	16.2205	-0.848822
VAPA	4.91433e-10	-9.09768	16.22	-0.812471
TSPAN15	4.93577e-10	9.09606	16.215	1.36152
LOC100131541	4.94317e-10	9.09536	16.2128	0.639195
SOBP	4.94625e-10	-9.09482	16.2111	-0.91819
STEAP3	4.94625e-10	9.09471	16.2108	0.773103
PAM	4.95887e-10	-9.09367	16.2075	-0.813621
LDB3	4.976e-10	-9.09234	16.2034	-1.29661
PFKFB2	4.98133e-10	9.09178	16.2016	0.473908
PNPLA6	4.99929e-10	9.0904	16.1974	0.621724
STBD1	5.01157e-10	-9.0894	16.1942	-0.543736
FIBIN	5.02631e-10	-9.08823	16.1906	-1.47828
KDM2B	5.06577e-10	9.08552	16.1822	0.509828
XLOC_009685	5.06892e-10	-9.08497	16.1805	-1.05879
GSTA2	5.06892e-10	-9.08487	16.1802	-0.889167
XLOC_001228	5.12515e-10	9.08113	16.1686	0.840029
BTC	5.18379e-10	-9.07728	16.1566	-1.36241
C22orf25	5.20003e-10	9.07606	16.1528	0.426293
XLOC_008079	5.26779e-10	-9.07171	16.1393	-0.651264
AKAP1	5.28234e-10	-9.07061	16.1359	-0.834828
PSAP	5.31682e-10	9.06831	16.1287	1.16287
MIPOL1	5.31976e-10	-9.06791	16.1275	-0.701149
CAMK1D	5.33297e-10	9.0669	16.1243	0.618506
SLC7A8	5.33858e-10	9.06634	16.1226	0.956207
LOC100509621	5.38703e-10	-9.06324	16.1129	-0.659282
C4orf48	5.39357e-10	9.06263	16.111	1.14595
BEND7	5.40518e-10	-9.06172	16.1082	-0.652126
DOK6	5.42536e-10	-9.06009	16.1032	-0.844856
ARHGAP4	5.42536e-10	9.06009	16.1031	1.08132
UCP2	5.47792e-10	9.0568	16.0929	1.6996
MCM2	5.50074e-10	9.05513	16.0877	0.691667
LOC643988	5.50074e-10	9.05503	16.0874	1.1379
TES	5.50251e-10	-9.05471	16.0864	-0.856293
LDB3	5.54257e-10	-9.05218	16.0785	-0.933851
NR6A1	5.58024e-10	9.0498	16.0711	0.65842
LOC100507332	5.59209e-10	-9.0489	16.0683	-0.590718
AIG1	5.60038e-10	-9.04821	16.0662	-0.453046
CCNB1	5.60794e-10	9.04756	16.0642	0.804483
ITM2B	5.62889e-10	9.04615	16.0598	0.403736
MBNL2	5.64066e-10	-9.04527	16.057	-0.525259
PARP9	5.64497e-10	9.0448	16.0556	0.621178
YES1	5.67789e-10	-9.04273	16.0491	-0.579943
TSPAN7	5.67789e-10	-9.04251	16.0484	-1.04227
GNPTG	5.67911e-10	9.04222	16.0475	0.597328
CEP55	5.68144e-10	9.04187	16.0465	0.806207
SLC37A2	5.68982e-10	9.04118	16.0443	0.990115
NUMB	5.70772e-10	9.03996	16.0405	0.45681
CCDC154	5.7242e-10	9.03883	16.037	0.806264
MEI1	5.72652e-10	9.03848	16.0359	1.38658
BMP2K	5.7348e-10	9.0378	16.0338	0.8125
MICB	5.74041e-10	9.03705	16.0315	1.05241
SLC37A2	5.74041e-10	9.03705	16.0314	2.00603
TMEM48	5.78826e-10	9.03419	16.0225	0.486667
DNMT1	5.79394e-10	9.03366	16.0209	0.570287
ZBTB46	5.80186e-10	9.03301	16.0189	0.49204
STK3	5.81844e-10	-9.03188	16.0153	-0.443879
LILRB4	5.83426e-10	9.0308	16.012	2.33583
PCBP4	5.83747e-10	-9.03041	16.0108	-0.768736
XLOC_008730	5.83751e-10	9.03019	16.0101	0.827701
ZAK	5.84183e-10	-9.02973	16.0087	-0.835603
ZMIZ1	5.88814e-10	9.02673	15.9993	0.640977
EXT1	5.88814e-10	-9.02665	15.9991	-0.729167
CCDC28A	5.88814e-10	9.02643	15.9984	0.603592
ZDHHC3	5.88814e-10	9.02635	15.9981	0.447759
CD82	5.8951e-10	9.02564	15.9959	1.09986
MMD	5.8951e-10	9.02553	15.9956	0.926897
FLNA	5.8951e-10	-9.02533	15.9949	-0.871351
AMDHD2	5.94088e-10	9.02265	15.9866	0.68954
NRBF2	5.98761e-10	9.01994	15.9782	0.507299
CASQ1	6.01526e-10	-9.01826	15.9729	-1.0004
FSTL1	6.03555e-10	-9.01684	15.9685	-0.735546
NTRK3	6.03555e-10	-9.01676	15.9683	-0.811868
DIRC2	6.0931e-10	9.01353	15.9582	0.714569
PRTFDC1	6.11184e-10	-9.01234	15.9545	-0.77931
UPP1	6.11889e-10	9.01175	15.9527	0.983218
XLOC_013868	6.22472e-10	-9.00609	15.935	-0.871667
LOC100131943	6.25614e-10	-9.00428	15.9294	-0.588966
ELOVL7	6.26245e-10	-9.00374	15.9277	-0.969023
SYT12	6.27209e-10	9.00304	15.9255	1.44339
ANKRD58	6.30474e-10	9.00117	15.9197	1.62083
SELPLG	6.32195e-10	9.00009	15.9163	1.27868
SNORD108	6.3327e-10	-8.99934	15.914	-0.842299
LY86	6.37708e-10	8.99691	15.9064	1.6798
PPM1B	6.39604e-10	-8.99575	15.9028	-0.653391
PAPD4	6.39687e-10	8.9955	15.902	0.535402
TIMP4	6.41606e-10	-8.99414	15.8977	-1.53963
IL2RG	6.41606e-10	8.99412	15.8977	1.45428
CD68	6.44541e-10	8.99245	15.8925	1.65489
GLI1	6.48756e-10	-8.99017	15.8854	-0.915115
SELPLG	6.48766e-10	8.98975	15.8841	0.921552
CTSD	6.48766e-10	8.98974	15.884	1.61871
ST3GAL3	6.50406e-10	-8.98873	15.8809	-0.440431
ROR1	6.57076e-10	-8.98527	15.8701	-0.984655
DIO3	6.59173e-10	-8.98405	15.8663	-1.12799
FMNL2	6.62271e-10	8.98235	15.861	0.66908
B3GNT8	6.69377e-10	8.97875	15.8497	0.889167
FAM105A	6.739e-10	8.9764	15.8424	0.489713
OLFML3	6.73913e-10	-8.97618	15.8417	-1.12086
CRABP2	6.73944e-10	8.97596	15.841	1.07514
HLA-DPA1	6.78335e-10	8.97368	15.8339	1.37865
NACC2	6.84733e-10	-8.97035	15.8235	-0.558103
SNHG6	6.84733e-10	-8.97028	15.8233	-0.501523
LOC729680	6.92497e-10	-8.9665	15.8115	-0.877586
AQP7P3	6.92582e-10	-8.96625	15.8107	-0.831466
GAA	7.01654e-10	8.96191	15.7972	1.0304
ATG16L2	7.02745e-10	8.9612	15.795	0.952155
FLJ42875	7.03742e-10	-8.96054	15.7929	-1.31537
MLX	7.04322e-10	8.96007	15.7914	0.545
BCL2A1	7.0651e-10	8.95888	15.7877	1.73664
SLC2A4	7.13717e-10	-8.95545	15.777	-0.583305
KBTBD8	7.14404e-10	8.9548	15.775	0.413506
LOC80054	7.14404e-10	8.95472	15.7748	0.719339
H2AFY	7.16589e-10	8.95355	15.7711	0.837672
DIXDC1	7.17575e-10	-8.9529	15.7691	-0.793966
TTLL7	7.19189e-10	-8.95198	15.7662	-1.19894
CYP4Z1	7.21626e-10	-8.95042	15.7613	-0.506408
CD84	7.21626e-10	8.95042	15.7613	1.85684
GALNTL2	7.21626e-10	-8.95006	15.7602	-1.34856
SNORD114-3	7.21626e-10	-8.94997	15.7599	-0.967356
TYRP1	7.21626e-10	-8.94986	15.7596	-0.545489
LAPTM5	7.24567e-10	8.94836	15.7549	1.79236
TANC1	7.28291e-10	-8.94653	15.7492	-0.781236
MAGI3	7.32033e-10	-8.94453	15.7429	-0.618046
NCF4	7.32033e-10	8.94449	15.7428	1.11261
JPH4	7.35834e-10	8.94264	15.737	1.03511
CAPG	7.36568e-10	8.94212	15.7354	1.90011
RENBP	7.40188e-10	8.94036	15.7299	0.94819
TCEAL4	7.41989e-10	-8.93938	15.7268	-0.88342
MIR143HG	7.46638e-10	-8.93719	15.72	-1.2504
CECR1	7.46906e-10	8.93687	15.719	1.51158
XLOC_013657	7.50489e-10	-8.93515	15.7136	-0.596379
CCDC6	7.55556e-10	-8.93281	15.7063	-0.573793
ALOX5	7.56654e-10	8.93214	15.7042	1.66405
FBXW4	7.61941e-10	-8.92972	15.6966	-0.670517
ULK3	7.61941e-10	8.92935	15.6955	0.502759
ZNF776	7.61941e-10	8.92932	15.6954	0.395172
LPCAT2	7.68869e-10	8.92621	15.6857	0.666868
FGF2	7.68869e-10	-8.92604	15.6851	-0.874339
GRB10	7.69519e-10	-8.92542	15.6832	-0.686695
RGMA	7.69519e-10	-8.92536	15.683	-0.890316
HJURP	7.70122e-10	8.9249	15.6816	0.935431
GPR137B	7.73343e-10	8.92338	15.6768	1.02066
ABLIM1	7.74659e-10	-8.92249	15.674	-0.38908
MXRA7	7.74659e-10	-8.92243	15.6738	-1.08463
	7.76896e-10	-8.92131	15.6703	-0.605891
TMEM164	7.77847e-10	8.92072	15.6685	0.552586
TRAF3IP3	7.78269e-10	8.92034	15.6673	1.58963
OASL	7.8499e-10	8.91741	15.6581	1.14991
IPW	7.86183e-10	-8.91665	15.6558	-0.742299
SNORD107	7.86183e-10	-8.91652	15.6554	-0.843534
GREB1L	7.97821e-10	-8.91167	15.6402	-0.42931
SNHG6	8.03949e-10	-8.90904	15.632	-0.442299
TREM2	8.05558e-10	8.9082	15.6293	2.02549
GTSE1	8.10757e-10	8.90596	15.6223	0.615776
PGK1	8.16611e-10	8.90348	15.6146	0.56408
NTN1	8.19769e-10	-8.90206	15.6101	-1.60977
FCGRT	8.23348e-10	8.90047	15.6052	0.922845
FBXO2	8.29544e-10	-8.8979	15.5971	-1.07437
FOXC1	8.29544e-10	-8.8977	15.5965	-1.12572
LOC100131564	8.30557e-10	8.89701	15.5943	0.315517
GAPT	8.30557e-10	8.8969	15.594	0.738333
BEND5	8.37393e-10	-8.89411	15.5852	-1.09966
LGALS9	8.39724e-10	8.89303	15.5819	0.985057
CDCA5	8.41241e-10	8.89225	15.5794	0.880172
CNTN1	8.42199e-10	-8.89169	15.5777	-1.08078
FGR	8.4369e-10	8.89093	15.5753	1.54149
MECOM	8.47389e-10	-8.88934	15.5703	-0.970287
SYNPO2	8.48577e-10	-8.8887	15.5683	-0.785603
PPP1R12B	8.4965e-10	-8.8881	15.5664	-1.39115
XLOC_009582	8.49689e-10	-8.88788	15.5657	-0.904224
RINL	8.50455e-10	8.88739	15.5642	0.700891
SHCBP1	8.5084e-10	8.88705	15.5631	0.676408
ZNF79	8.51183e-10	8.88672	15.5621	0.41092
LILRB2	8.60179e-10	8.88319	15.5511	1.24198
P2RX7	8.63155e-10	8.8819	15.547	0.943391
GPNMB	8.64227e-10	8.88131	15.5452	1.37365
TRAPPC1	8.65716e-10	8.88056	15.5428	0.484023
SCNM1	8.66426e-10	8.8801	15.5414	0.335747
MICAL3	8.69841e-10	-8.87866	15.5369	-0.607356
C3orf62	8.75926e-10	8.87625	15.5293	0.527759
MKI67	8.78353e-10	8.87518	15.526	0.724425
EBF1	8.80444e-10	-8.87423	15.523	-0.686408
FGFR1OP	8.83012e-10	8.87294	15.519	0.402328
MYBL1	8.83012e-10	-8.87288	15.5188	-0.953966
CTSL2	8.83012e-10	8.87271	15.5182	0.905057
ALDH1B1	8.88031e-10	-8.87054	15.5115	-1.10503
CERS6	8.88031e-10	8.87052	15.5114	0.639138
NCF1	8.94019e-10	8.86819	15.5041	0.91342
MTUS2	9.00758e-10	-8.86562	15.496	-0.966552
AP1G2	9.06974e-10	8.86325	15.4886	0.624454
TNFRSF11A	9.08079e-10	8.86267	15.4868	0.710287
LOC643723	9.08415e-10	-8.86235	15.4858	-0.686437
LOC729678	9.09881e-10	8.86164	15.4836	0.701322
MIPOL1	9.11876e-10	-8.86075	15.4808	-0.692902
C7orf58	9.18061e-10	-8.85842	15.4735	-0.993017
RNU105C	9.20359e-10	8.85743	15.4704	1.15118
DYNLL2	9.21078e-10	-8.85665	15.4679	-0.388678
PITX1	9.21078e-10	-8.8566	15.4678	-1.30974
DTX2	9.21078e-10	8.85647	15.4673	0.548937
DTX2	9.21078e-10	8.85639	15.4671	0.602672
CAMK2G	9.25474e-10	-8.85469	15.4618	-0.770259
NCF2	9.29707e-10	8.85305	15.4566	1.43342
CLIC4	9.33967e-10	-8.85141	15.4515	-0.908822
DTL	9.34407e-10	8.85106	15.4504	0.555632
CXADR	9.43051e-10	8.84786	15.4404	0.755661
DOLPP1	9.43051e-10	8.84776	15.4401	0.516264
FAM195A	9.44574e-10	8.84706	15.4378	0.804741
CHI3L1	9.4525e-10	8.84663	15.4365	2.94629
LRRC8A	9.56051e-10	-8.84285	15.4247	-0.676121
UBE2T	9.62338e-10	8.84058	15.4176	0.713563
IFIT1	9.71683e-10	8.83733	15.4074	1.14147
CLIC1	9.76951e-10	8.83543	15.4014	0.33569
TMEM218	9.83546e-10	8.83298	15.3937	0.46092
DCLK1	9.83546e-10	-8.8329	15.3935	-0.972931
LOC283174	9.83546e-10	-8.83265	15.3927	-1.38589
GRK5	9.83546e-10	-8.83253	15.3923	-0.434626
PLD5	9.93549e-10	-8.82914	15.3817	-0.912098
LOC283174	9.97336e-10	-8.82774	15.3773	-1.43124
VASH1	9.99413e-10	8.82689	15.3746	0.677989
SCMH1	1.00192e-09	-8.8259	15.3715	-0.61819
IL18	1.00259e-09	8.8255	15.3702	1.26727
MIOS	1.00366e-09	8.82496	15.3686	0.454856
CCDC146	1.0061e-09	-8.82401	15.3656	-1.39152
TALDO1	1.01536e-09	8.82076	15.3554	0.639483
RNASEH2A	1.01536e-09	8.82068	15.3551	0.516437
TARS2	1.01536e-09	8.82037	15.3541	0.48158
TPM3	1.01536e-09	8.82034	15.354	0.65954
NAGK	1.02537e-09	8.81705	15.3437	0.876724
TAGLN	1.0291e-09	-8.81571	15.3395	-1.11195
TAGLN	1.03282e-09	-8.81438	15.3353	-1.22325
CCNB2	1.03356e-09	8.81396	15.334	1.11687
KCNQ1	1.03811e-09	8.81236	15.329	1.2573
SLC28A3	1.03811e-09	8.81218	15.3285	1.09149
FTH1	1.04166e-09	8.81091	15.3245	0.659195
AGRP	1.05122e-09	8.80784	15.3148	1.02882
SNAP91	1.05434e-09	-8.80671	15.3113	-0.993017
MT1M	1.0544e-09	-8.8065	15.3106	-1.49161
KIAA0485	1.06408e-09	-8.80343	15.301	-0.723851
SYNPO	1.07678e-09	-8.79949	15.2886	-0.921063
LOC100506115	1.0782e-09	8.79889	15.2867	1.15865
PION	1.08065e-09	8.79798	15.2838	0.843621
ARID5B	1.08156e-09	-8.79752	15.2824	-0.517184
TLR4	1.0821e-09	8.79717	15.2813	0.629856
RELL2	1.08275e-09	8.79679	15.2801	0.643707
WBSCR17	1.08848e-09	-8.79493	15.2743	-0.771207
LMOD1	1.09603e-09	-8.79248	15.2666	-1.11227
ROR1	1.09603e-09	-8.79237	15.2662	-0.972816
LOC100506948	1.09926e-09	-8.79125	15.2627	-1.05184
LOC100505500	1.09996e-09	8.79086	15.2615	0.806695
PPP1R2	1.10042e-09	-8.79045	15.2602	-0.561839
ETNK1	1.10042e-09	-8.79035	15.2599	-0.492385
S1PR3	1.11507e-09	-8.78596	15.2461	-1.27072
PCDH11Y	1.11507e-09	-8.7858	15.2456	-0.919856
XLOC_l2_000342	1.12145e-09	8.78381	15.2393	1.25549
STX1A	1.12347e-09	8.78305	15.2369	0.621897
PSEN2	1.12859e-09	8.78143	15.2318	0.638822
ADAMTS14	1.13337e-09	8.77991	15.2271	1.41216
NLGN1	1.13422e-09	-8.77948	15.2257	-1.1044
MILR1	1.13803e-09	8.77806	15.2213	1.2633
GNG8	1.13803e-09	-8.77786	15.2206	-0.904253
C10orf81	1.13803e-09	8.77785	15.2206	0.923822
PTPN21	1.13933e-09	-8.7773	15.2189	-0.940201
XLOC_l2_006821	1.1412e-09	8.7766	15.2167	1.82207
TRERF1	1.14604e-09	8.77507	15.2119	0.753851
MADD	1.15349e-09	8.77268	15.2044	0.59296
GEMIN7	1.15349e-09	8.77265	15.2043	0.629023
LOC729970	1.15526e-09	-8.77198	15.2022	-0.889368
NPL	1.1582e-09	8.77099	15.1991	1.445
PELI2	1.16315e-09	-8.76946	15.1942	-0.547874
WDR62	1.16376e-09	8.76892	15.1925	0.673247
AUTS2	1.16376e-09	-8.76877	15.1921	-0.909339
LOC339524	1.16376e-09	-8.76873	15.1919	-0.795
CIDEB	1.16528e-09	8.76804	15.1898	0.679741
ANKRD36	1.16528e-09	-8.76794	15.1895	-0.636351
DUSP26	1.16743e-09	-8.76717	15.187	-1.60149
	1.17021e-09	-8.76624	15.1841	-0.501782
TSPAN33	1.18368e-09	8.76244	15.1722	0.929138
LIPA	1.19254e-09	8.75983	15.164	1.70006
AARS2	1.19254e-09	8.75972	15.1636	0.415489
MYLK	1.19491e-09	-8.75891	15.1611	-1.10598
LOC641746	1.19823e-09	-8.75785	15.1577	-0.521609
FAM105A	1.20157e-09	8.75678	15.1544	0.900718
ISCA2	1.20326e-09	8.75615	15.1524	0.555805
HLA-E	1.20933e-09	8.75438	15.1468	0.710489
HFE	1.21463e-09	8.75279	15.1418	0.722385
LOC100506985	1.21463e-09	8.75263	15.1413	0.525805
LGALS9	1.22027e-09	8.75099	15.1361	0.994368
LOC283174	1.22046e-09	-8.75075	15.1354	-1.48399
ZCCHC24	1.22129e-09	-8.75034	15.1341	-0.581638
GPR160	1.22129e-09	8.75016	15.1335	0.962011
ZNRF2	1.22578e-09	8.74882	15.1293	0.414023
CLIC4	1.2372e-09	-8.74572	15.1196	-0.812443
GM2A	1.24201e-09	8.74427	15.115	1.34879
MRPL33	1.24201e-09	-8.74412	15.1145	-0.448362
FTH1	1.2591e-09	8.73964	15.1004	0.629741
HLA-A	1.26256e-09	8.73859	15.0971	0.702787
DDR2	1.2655e-09	-8.73767	15.0942	-0.757931
LOC100506948	1.26592e-09	-8.73738	15.0933	-0.829397
C7orf43	1.27178e-09	8.73574	15.0882	0.535575
RANGAP1	1.27347e-09	8.73514	15.0863	0.658046
LINC00256B	1.27508e-09	8.73455	15.0844	0.907011
HNRNPA0	1.27508e-09	-8.73437	15.0839	-0.490948
FOXO3	1.29059e-09	-8.73039	15.0713	-0.508362
C9orf91	1.30333e-09	8.72711	15.061	0.649569
CRAT	1.30532e-09	-8.72645	15.0589	-0.350862
FLNA	1.30596e-09	-8.72611	15.0578	-0.915805
FXYD5	1.30633e-09	8.72584	15.057	0.952931
MAGI2-AS3	1.30885e-09	-8.72505	15.0545	-0.703851
C4orf32	1.32167e-09	-8.7218	15.0443	-0.622529
LOC284950	1.32247e-09	-8.72142	15.0431	-0.53546
NECAB3	1.32428e-09	-8.72064	15.0406	-0.464397
LOC100653058	1.32428e-09	8.72062	15.0406	0.883736
SLC25A23	1.33154e-09	-8.71872	15.0346	-0.521667
SLCO2B1	1.334e-09	8.71796	15.0322	1.43454
STARD3	1.33502e-09	8.71753	15.0308	0.606379
CXCL16	1.33612e-09	8.71709	15.0294	1.41273
C9orf140	1.34238e-09	8.71519	15.0235	0.619741
SCAMP2	1.34238e-09	8.71498	15.0228	0.734454
SNAI3	1.34238e-09	8.71493	15.0226	0.945603
SYBU	1.34238e-09	-8.71489	15.0225	-0.685603
NETO2	1.34901e-09	8.71308	15.0168	0.746293
ADAMTS9	1.34901e-09	-8.71296	15.0164	-1.38773
CCDC25	1.34901e-09	-8.71279	15.0159	-0.475977
NPTXR	1.34981e-09	-8.71242	15.0147	-0.625747
GAB1	1.35185e-09	-8.71177	15.0127	-0.65046
SLAMF6	1.35917e-09	8.70989	15.0067	0.59342
PGR	1.36093e-09	-8.7093	15.0049	-1.10095
ZNF775	1.36277e-09	8.70869	15.003	0.348764
PFKFB2	1.36502e-09	8.70799	15.0008	0.519397
XLOC_001855	1.36613e-09	8.70755	14.9994	1.21761
BMP2	1.37198e-09	-8.70603	14.9946	-0.825575
USP31	1.40224e-09	-8.69899	14.9724	-0.560057
RAD54L	1.40357e-09	8.69851	14.9709	0.621264
SYDE2	1.40636e-09	-8.69771	14.9684	-0.377615
DOK7	1.41999e-09	-8.6945	14.9582	-1.64994
NAIP	1.42173e-09	8.69393	14.9565	0.537672
CD33	1.42591e-09	8.69283	14.953	0.636178
CDT1	1.42772e-09	8.69225	14.9512	0.895517
CCDC107	1.43567e-09	-8.69032	14.9451	-0.573563
MPP7	1.43773e-09	-8.68969	14.9431	-0.87046
SNORD114-26	1.46671e-09	-8.68325	14.9228	-0.649569
CXADRP3	1.46677e-09	8.68305	14.9222	0.659368
ABCC10	1.46728e-09	8.68276	14.9212	0.429914
NRIP3	1.46899e-09	8.68222	14.9195	0.512787
GSN	1.47024e-09	-8.68177	14.9181	-0.754339
SLC38A6	1.47226e-09	8.68116	14.9162	0.732356
C14orf159	1.47375e-09	8.68066	14.9146	0.596236
C6orf168	1.47396e-09	-8.68041	14.9138	-0.578046
MARK1	1.47396e-09	-8.68026	14.9133	-0.597385
RASSF2	1.48163e-09	8.67845	14.9076	0.765
XLOC_l2_002469	1.4841e-09	-8.67775	14.9054	-0.981207
TMSB15B	1.48747e-09	-8.67685	14.9026	-0.881264
XLOC_013436	1.48982e-09	-8.67608	14.9002	-0.928621
ACACA	1.48982e-09	-8.676	14.8999	-0.388276
NELF	1.49257e-09	-8.67509	14.897	-0.776006
IMPDH1	1.49257e-09	8.67506	14.897	0.642213
FBXL16	1.50062e-09	8.67319	14.8911	0.727931
	1.50562e-09	-8.67197	14.8872	-0.835172
PARVG	1.51468e-09	8.66991	14.8807	1.32411
SPN	1.51553e-09	8.66956	14.8796	0.705144
MSL3P1	1.51737e-09	8.669	14.8778	0.451121
GRIN3B	1.52288e-09	8.66768	14.8737	0.649626
STRN3	1.5369e-09	-8.66463	14.864	-0.498592
SNX20	1.55455e-09	8.66087	14.8522	0.640057
DTX3L	1.55616e-09	8.66036	14.8506	0.648793
RHOB	1.56862e-09	-8.65768	14.8421	-1.16744
FOXN3	1.57213e-09	-8.6568	14.8394	-0.60204
GPR84	1.57258e-09	8.65654	14.8385	1.14457
ARHGEF9	1.59045e-09	-8.65281	14.8268	-0.846149
SRGAP2	1.59935e-09	8.65089	14.8207	0.742787
OTUD7B	1.60064e-09	-8.65046	14.8193	-0.771695
DCP2	1.60263e-09	8.64989	14.8175	0.431523
YAF2	1.61322e-09	-8.64765	14.8105	-0.536408
XLOC_007085	1.61683e-09	-8.64677	14.8077	-0.630287
CASP8	1.62272e-09	8.64545	14.8035	0.620546
ADCY9	1.62602e-09	-8.64464	14.8009	-0.709971
GADD45A	1.62976e-09	-8.64374	14.7981	-0.951379
HLA-DPA1	1.63317e-09	8.64291	14.7955	1.33198
GGA1	1.64926e-09	8.6396	14.785	0.69569
PRR24	1.64926e-09	-8.63948	14.7847	-0.602011
KIF5C	1.64977e-09	-8.63921	14.7838	-0.893276
BDNF	1.65153e-09	-8.6387	14.7822	-1.03336
AQP7	1.6526e-09	-8.63832	14.781	-0.753793
CDK1	1.65633e-09	8.63744	14.7782	0.754626
ZBTB47	1.65641e-09	-8.63725	14.7776	-0.725575
NAIP	1.65778e-09	8.63681	14.7762	0.80454
IFNGR1	1.65778e-09	8.63664	14.7757	0.536494
FGFRL1	1.66512e-09	-8.63491	14.7702	-0.898333
PRDX1	1.66512e-09	8.6349	14.7702	0.485948
LOC606724	1.66525e-09	8.6347	14.7696	0.835977
B2M	1.66998e-09	8.63364	14.7662	0.719282
XLOC_002133	1.67624e-09	8.63229	14.7619	0.81681
LINC00478	1.6791e-09	-8.63158	14.7597	-0.563879
2022-03-02	1.68657e-09	-8.62989	14.7544	-0.58092
CYP4Z1	1.68657e-09	-8.62984	14.7542	-0.530977
ANKDD1A	1.68694e-09	-8.62942	14.7529	-0.431925
ITGAX	1.68694e-09	8.62942	14.7529	2.00161
CPSF3L	1.70645e-09	-8.62564	14.7409	-0.314195
ASXL2	1.7168e-09	8.62357	14.7344	0.386609
KIAA0100	1.71965e-09	8.62288	14.7322	0.411839
NAGS	1.72505e-09	8.62172	14.7286	0.59431
FANCA	1.73799e-09	8.6192	14.7206	0.461897
SNTA1	1.76757e-09	-8.61374	14.7033	-0.786494
WFDC3	1.77458e-09	-8.61233	14.6989	-0.654569
CLTC-IT1	1.77493e-09	8.61209	14.6981	0.673621
SACS	1.7855e-09	-8.60992	14.6912	-0.580201
PSMB10	1.7855e-09	8.60989	14.6912	0.665086
SNX2	1.79143e-09	8.60868	14.6873	0.358506
SRSF12	1.8171e-09	-8.60396	14.6724	-0.492126
FAM101A	1.8171e-09	8.60387	14.6721	0.80681
IL6ST	1.82119e-09	-8.603	14.6694	-0.72727
KIF21B	1.8366e-09	8.60019	14.6605	0.692672
ARRB1	1.83994e-09	8.59944	14.6581	0.814368
SYNPO	1.85103e-09	-8.59739	14.6516	-0.661408
ADH5	1.87254e-09	-8.5936	14.6396	-0.855172
HLA-F	1.87989e-09	8.5922	14.6352	0.8525
LOC100507165	1.88478e-09	-8.59122	14.6321	-0.983822
MEGF10	1.88871e-09	8.59039	14.6295	0.430086
LARP1B	1.89321e-09	-8.58947	14.6266	-0.55592
RASSF9	1.89444e-09	-8.5891	14.6254	-0.532471
LOC100130433	1.89981e-09	-8.58804	14.6221	-0.550489
BMPR1A	1.90304e-09	-8.58724	14.6195	-0.723994
ICAM4	1.90304e-09	8.58716	14.6193	0.71046
CXorf38	1.909e-09	8.58591	14.6153	0.546523
PITPNB	1.909e-09	-8.58584	14.6151	-0.453362
LOC100506299	1.91222e-09	-8.58514	14.6129	-0.654856
MKL2	1.92251e-09	-8.58329	14.607	-1.17718
RNF13	1.92831e-09	8.58218	14.6035	0.65204
CEBPA	1.9391e-09	8.58015	14.5971	1.77006
	1.9391e-09	8.58009	14.5969	0.449052
ADAM8	1.9464e-09	8.57874	14.5926	2.23647
FMNL1	1.94936e-09	8.5781	14.5906	0.787443
SGCB	1.95693e-09	-8.57671	14.5862	-0.710316
PTGIR	1.97341e-09	-8.57392	14.5774	-0.851983
SYNDIG1	1.98075e-09	-8.57259	14.5732	-0.896897
IFI30	1.98891e-09	8.57113	14.5685	1.7973
ZNF691	1.99233e-09	8.57042	14.5663	0.527299
TCEANC	2.00111e-09	8.56888	14.5614	0.438247
TCEAL6	2.00975e-09	-8.56736	14.5566	-0.822586
B3GALNT2	2.02182e-09	-8.56515	14.5496	-0.717328
CYP4Z1	2.02182e-09	-8.56515	14.5496	-0.642098
KCNB2	2.02763e-09	-8.56408	14.5462	-0.647615
XLOC_l2_010947	2.03066e-09	-8.56344	14.5442	-1.75902
ANGPTL5	2.03703e-09	-8.56229	14.5406	-0.822126
CYBB	2.05566e-09	8.55928	14.531	1.03428
FCGR2A	2.06204e-09	8.55814	14.5274	1.33784
LOC283392	2.07414e-09	-8.55611	14.521	-0.801121
CCDC88B	2.07414e-09	8.55596	14.5205	1.19445
	2.07414e-09	-8.55563	14.5195	-0.907471
CCL7	2.07414e-09	8.55563	14.5195	1.39713
LIPE	2.08137e-09	-8.55437	14.5155	-1.48529
RMI2	2.08315e-09	8.55383	14.5138	0.542816
VGLL3	2.08315e-09	-8.55377	14.5136	-0.528218
LRRN1	2.08693e-09	-8.55303	14.5112	-0.815201
CDH3	2.08766e-09	8.55261	14.5099	1.08509
NUP85	2.08766e-09	8.55251	14.5096	0.349023
ELN	2.08766e-09	-8.55237	14.5092	-1.42261
DOCK4	2.08766e-09	8.55225	14.5088	0.531839
KIAA0317	2.09e-09	8.55173	14.5071	0.441351
ZNF808	2.10397e-09	8.54948	14.5	0.425948
LOC100506966	2.11341e-09	8.54791	14.495	0.890259
TRIM46	2.11571e-09	8.54741	14.4934	0.603736
ZNF423	2.11999e-09	-8.54661	14.4909	-0.661466
HIPK3	2.12106e-09	-8.54628	14.4898	-0.511063
	2.12358e-09	8.54574	14.4881	0.973305
XRCC3	2.12843e-09	8.54472	14.4849	0.561437
DMD	2.12843e-09	-8.54469	14.4848	-0.895661
EDEM2	2.13305e-09	8.54385	14.4821	0.592816
ST6GAL2	2.14252e-09	-8.5423	14.4772	-1.16733
AHCTF1	2.1514e-09	-8.54084	14.4726	-0.507184
MYL9	2.15177e-09	-8.54062	14.4719	-1.25253
IPW	2.15739e-09	-8.53958	14.4686	-0.847672
ZFYVE28	2.15739e-09	8.53947	14.4683	0.518046
CXCL16	2.16257e-09	8.53855	14.4654	1.10491
SNORD114-23	2.16422e-09	-8.53815	14.4641	-0.716897
C9orf69	2.17307e-09	8.5367	14.4595	0.553908
ZNF668	2.18255e-09	8.53518	14.4547	0.555029
CMTM7	2.18425e-09	8.53477	14.4534	0.83931
GPR64	2.18854e-09	-8.53399	14.4509	-0.489569
XLOC_011213	2.20022e-09	8.53216	14.4451	0.989109
ROCK2	2.20317e-09	-8.53157	14.4432	-0.545259
NFIA	2.20802e-09	-8.53072	14.4405	-0.711034
XLOC_l2_010061	2.22007e-09	-8.52885	14.4346	-0.973161
XLOC_005125	2.23049e-09	-8.52723	14.4295	-0.678305
PPP1CB	2.23144e-09	-8.52693	14.4285	-0.685862
FASTKD1	2.24209e-09	8.52528	14.4233	0.518448
C16orf70	2.26467e-09	8.52198	14.4128	0.759971
BCAT1	2.26882e-09	8.52124	14.4105	0.947529
NCF1	2.27131e-09	8.52073	14.4089	1.43876
ZHX3	2.28004e-09	-8.51931	14.4044	-0.604914
TMEM104	2.28004e-09	8.51921	14.404	0.528592
NEK6	2.2831e-09	8.51833	14.4013	0.763563
PLSCR4	2.2831e-09	-8.5183	14.4012	-0.853707
TCEAL5	2.2831e-09	-8.51829	14.4011	-0.902126
CARD16	2.2903e-09	8.51714	14.3975	0.903362
ASGR1	2.29286e-09	8.51663	14.3959	1.03144
ROCK2	2.30454e-09	-8.51488	14.3903	-0.841523
ROR1	2.30659e-09	-8.51444	14.3889	-0.730833
F8A1	2.32693e-09	8.51153	14.3797	0.474023
SNX11	2.33265e-09	8.51045	14.3763	0.563851
C5orf15	2.33265e-09	8.51044	14.3762	0.347586
TNFSF15	2.33579e-09	8.50985	14.3744	0.69431
NEDD9	2.3431e-09	-8.50871	14.3707	-1.19885
PALLD	2.34542e-09	-8.50809	14.3688	-1.08083
ASPA	2.34542e-09	-8.50807	14.3687	-0.899511
MKNK1	2.37099e-09	8.50453	14.3575	0.555718
ZFAND1	2.37428e-09	-8.50393	14.3556	-0.623017
LAIR1	2.38568e-09	8.50227	14.3503	1.47152
OIP5	2.39911e-09	8.50035	14.3442	0.505316
DENND1C	2.40091e-09	8.49996	14.343	0.991437
HCG18	2.41471e-09	-8.49801	14.3368	-0.325805
CD53	2.41763e-09	8.49747	14.3351	1.54753
KCNK17	2.41806e-09	-8.49725	14.3344	-1.64106
PREX2	2.41932e-09	-8.49692	14.3333	-0.554023
FLJ90757	2.42587e-09	8.49591	14.3301	0.627672
SNX24	2.42992e-09	8.49523	14.328	0.608534
TMEM43	2.43203e-09	-8.4948	14.3266	-0.502931
LOC728061	2.43417e-09	-8.49436	14.3252	-0.885287
MACC1	2.43767e-09	8.49375	14.3233	0.777615
HSPBAP1	2.43905e-09	8.49341	14.3222	0.605632
AQP7P3	2.44248e-09	-8.49281	14.3203	-1.00721
BAMBI	2.45905e-09	-8.49054	14.3131	-1.28443
ARHGAP30	2.46513e-09	8.4896	14.3101	0.854943
RRM2	2.46516e-09	8.48937	14.3094	0.659052
XLOC_002026	2.46516e-09	8.48928	14.3091	0.403649
NCF1	2.46687e-09	8.4889	14.3079	1.5531
IPW	2.47027e-09	-8.4883	14.306	-0.718879
AGPAT4-IT1	2.48655e-09	8.48609	14.299	0.931954
LOC100506694	2.48864e-09	8.48567	14.2976	0.579195
DBI	2.48951e-09	8.4854	14.2968	0.648534
DKFZp451A211	2.52731e-09	-8.48054	14.2813	-1.15017
CXADR	2.5642e-09	8.47586	14.2665	0.591092
RDH14	2.58974e-09	-8.47261	14.2561	-0.412385
RHOG	2.6152e-09	8.46939	14.2459	0.718247
CARD9	2.61623e-09	8.46911	14.245	0.698276
HDGFRP3	2.62182e-09	-8.46828	14.2424	-0.610776
ADAMTSL3	2.62587e-09	-8.46764	14.2404	-0.766322
MYO18B	2.64041e-09	-8.46576	14.2344	-1.17647
PAFAH2	2.65413e-09	8.46398	14.2288	0.415948
INPP5E	2.65575e-09	8.46363	14.2276	0.373678
TMEM42	2.65885e-09	8.46311	14.226	0.433362
GUCY1A2	2.66761e-09	-8.46192	14.2222	-0.549511
SGCD	2.6848e-09	-8.45976	14.2153	-0.688678
CDKL5	2.70005e-09	-8.45783	14.2092	-0.666351
ARL11	2.70396e-09	8.45722	14.2073	0.64931
GLA	2.70727e-09	8.45668	14.2056	1.13756
SLC26A11	2.72336e-09	8.45467	14.1992	0.858448
RASSF4	2.74251e-09	8.45233	14.1917	1.24356
	2.75211e-09	8.45108	14.1878	0.621897
CASQ2	2.77988e-09	-8.44779	14.1773	-1.45029
ABL1	2.79546e-09	-8.44589	14.1713	-0.600345
LYSMD2	2.79877e-09	8.44536	14.1696	0.488592
SDIM1	2.80324e-09	-8.44471	14.1675	-1.00707
PSIP1	2.81016e-09	-8.44378	14.1646	-0.689368
PRPF40B	2.81713e-09	-8.44273	14.1612	-0.595316
MAPK4	2.81713e-09	-8.44269	14.1611	-1.24563
TMSB10	2.81872e-09	8.44235	14.16	0.634282
NDUFAF2	2.82456e-09	-8.44155	14.1575	-0.496092
BEX5	2.83248e-09	-8.44052	14.1542	-1.20733
CD4	2.84727e-09	8.43874	14.1485	0.718937
TBC1D9	2.85791e-09	8.43742	14.1443	0.428534
SHF	2.87318e-09	-8.4356	14.1385	-0.449023
VSNL1	2.8806e-09	8.43464	14.1355	0.639023
ADCK5	2.88106e-09	8.43443	14.1348	0.348333
SPRED1	2.88459e-09	8.43389	14.1331	0.503793
SIPA1L2	2.89944e-09	8.43213	14.1275	0.602557
FUCA1	2.90607e-09	8.43126	14.1248	1.47152
PRR13	2.92723e-09	8.42884	14.1171	0.503247
LOC282997	2.9321e-09	8.42817	14.1149	0.687759
CMPK2	2.94413e-09	8.42674	14.1104	0.853908
SLC25A4	2.95214e-09	-8.42573	14.1072	-1.12287
MIR100HG	2.95291e-09	-8.42547	14.1063	-0.842672
CD34	2.95291e-09	-8.42534	14.1059	-0.632845
TRIM14	2.96377e-09	8.42403	14.1018	0.919741
C8orf76	2.97064e-09	8.42312	14.0988	0.408736
TYRP1	2.97064e-09	-8.423	14.0985	-0.775402
FRMD4A	2.98208e-09	8.42163	14.0941	0.44569
FAM129A	2.98208e-09	-8.42149	14.0937	-0.804511
RAB35	2.98487e-09	8.42104	14.0922	0.481121
LINC00085	2.98496e-09	-8.42087	14.0917	-0.687299
XLOC_001317	2.98875e-09	-8.42032	14.0899	-0.846983
QPCT	2.99575e-09	8.41943	14.0871	0.77954
MCM4	3.00108e-09	8.41872	14.0849	0.484397
KCNK17	3.006e-09	-8.41806	14.0828	-1.68695
TNFRSF21	3.01254e-09	8.41722	14.0801	1.30563
SNORD114-14	3.02806e-09	-8.41533	14.0741	-0.637011
C3AR1	3.02806e-09	8.41531	14.074	1.19066
ABCC3	3.03381e-09	8.41456	14.0716	0.996667
PIK3R6	3.04302e-09	8.41346	14.0681	0.665259
LINC00085	3.04582e-09	-8.41302	14.0667	-0.652644
LOC648149	3.05289e-09	-8.41214	14.0639	-0.916092
SGK3	3.0596e-09	8.4113	14.0613	0.544511
C15orf48	3.06803e-09	8.41029	14.058	2.13876
GPC3	3.07486e-09	-8.40938	14.0551	-0.874914
PPP2R2B	3.07486e-09	-8.40929	14.0548	-1.05026
RNF180	3.09095e-09	-8.40751	14.0492	-0.872155
TMEM56	3.13137e-09	-8.40331	14.0358	-0.914138
FBP1	3.14719e-09	8.40159	14.0303	1.9369
RAB11FIP1	3.17096e-09	8.39909	14.0224	0.88
[truncated: 45,266 more rows]

## Sheet: Table S5
Table S5. Differential expressed genes of GSE 120521
Gene.symbol	adj.P.Val	t	B	logFC
SGCA	1.18932e-06	-10.7504	5.90552	-1.77274
TM4SF19	1.37833e-06	10.5734	4.29287	2.77571
FBLN5	2.47591e-06	-9.89465	5.22952	-2.18514
ALOX5AP	3.64537e-06	9.46677	4.90713	1.74213
LIPA	4.24076e-06	9.30366	4.73481	1.92092
ANO1	4.89031e-06	-9.15212	4.63488	-1.84429
GAS6	6.88523e-06	-8.7965	4.24009	-1.99221
SLC25A4	7.17134e-06	-8.75493	4.28161	-2.03746
TNC	9.48841e-06	8.47328	3.99151	2.13814
PTGIS	1.00655e-05	-8.41481	3.95025	-1.35058
PKDCC	1.09601e-05	-8.33105	3.88003	-2.03019
HIST1H1D	1.32746e-05	8.14494	3.7118	1.20307
HMCN1	1.36864e-05	-8.11557	3.67248	-1.9173
AOC3	1.44167e-05	-8.06578	3.62449	-2.32122
EFEMP1	1.57698e-05	-7.98039	3.44522	-1.27012
HIST1H1B	1.81331e-05	7.84886	3.40962	2.02979
TPM2	1.81502e-05	-7.84798	3.34579	-2.54939
PPP1R14A	1.94387e-05	-7.78398	3.33792	-2.91584
MYH10	1.96539e-05	-7.77375	3.29672	-2.82756
DMPK	1.98094e-05	-7.76643	3.32921	-1.58163
FBLIM1	2.18735e-05	-7.6748	3.21011	-1.43385
ATP8B2	2.21609e-05	-7.66279	3.223	-1.06546
MEGF6	2.2228e-05	-7.66001	3.21693	-1.87549
ARHGEF25	2.2704e-05	-7.64056	3.19527	-1.52325
MFGE8	2.31007e-05	-7.62468	3.11958	-1.33632
SVEP1	2.33589e-05	7.61451	2.95381	2.01172
FSTL1	2.4432e-05	-7.57349	3.08432	-1.06357
PKIG	2.84867e-05	-7.43452	2.98088	-1.07415
RGCC	3.02015e-05	7.38211	2.92405	1.74903
FIBIN	3.03613e-05	-7.3774	2.91766	-2.3559
GALNT18	3.19469e-05	-7.33199	2.84073	-1.68235
ATOH8	3.26288e-05	-7.31322	2.78325	-2.42954
MICAL2	3.48148e-05	-7.25578	2.77918	-1.16256
RAMP1	3.49064e-05	-7.25346	2.78306	-2.66127
ACTN4	3.53022e-05	-7.24351	2.75773	-1.35833
MCAM	3.65866e-05	-7.21204	2.73587	-2.56128
MYEF2	3.66136e-05	-7.21139	2.73687	-2.08244
PXDC1	3.76474e-05	-7.18694	2.71135	-1.43135
ARHGEF26	3.79632e-05	-7.17962	2.6149	-1.74628
GLA	3.83699e-05	7.17028	2.69321	1.31017
ORMDL3	3.92322e-05	-7.15084	2.6708	-0.886361
RSU1P3	3.92407e-05	-7.15065	2.65595	-1.48959
ERBB2	3.93465e-05	-7.14829	2.6684	-1.26921
CYTL1	3.94486e-05	-7.14603	2.65285	-2.97601
HIST1H3I	3.97344e-05	7.13973	2.65729	1.76998
CPXM2	3.99086e-05	-7.13591	2.65526	-1.5269
EHD3	3.99312e-05	-7.13542	2.64709	-1.28963
PLBD1	4.01577e-05	7.13048	2.64786	2.09145
PDLIM7	4.04864e-05	-7.12337	2.6395	-1.43898
GJA1	4.22879e-05	-7.0855	2.59714	-1.39337
EFEMP2	4.23664e-05	-7.08389	2.59617	-0.86626
TJP2	4.36897e-05	-7.05723	2.56607	-1.00081
HIST1H3F	4.46021e-05	7.03935	2.54782	2.00013
SHROOM3	4.47298e-05	-7.03688	2.5338	-2.3067
CCDC88A	4.7213e-05	6.99031	2.4908	1.0326
ALDH1B1	4.72337e-05	-6.98993	2.49244	-2.16321
PDGFA	4.72532e-05	-6.98957	2.49204	-1.08285
NEXN	4.77038e-05	-6.98142	2.4832	-2.14903
NOX4	4.77468e-05	-6.98064	2.48206	-2.20476
TNFSF10	4.78791e-05	6.97827	2.47963	1.71317
PAM	4.80204e-05	-6.97573	2.46331	-1.40688
LPXN	4.80391e-05	6.9754	2.47639	1.23701
ITGA3	4.83193e-05	-6.97041	2.46835	-1.09167
HIST1H2AM	5.15578e-05	6.91489	2.40669	1.65629
ARVCF	5.20058e-05	-6.90751	2.39936	-1.69233
MMP12	5.21011e-05	6.90594	1.68311	4.78025
CDH13	5.23456e-05	-6.90195	2.39342	-1.23456
IGFBP7	5.4036e-05	-6.8749	2.31295	-1.30884
IGFBP6	5.49983e-05	-6.85991	2.34587	-1.33763
F11R	5.50906e-05	6.85848	2.32186	1.50258
CYB5R3	5.60756e-05	-6.84346	2.32666	-0.855284
PCYOX1	5.63048e-05	-6.84	2.31779	-0.861829
HABP4	5.63596e-05	-6.83918	2.32066	-0.9855
EXT1	5.72936e-05	-6.82527	2.3046	-1.58148
GEM	5.78997e-05	-6.81637	2.29671	-2.06603
VNN1	5.97904e-05	6.78926	1.98181	1.5811
CNKSR3	6.01609e-05	-6.78405	2.23861	-1.18448
CD33	6.14158e-05	6.76668	2.18085	1.86217
MYH11	6.16729e-05	-6.76317	2.23168	-2.66201
AQP1	6.17813e-05	-6.76169	2.22644	-1.28689
FSTL3	6.41579e-05	-6.73003	2.19525	-1.89377
ATRNL1	6.46327e-05	-6.72385	2.01927	-3.77976
TNFRSF12A	6.55346e-05	-6.71226	2.17481	-1.29127
CD151	6.55485e-05	-6.71208	2.17357	-1.20011
MXRA7	6.56519e-05	-6.71076	2.17518	-1.1478
TAGLN	6.57772e-05	-6.70917	2.13513	-2.008
ATP6V0C	6.68825e-05	6.69525	2.15565	0.947269
RASGEF1B	6.74062e-05	6.68875	2.14449	1.22043
DAB2IP	6.84657e-05	-6.67574	2.13293	-0.903708
SNX10	7.13177e-05	6.64181	2.06539	2.1097
GRK5	7.35145e-05	-6.61666	2.06717	-1.49473
ZBTB47	7.51911e-05	-6.59801	2.04355	-1.03754
LIMS2	7.54305e-05	-6.59538	2.03692	-1.38031
FBXO32	7.57681e-05	-6.59169	2.03258	-1.71415
P3H3	7.61184e-05	-6.58788	2.03112	-0.896659
SYNPO	7.71409e-05	-6.57687	2.01301	-1.57489
HIST1H3B	7.77805e-05	6.57007	2.0091	2.30746
NXPH3	7.84043e-05	-6.56349	1.99677	-2.20112
LYVE1	7.99114e-05	6.54782	1.80941	1.75652
STEAP4	8.04493e-05	6.54231	1.98089	3.28803
CNN1	8.06182e-05	-6.54058	1.97732	-3.34649
ZNF385A	8.17829e-05	6.52881	1.96502	1.48016
CDR1-AS	8.2326e-05	-6.52338	1.94844	-1.56555
HIST1H3J	8.30391e-05	6.51631	1.91747	2.23381
KANK2	8.41478e-05	-6.50544	1.9318	-1.02782
PTRF	8.65533e-05	-6.4824	1.9108	-1.08259
IFNGR1	8.65921e-05	6.48203	1.9071	1.03972
IGFBP3	8.69899e-05	-6.47829	1.90484	-1.78428
TMEM47	8.7191e-05	-6.47641	1.89753	-2.33241
CSTB	8.72957e-05	6.47543	1.89395	1.86163
SMOC2	8.75963e-05	-6.47262	1.8976	-1.7912
SLC6A6	8.82299e-05	6.46674	1.88405	1.53365
CD36	8.99909e-05	6.45064	1.87225	4.59454
RP11-713H12.2	9.27691e-05	-6.42593	1.77552	-2.49579
PTPN22	9.29651e-05	6.42421	1.79054	1.70473
TGFB1I1	9.38071e-05	-6.4169	1.82025	-1.25
MRVI1	9.38255e-05	-6.41674	1.82408	-1.7268
NCEH1	9.45514e-05	6.41049	1.8242	1.20173
CAP2	9.47415e-05	-6.40886	1.82372	-1.67325
AP000892.6	9.73506e-05	-6.38687	1.79009	-2.03955
PLXNB1	9.86265e-05	-6.37634	1.78468	-1.39073
GPR176	9.94112e-05	-6.36994	1.76082	-0.997528
MYL9	0.000101188	-6.35566	1.76021	-1.91704
SDCBP	0.000105934	6.31877	1.71303	1.08254
CKS2	0.000107546	6.30666	1.69674	1.31586
HIST2H4A	0.000108616	6.29872	1.68783	1.14312
CTTN	0.00011256	-6.27018	1.64991	-1.01322
ABI3BP	0.000113197	6.26567	1.63325	1.24262
FOXL1	0.00011367	-6.26234	1.63583	-1.39365
SLC12A4	0.000114101	-6.25932	1.62324	-0.902657
PRKCDBP	0.000114852	-6.25409	1.63382	-1.07166
DBI	0.000115281	6.25112	1.62421	0.975446
DMXL2	0.000115559	6.24919	1.61317	1.25884
2021-03-01	0.000116818	6.24056	1.61021	1.29642
GATA6	0.000117285	-6.23738	1.61179	-1.20731
PARM1	0.000118691	-6.22789	1.60713	-2.02509
PRELP	0.000120965	-6.21281	1.56769	-1.0906
ARHGEF9	0.000121064	-6.21216	1.57556	-1.32527
ANTXR1	0.000123957	-6.19342	1.56465	-1.08456
MIR22HG	0.000125366	-6.18447	1.52881	-0.803634
GALNS	0.000125645	6.18271	1.55335	0.938485
MRAP2	0.000125974	-6.18064	1.55039	-2.72797
HIST1H3C	0.000127737	6.16964	1.51947	1.74122
GM2A	0.000129296	6.16005	1.5025	1.15184
ELN	0.000129669	-6.15778	1.52261	-3.2533
ITIH5	0.000132206	-6.14249	1.49548	-2.20081
S100A10	0.000133832	6.13285	1.48454	1.45843
HVCN1	0.000133918	6.13235	1.49217	0.976545
CTSL	0.000134251	6.13039	1.48953	2.2092
MYLIP	0.000139033	-6.10287	1.43506	-1.80182
SLC14A1	0.000140198	-6.09632	1.43432	-2.58208
PCDH7	0.000142448	-6.08383	1.41724	-1.92441
GADD45A	0.000143693	-6.07701	1.39709	-0.933401
SCHIP1	0.000145911	-6.06502	1.4099	-1.37728
PDLIM3	0.000147317	-6.05753	1.39752	-1.89
SNHG14	0.000148071	-6.05354	1.37374	-1.36896
TFEC	0.00015032	6.04177	1.37541	1.85859
ZMIZ1	0.000151066	6.0379	1.37267	1.09186
CXorf21	0.000152825	6.02888	1.36018	1.34746
COL4A5	0.000152961	-6.02819	1.36698	-1.90659
HIST1H2BF	0.000153143	6.02726	1.24111	1.36822
SNX25	0.00015337	-6.02611	1.34627	-1.31277
DACT3	0.000155533	-6.0152	1.34157	-1.7505
GPR183	0.000156786	6.00896	1.33715	1.31272
BGN	0.000156895	-6.00842	1.34296	-1.03815
GPD2	0.000158868	5.99871	1.31649	0.862931
TCEAL3	0.000160807	-5.98929	1.28651	-1.05767
EIF5A2	0.000160971	-5.98849	1.31555	-0.898249
C9orf72	0.00016156	5.98566	1.29422	0.952309
RP11-1000B6.3	0.000163503	-5.97639	1.27784	-1.00875
INPP5A	0.000164159	-5.97329	1.28209	-1.29252
PTGDS	0.000164399	5.97216	1.29854	3.89332
HSPB8	0.000166175	-5.96384	1.26626	-2.13186
SNX18	0.0001704	-5.94442	1.22841	-0.808799
TINAGL1	0.000170788	-5.94267	1.24447	-1.83631
DDX60L	0.000171977	5.93731	1.2356	1.95109
FABP5	0.000174997	5.92388	1.22276	3.07579
IFI27	0.000178432	5.90891	1.20175	1.85295
NOV	0.000179745	-5.90327	1.21067	-2.37089
GALNT2	0.000179865	-5.90275	1.17187	-1.00818
NTF3	0.000180072	-5.90187	0.764287	-2.21173
RAB23	0.000180244	-5.90113	1.18201	-1.54065
WTIP	0.000181508	-5.89576	1.17191	-1.74908
MMP9	0.00018302	5.88939	1.19661	4.91624
LMOD1	0.000186549	-5.87473	1.15409	-2.50311
EVI2B	0.000188951	5.86492	1.15198	1.24945
EPS8L2	0.000189213	-5.86386	1.15539	-1.15954
GFPT1	0.000189811	-5.86144	1.12134	-0.935505
DKK3	0.000189931	-5.86096	1.15396	-1.28815
NPR3	0.000191165	-5.856	0.97866	-2.94606
FGF1	0.000191258	-5.85563	1.14332	-2.24307
TCEA3	0.000192184	-5.85194	1.1237	-1.2982
CTSK	0.000194656	5.84216	1.1216	1.75027
FGF2	0.000194692	-5.84202	1.13542	-1.34245
SHTN1	0.000194997	5.84082	1.11803	1.03371
CRIM1	0.00019616	-5.83628	1.11614	-1.70816
MFAP4	0.000198561	-5.82699	1.09744	-1.90774
CLEC18A	0.000199586	-5.82307	0.326754	-2.37116
SPRYD3	0.0002	-5.82148	1.06592	-0.884592
ARNTL	0.000200175	5.82081	1.10421	0.914839
ST6GAL2	0.000202029	-5.81379	1.10227	-2.87254
SLC7A8	0.000202242	5.81299	1.10073	1.89389
STK38L	0.000202739	-5.81111	1.0865	-1.03252
MPP1	0.000204673	5.80388	1.04807	1.3543
FCER1G	0.000210868	5.78121	1.03632	1.93834
TEX41	0.000212906	5.77391	1.01123	1.25424
FAM129A	0.000216602	-5.76085	1.00479	-1.30147
GAMT	0.000218211	-5.75525	1.01705	-0.875621
TMEM19	0.000218596	5.75391	0.995297	0.816479
SMARCA1	0.000218753	-5.75337	0.989957	-1.04412
2021-09-05	0.000218798	-5.75321	0.999259	-1.42498
CCDC102A	0.000221338	-5.74448	1.01624	-0.916007
TIMP3	0.000221917	5.7425	0.994178	1.82552
PPP1R12B	0.000222009	-5.74218	0.990693	-2.42965
PLCD3	0.000223191	-5.73817	0.991189	-1.18586
HIGD2A	0.000224001	5.73543	0.956007	0.769113
PPP1R3B	0.000228259	-5.72121	0.936482	-0.893997
TRIP10	0.000233734	-5.70333	0.915067	-0.769757
PPP1R13L	0.00023445	-5.70103	0.946604	-1.13285
PRDM16	0.000234538	-5.70075	0.939	-1.91848
NRP2	0.000234661	5.70035	0.911185	1.05413
PRKG1	0.00023484	-5.69978	0.916466	-1.70039
SLC24A3	0.000235753	-5.69686	0.694006	-2.14567
HSPB1	0.000236343	-5.69497	0.946071	-1.30144
ILK	0.000238351	-5.68861	0.924226	-1.03018
MAP3K7CL	0.000238945	-5.68674	0.914083	-1.42021
FADS2	0.00023944	-5.68518	0.888315	-1.11641
CSDC2	0.000243595	-5.67225	0.716063	-1.74014
PHTF2	0.000244157	-5.67052	0.868296	-0.688946
CCR1	0.000244217	5.67034	0.910033	2.26384
ARHGEF17	0.000247513	-5.66027	0.858232	-1.32193
COL6A3	0.00024957	5.65407	0.881375	1.90061
COLEC12	0.000254923	5.63818	0.843295	1.31701
RGN	0.000258183	-5.62867	0.870205	-1.10556
PCBP4	0.000258619	-5.62741	0.827345	-0.977149
MCTP1	0.000259152	5.62587	0.823	1.71801
MDFIC	0.000261027	5.62049	0.801471	0.86971
FTL	0.00026619	5.60587	0.841028	1.70197
NHS	0.000267793	-5.60139	0.822233	-1.64513
DMD	0.000268584	-5.59919	0.784913	-1.7345
SLC39A8	0.000271651	5.59073	0.819536	2.00073
CFI	0.000272724	5.5878	0.777533	1.48951
MAGED2	0.000273445	-5.58583	0.775935	-1.05571
PECAM1	0.000274453	5.5831	0.771269	1.54632
HIST1H2AI	0.000276948	5.57636	0.753507	1.79407
INHBA	0.000278149	-5.57315	0.745058	-1.63747
C1orf198	0.000280034	-5.56813	0.750065	-1.04529
FLNA	0.000280463	-5.56699	0.789477	-1.4861
LBR	0.000282444	5.56176	0.743721	1.24968
CLEC7A	0.000284894	5.55535	0.72227	1.41765
SEL1L3	0.000288501	5.54603	0.764235	1.68653
ST3GAL5	0.000289237	5.54414	0.757224	0.982993
SNTA1	0.000290548	-5.54079	0.719662	-1.24572
RHOD	0.000291628	-5.53804	0.733439	-1.04634
CDK5RAP2	0.000292324	-5.53627	0.688279	-0.917388
KYNU	0.000292407	5.53606	0.749412	2.04763
COX7A1	0.000293745	-5.53268	0.690149	-0.941635
SLC31A2	0.000298267	5.52138	0.690993	1.33455
PAWR	0.000298714	-5.52027	0.667697	-0.943356
ZEB2	0.000298862	5.51991	0.702167	0.88548
SNRPN	0.000299396	-5.51859	0.687852	-0.897997
LTBP4	0.000304329	-5.50652	0.678302	-1.58587
MAN1A1	0.000306043	5.50237	0.641094	0.784679
PARP4	0.000306178	5.50205	0.647081	0.86655
LTBP3	0.000308554	-5.49634	0.650746	-1.04896
CAMK2G	0.000308911	-5.49549	0.641026	-1.14758
VASN	0.000314845	-5.48147	0.627131	-1.26324
CDH2	0.000315601	-5.47971	0.663499	-1.66226
DERA	0.000317261	5.47585	0.617535	0.777287
LTBP1	0.000317396	-5.47553	0.663905	-1.67384
NABP1	0.000318168	5.47375	0.61824	1.63452
EMP2	0.000320196	-5.46907	0.596383	-0.95155
CITED4	0.000321519	-5.46604	0.547238	-1.51881
RP1-34B20.21	0.000321927	5.46511	0.592194	0.913362
ACSL5	0.000323178	5.46226	0.658061	1.25424
ARL4A	0.000325565	5.45685	0.621808	0.7963
PLD3	0.000326638	5.45444	0.624858	1.07193
VCL	0.000327944	-5.45151	0.600091	-1.27665
HIST1H2AJ	0.000332245	5.44195	0.575264	1.969
COMMD9	0.000337091	5.43134	0.556414	0.891771
ACP5	0.000338676	5.4279	0.567898	2.63248
OAS1	0.000340152	5.42472	0.560607	1.28769
KANK1	0.000340627	-5.4237	0.546416	-1.87043
PDK3	0.000344869	-5.41464	0.526754	-0.95615
CTPS1	0.00034755	-5.40898	0.530546	-1.17326
GMPR	0.000347641	-5.40879	0.522198	-1.50352
PBXIP1	0.000348007	-5.40802	0.51986	-0.912263
MAP1B	0.000352201	-5.39927	0.525794	-1.58791
SORBS2	0.000352839	-5.39795	0.521221	-1.92576
SH3GLB2	0.000354091	-5.39536	0.495058	-0.632482
DRAM1	0.000361025	5.38122	0.489087	1.33161
ARHGAP1	0.000361764	-5.37973	0.472392	-0.681734
RBPMS	0.00036187	-5.37952	0.478908	-1.38502
C9orf3	0.000362768	-5.37771	0.509196	-1.43877
DUSP26	0.000362933	-5.37738	0.376428	-2.62875
SPECC1	0.00036549	-5.37227	0.472694	-1.16397
RASL12	0.000367948	-5.36739	0.525795	-2.27785
KMT5A	0.000370461	-5.36244	0.455416	-0.636727
SLC9A9	0.000372935	5.3576	0.454486	0.850208
SKAP2	0.000375096	5.3534	0.479689	1.31347
MGAT4A	0.000378467	5.3469	0.434354	0.903626
TMEM130	0.000379257	-5.34539	0.443225	-1.64398
PWAR5	0.000381803	-5.34053	0.43809	-1.25552
ARHGEF3	0.000381849	5.34045	0.500148	1.34497
HIST1H2BD	0.000382377	5.33944	0.435691	0.711509
YAP1	0.000382646	-5.33893	0.429284	-1.33239
HIST1H2AH	0.000387427	5.32993	0.411533	1.25432
CRIP2	0.000391684	-5.32201	0.446321	-1.33358
ASAP2	0.000391754	-5.32188	0.410401	-0.759622
TYROBP	0.000393987	5.31777	0.445169	1.77438
NCSTN	0.000394141	5.31748	0.390293	0.939184
LRMP	0.000395773	5.31449	0.455873	1.18773
SPEG	0.000395822	-5.3144	0.399009	-1.94551
RFTN1	0.000396992	-5.31227	0.384141	-1.08096
PLIN2	0.000398404	5.3097	0.400647	2.31232
PRUNE2	0.000407785	-5.29288	0.371722	-1.7987
CBX7	0.000409059	-5.29062	0.366655	-0.860902
MAOB	0.000409543	-5.28977	0.396339	-1.39822
LCP1	0.000410387	5.28829	0.385791	1.91075
TIAM1	0.000410921	5.28735	0.422083	1.36252
JAM3	0.000411032	-5.28715	0.350637	-0.934632
TPP1	0.00041176	5.28588	0.363341	1.11842
GRK3	0.000416043	5.27841	0.420472	1.17952
CD84	0.000426127	5.26116	0.323519	1.62307
CD4	0.000429042	5.25625	0.318878	1.6153
CIDEB	0.000431119	5.25278	0.369675	1.3675
PLEKHG3	0.00043474	-5.24677	0.337387	-1.01794
ACTA2	0.000436844	-5.2433	0.371057	-2.46747
DOK4	0.000439595	-5.23879	0.299172	-0.817312
RP11-705C15.2	0.000440475	5.23735	0.354099	1.2073
INMT	0.000441168	-5.23622	0.290348	-1.21981
FKBP15	0.000441997	5.23488	0.2784	0.810539
RRAS	0.000446263	-5.22798	0.266346	-0.960093
TTLL7	0.000447964	-5.22526	0.272072	-1.75543
FEZ1	0.000449775	-5.22236	0.25751	-0.843932
RRAS2	0.000452556	-5.21795	0.279466	-1.13888
EFHD1	0.000455083	-5.21396	0.275428	-2.27166
CREG1	0.000459776	5.20661	0.27163	1.07157
IGFBP2	0.000461472	-5.20398	0.306915	-1.05662
COPRS	0.000462289	-5.20271	0.239719	-0.973492
MYH9	0.000463134	-5.2014	0.296189	-0.820207
NPTN	0.000464247	-5.19969	0.266047	-0.815323
TNS1	0.000464753	-5.19891	0.278301	-1.31272
PGM5	0.000464918	-5.19865	0.244796	-1.79839
TCEAL4	0.000465791	-5.19731	0.237497	-1.17147
UTP18	0.000469119	5.19222	0.237565	0.712332
JPH2	0.000470615	-5.18995	0.294721	-2.59623
CAPG	0.000474316	5.18435	0.25454	1.71908
SACS	0.000474645	-5.18386	0.235919	-0.984498
ITGA6	0.000479152	5.17711	0.226941	1.29689
HPGD	0.000486136	5.16679	-0.0617454	2.55704
PDPN	0.000491794	5.15855	0.241485	2.13165
HIST1H2BH	0.000492779	5.15712	0.118924	1.38326
RP11-107E5.3	0.000493173	5.15655	0.200019	1.03894
SGCE	0.000501686	-5.14437	0.156294	-1.26876
C12orf49	0.000508475	5.13482	0.168803	0.708142
RRAD	0.000508562	-5.1347	0.161198	-1.65042
HLA-B	0.000509702	5.13311	0.218866	1.14108
DMWD	0.000513201	-5.12825	0.152797	-0.900378
CCDC8	0.000516133	-5.1242	0.214512	-1.4569
APBB1	0.000516328	-5.12393	0.155739	-0.876852
EFS	0.000521815	-5.11643	0.174915	-1.05343
TCN2	0.000522666	5.11528	0.147197	1.36367
COL16A1	0.000527346	-5.10896	0.114031	-1.14167
DBNDD2	0.000527908	-5.10821	0.0996076	-0.767113
CCNB1	0.000527913	5.1082	0.0131286	1.45438
HIP1R	0.000529897	-5.10554	0.195401	-0.909
TMEM2	0.000531506	5.10339	0.10667	1.72679
GBP5	0.00053388	5.10024	0.163333	1.24822
ATP6V1A	0.000536469	5.09681	0.0847905	1.07226
HIST1H2BM	0.000540224	5.09188	-0.0145117	1.91601
TBX2	0.000540602	-5.09138	0.119386	-1.1172
LPL	0.000541219	5.09058	0.139176	2.15335
PAK1	0.000542707	5.08864	0.0733448	0.774901
ARL15	0.000546912	5.08318	0.084675	1.02484
NRP1	0.00054914	5.08031	0.0913269	1.46732
NCKAP1L	0.000551727	5.07699	0.0603073	1.4361
SCD	0.000557313	5.06987	0.0876038	2.15452
BID	0.000557429	5.06973	0.089759	1.78442
ZNF267	0.00055781	5.06924	0.0626245	1.15016
SUN1	0.000558581	-5.06827	0.0594024	-0.991859
LMCD1	0.000559215	-5.06747	0.0797769	-1.68329
PRKX	0.00055993	5.06657	0.0922463	0.941209
FHL1	0.000560863	-5.06539	0.111276	-1.99263
ATP6V1C1	0.000561699	5.06434	0.0320596	0.624282
TMEM206	0.000567459	5.05715	0.12758	1.34818
DIXDC1	0.000567635	-5.05693	0.0243595	-0.992231
SPRED1	0.000567883	5.05662	0.0231889	0.746985
HAPLN3	0.00057164	-5.05197	0.0143348	-0.797958
DCSTAMP	0.000575768	5.04691	-0.856942	2.28552
DEPTOR	0.000580168	5.04155	0.105453	1.45525
PEAR1	0.000580433	-5.04122	0.109618	-1.09462
FKBP9	0.00058083	-5.04074	0.0195056	-0.68199
TNFAIP8	0.000581995	5.03933	0.000136523	0.845478
NUDT1	0.000584797	5.03595	0.019426	0.97584
PRCP	0.00058481	5.03594	0.00149525	1.00314
CEMIP	0.000589229	5.03065	0.0199331	2.59711
RP11-713H12.1	0.000593003	-5.02616	0.0902769	-2.47672
ZFP36L1	0.000593765	5.02526	-0.00901308	0.846874
NSMAF	0.000595222	5.02353	-0.0234018	0.712733
CTGF	0.000597378	-5.02099	0.0506901	-1.12035
TSPAN15	0.000602151	5.01541	0.00894227	1.72398
ITPR1	0.000603316	-5.01405	-0.0369494	-1.05231
IVNS1ABP	0.000605103	5.01197	-0.026228	0.826695
LPP	0.000608627	-5.0079	-0.00425253	-1.38024
SERPINF1	0.000610119	5.00618	-0.023078	2.13142
TMEM25	0.000610612	-5.00562	0.032962	-1.12938
ITGB1BP2	0.00061466	-5.00098	-0.0413581	-1.72077
SORBS1	0.000617675	-4.99756	-0.0386421	-1.71759
SMARCD3	0.000617952	-4.99724	-0.0562979	-1.16934
KIF1C	0.000620069	-4.99485	-0.0569839	-0.876419
MSRB3	0.000620877	-4.99393	-0.0508293	-1.32016
SPP1	0.000623654	4.99081	0.0311036	3.74377
ADCY9	0.000624131	-4.99027	0.00711106	-1.01032
SVIL	0.000630108	-4.9836	-0.0560939	-1.58308
MTRF1L	0.000633788	-4.97953	-0.0488508	-0.67632
SEC23A	0.000638174	-4.97471	-0.0597267	-0.626819
TPM1	0.000644527	-4.96778	-0.0161997	-1.53421
SYNM	0.000645638	-4.96658	-0.0792259	-1.50502
ARAP2	0.000647414	4.96466	-0.0204567	1.18423
RGS5	0.00065066	-4.96117	-0.0460047	-2.97705
HHEX	0.000652625	4.95907	-0.0019412	1.1947
BCAT1	0.000653727	4.95789	-0.0964794	2.09561
GNPTAB	0.000657725	4.95363	-0.120676	0.640344
AVEN	0.000658829	-4.95246	-0.0732552	-0.931994
SCARF2	0.000659569	-4.95168	-0.100087	-0.946975
DAB2	0.000661118	4.95005	-0.0961494	1.30187
GPR65	0.000666375	4.94452	-0.024266	1.03907
SMAD9	0.00066813	-4.94269	-0.0240223	-1.6303
RBMXL1	0.000668404	-4.9424	-0.0522776	-0.726185
ATP6V1F	0.00066933	4.94144	-0.112885	0.848729
SLC41A3	0.000677705	-4.93278	-0.156603	-0.779104
RASGRP2	0.000678739	-4.93172	-0.121418	-0.779782
NPR1	0.000687505	-4.92279	-0.0479182	-2.68321
ADCY6	0.000690201	-4.92007	-0.149943	-1.07794
NGF	0.000693233	-4.91702	-0.44412	-1.70626
LHFPL2	0.000696227	4.91403	-0.167236	1.61703
CEP170	0.000696552	4.9137	-0.168435	0.809416
C1orf132	0.00069663	-4.91363	-0.13405	-0.795889
GAB3	0.000699022	4.91125	-0.062557	0.995729
WFS1	0.000704201	-4.90612	-0.147874	-1.31314
IFIT3	0.000706859	4.9035	-0.171977	0.908433
MACROD1	0.000713055	-4.89745	-0.139894	-0.736116
SOAT1	0.000717159	4.89347	-0.207904	0.979713
PWAR6	0.000717325	-4.89331	-0.100773	-1.27435
KB-1433G4.1	0.000717984	-4.89267	-0.150689	-1.7028
IBSP	0.000721113	4.88966	-0.240369	4.67965
TC2N	0.000721919	-4.88888	-0.202435	-1.63263
CFL2	0.000723291	-4.88757	-0.212174	-1.50653
ANKRD6	0.000731924	-4.87935	-0.212109	-1.79473
HACD1	0.000733284	-4.87806	-0.174087	-2.21666
MALT1	0.000733986	4.8774	-0.179671	0.62938
ITGA8	0.00073679	-4.87476	-0.169122	-2.08172
TALDO1	0.000738345	4.8733	-0.219443	1.00191
GNA13	0.00073955	4.87217	-0.241778	0.712462
SLC38A6	0.000739833	4.87191	-0.226939	0.798775
OGFRL1	0.000741332	4.87051	-0.245138	0.796045
GOLGA2	0.000746329	-4.86586	-0.253604	-0.600354
TMEM251	0.000748154	4.86417	-0.17062	0.812576
TLR6	0.000748929	4.86346	-0.139	1.20202
LSP1	0.000757881	4.85525	-0.237856	1.71125
CCDC107	0.000760448	-4.85291	-0.268625	-0.931765
DBN1	0.000760787	-4.85261	-0.255162	-0.799109
FAM105A	0.00076915	4.84506	-0.219487	1.09896
ZNF704	0.000770819	-4.84356	-0.274626	-1.53415
ARHGEF10	0.000771393	-4.84305	-0.270244	-0.646635
HIST2H3A	0.000772641	4.84193	-0.174382	1.74088
HIST2H3C	0.000772641	4.84193	-0.174382	1.74088
CHST15	0.000775065	4.83977	-0.27648	0.9257
ME2	0.000775366	4.83951	-0.285527	1.17051
HCP5	0.000785447	4.8306	-0.187226	0.969035
NSMF	0.000786204	-4.82994	-0.283294	-0.905493
KNTC1	0.000786807	4.82941	-0.233763	0.599354
SMTN	0.000788864	-4.82761	-0.291669	-1.86947
GALC	0.000789544	4.82702	-0.304273	0.87864
CLEC2D	0.000790861	4.82587	-0.278356	0.785511
KCTD9	0.00079271	-4.82426	-0.310692	-0.869474
CYTIP	0.000795425	4.82191	-0.279849	1.52033
RP11-473M20.9	0.000797434	4.82017	-0.18734	0.966517
ACOT13	0.000799553	4.81834	-0.23831	0.809528
DSTN	0.000802806	-4.81555	-0.228928	-1.9145
PLEK	0.000805903	4.8129	-0.311879	1.81233
PDZRN3	0.000805979	-4.81284	-0.200527	-2.40433
BIRC3	0.000806298	4.81256	-0.270372	1.16014
TANC1	0.000806849	-4.8121	-0.301446	-0.898857
RIPK2	0.000808312	4.81085	-0.258389	0.799063
SAMD9L	0.000814812	4.80534	-0.325119	0.761116
RB1	0.000816893	4.80359	-0.340817	0.798121
CSRP1	0.000823059	-4.79842	-0.273435	-1.59454
TMEM263	0.000823467	-4.79808	-0.353017	-0.660787
CHSY3	0.000824781	-4.79699	-0.311181	-1.25342
TASP1	0.000833689	-4.78961	-0.319235	-0.70398
KRT17	0.000839749	-4.78464	-0.352651	-1.78844
MED13	0.00084509	-4.7803	-0.379242	-0.677443
ANPEP	0.000845246	4.78017	-0.262678	2.6306
FAM149A	0.000846114	-4.77947	-0.241322	-1.06899
ITGA4	0.000847025	4.77873	-0.37056	1.14794
VCAN	0.000847406	-4.77842	-0.271175	-1.26126
GPAT3	0.000850232	4.77614	-0.337281	1.44907
ABRACL	0.000851822	4.77486	-0.372329	0.996002
LRRC8C	0.000861375	4.76722	-0.257155	0.980263
WHAMMP3	0.000862463	-4.76636	-0.337282	-0.698136
SNORD10	0.000864626	4.76464	-0.26864	1.13699
INPP5F	0.000872538	-4.75841	-0.339781	-0.766646
CACNA2D4	0.000873443	4.7577	-0.315074	1.80334
ITGAM	0.000876259	4.7555	-0.387602	2.08482
C5AR1	0.000880086	4.75252	-0.38741	1.96226
TMEM43	0.000881039	-4.75178	-0.410719	-0.680478
FGFRL1	0.000887815	-4.74654	-0.299504	-1.293
C1GALT1	0.000887921	4.74646	-0.420561	0.897221
CYP1B1	0.000891202	4.74394	-0.287477	2.07694
CYBB	0.000892222	4.74316	-0.40274	1.43255
THRB	0.000893355	-4.74229	-0.398263	-1.85746
HSPB7	0.000898022	-4.73873	-0.338553	-2.73795
FANCI	0.000907664	4.73144	-0.449276	1.29607
LPAR6	0.000913644	4.72696	-0.436454	1.12474
HIST1H4L	0.00091506	4.72591	-0.450421	1.27256
GPRIN3	0.000915969	4.72523	-0.333422	1.55977
FHOD3	0.00091923	-4.72281	-0.316269	-1.17494
HRCT1	0.000922096	-4.72069	-0.455846	-1.71868
WWTR1	0.000924652	-4.7188	-0.464298	-0.945399
TMEM33	0.000925622	4.71808	-0.464324	0.618377
RUSC2	0.000929252	-4.71542	-0.422636	-0.857259
FLT1	0.000929926	4.71492	-0.327812	1.95798
CCL8	0.000935638	4.71075	-0.382864	2.00878
MANSC1	0.000945302	-4.70376	-0.343379	-1.3771
CLEC5A	0.000945676	4.70349	-0.431816	2.50858
HIST1H2BI	0.000950334	4.70015	-0.488383	0.805943
NR1H3	0.000955697	4.69632	-0.479543	1.41365
HNMT	0.000956276	4.69591	-0.478832	0.77658
ZEB1	0.000956718	-4.69559	-0.486684	-1.02245
MTMR11	0.000959308	-4.69376	-0.441426	-1.22981
TXNDC12	0.000965043	4.6897	-0.50399	0.610941
LAPTM5	0.000966694	4.68854	-0.450674	2.07387
CCRL2	0.000969946	4.68626	-0.471139	1.71384
IGHV3-33	0.00097151	4.68517	-0.83194	3.80093
SLFN11	0.000973853	4.68353	-0.521011	0.676434
HIST1H2BB	0.000978108	4.68057	-0.48485	1.36286
WASL	0.000985494	-4.67546	-0.504676	-0.797117
CSF1	0.000986525	4.67476	-0.526975	1.21162
PKD2	0.000987358	-4.67418	-0.510674	-1.36254
SUSD5	0.000994261	-4.66946	-0.503752	-2.7393
TSPYL2	0.000998594	-4.66651	-0.504663	-0.967286
PSMB9	0.00100389	4.66293	-0.549724	0.815217
NCOA4	0.00100609	4.66144	-0.510449	0.561007
TMEM140	0.00100783	4.66027	-0.537179	0.683175
NPC2	0.00101111	4.65807	-0.465169	1.06168
ATP2B1	0.00101168	4.65769	-0.558251	0.775539
COLGALT1	0.0010121	4.6574	-0.552852	0.986023
SGIP1	0.00102896	-4.64622	-0.575401	-0.878811
BLNK	0.00103314	4.64348	-0.463299	1.13779
SLC37A2	0.00103828	4.64012	-0.567674	1.3278
ST8SIA4	0.00104309	4.63699	-0.564686	1.34114
BMP2K	0.00104375	4.63657	-0.579126	1.02035
OPN3	0.00105039	4.63228	-0.454274	1.35799
ASPH	0.00105376	4.63012	-0.55595	0.861067
MGP	0.00105444	-4.62968	-0.461897	-1.67322
KLHL30	0.00105579	-4.62882	-0.575137	-1.71681
SELM	0.001056	-4.62868	-0.537154	-0.988032
HIST1H3H	0.00105874	4.62693	-0.593581	0.865862
FGFR1	0.00105913	-4.62669	-0.592351	-0.774347
NDEL1	0.00105958	-4.6264	-0.605619	-0.639582
ATP6V0D2	0.00106514	4.62286	-1.23564	2.42084
NLN	0.00106522	4.62281	-0.517811	1.05763
SCARF1	0.00106641	4.62206	-0.454479	1.47258
OTUD7B	0.00106751	-4.62136	-0.502083	-0.907148
SLIT3	0.0010698	-4.61991	-0.563247	-1.32254
IFIH1	0.00107295	4.61794	-0.552865	0.755541
GPR137B	0.00107803	4.61474	-0.601914	1.33314
CALD1	0.00107982	-4.61363	-0.525257	-1.58796
WWP2	0.00109394	-4.60487	-0.631512	-1.03955
DDX24	0.00110041	-4.60089	-0.605648	-0.625005
WWC3	0.00110072	-4.6007	-0.601341	-0.669347
IGF1R	0.00110547	-4.5978	-0.630985	-1.06251
NALCN	0.00110565	-4.59769	-0.55871	-2.15086
LGALS9	0.00110789	4.59633	-0.629634	1.86707
FBXO17	0.00110968	-4.59525	-0.560468	-0.938518
RAC2	0.00111748	4.59053	-0.604933	1.80894
HMGA1	0.00111978	4.58914	-0.501751	1.53485
LRRC8A	0.00112089	-4.58848	-0.628567	-0.961228
AIM1	0.00112587	4.5855	-0.522219	1.20231
TREM1	0.00112787	4.5843	-0.620514	2.77785
CARMN	0.00113782	-4.5784	-0.637442	-1.82158
PKD1	0.00113914	-4.57762	-0.640811	-1.0058
GNS	0.00114196	4.57595	-0.636869	0.948027
HS2ST1	0.00115109	4.57061	-0.556448	1.03425
FADS3	0.00115469	-4.56851	-0.688678	-0.93672
PLAU	0.0011576	4.56682	-0.677837	1.52867
MAGEH1	0.0011609	-4.56491	-0.681544	-0.716084
TOPBP1	0.00116691	4.56144	-0.666982	0.577903
LOXL1-AS1	0.00117502	-4.5568	-0.55503	-1.00082
VAV3	0.00117583	4.55634	-0.5659	1.85003
ATP10A	0.00117761	-4.55532	-0.658046	-1.09142
ARL6IP1	0.00117972	4.55412	-0.692143	0.574335
INAFM1	0.00118012	-4.55389	-0.551709	-0.838567
NFIX	0.0011835	-4.55197	-0.712273	-1.09253
ENAH	0.00118409	-4.55164	-0.706783	-1.07857
AKAP6	0.00118515	-4.55104	-0.710413	-1.32461
CARD8	0.0011853	4.55095	-0.716669	0.83674
DIP2C	0.00118943	-4.54862	-0.616786	-0.979815
PTPRE	0.00119326	4.54647	-0.703661	1.46759
TM4SF19-AS1	0.00119435	4.54586	-1.22055	2.19405
CD86	0.00119887	4.54333	-0.702618	1.63114
CCDC109B	0.00120538	4.5397	-0.708349	1.33251
LRRC8D	0.00121608	4.53378	-0.586591	1.4323
EOGT	0.00122076	-4.53121	-0.745524	-0.835944
SP110	0.00122512	4.52883	-0.733738	0.582043
LINC00982	0.00122835	-4.52706	-0.596476	-2.70431
PTK2B	0.00123469	4.52362	-0.736162	1.12731
FERMT2	0.00123584	-4.523	-0.741667	-1.24638
RPL28	0.00123933	4.52111	-0.751957	0.773777
PPT1	0.00123953	4.52101	-0.722804	0.829285
CPVL	0.001243	4.51914	-0.744015	1.87356
MAP9	0.00124839	-4.51625	-0.678527	-0.843164
RP11-701H24.5	0.00126396	-4.50797	-0.714003	-1.15335
PLAGL1	0.00127409	-4.50264	-0.785831	-0.707827
CCND2	0.0012768	-4.50122	-0.787142	-0.671156
MYLK	0.00127956	-4.49978	-0.738471	-1.41293
LCAT	0.00128156	-4.49874	-0.693269	-0.897722
RILPL1	0.00128223	-4.49839	-0.722114	-0.777619
SNORA74	0.00128257	4.49821	-0.724678	0.861184
RIMKLB	0.00128787	-4.49546	-0.795602	-1.23951
ACP2	0.00128973	4.4945	-0.781718	1.25761
IFI16	0.00129136	4.49366	-0.78766	0.996351
FCGRT	0.00129276	4.49294	-0.751024	1.27856
TJP1	0.00129413	-4.49223	-0.805688	-0.906091
SPRY4	0.00129418	-4.4922	-0.764442	-0.876674
B2M	0.00129839	4.49004	-0.660816	0.808289
PCSK7	0.00130328	-4.48753	-0.814725	-0.714143
PLAUR	0.00130436	4.48698	-0.782674	2.16374
HEYL	0.00131601	-4.48106	-0.729903	-1.41625
CD68	0.00131899	4.47955	-0.772612	2.03706
DTX3	0.00132032	-4.47888	-0.751416	-0.942927
C5orf46	0.00132445	-4.4768	-0.799225	-2.19435
SNTB1	0.00132621	4.47592	-0.742124	0.930181
PTGIR	0.0013281	-4.47497	-0.809406	-0.902645
HAVCR2	0.00133165	4.4732	-0.816066	1.69991
GPR146	0.0013332	4.47242	-1.12479	1.78383
CASP7	0.00134936	4.4644	-0.809332	0.590662
GPNMB	0.0013495	4.46434	-0.753665	1.20452
PILRA	0.0013519	4.46315	-0.813884	1.85726
RASSF3	0.00135258	-4.46282	-0.843744	-0.900824
SLC43A3	0.00135778	4.46027	-0.844368	1.39513
NRBF2	0.00135835	4.45999	-0.780985	0.665798
MAF	0.00136238	4.45802	-0.845379	1.40292
CKLF	0.00136584	4.45634	-0.840385	1.00313
KCNMB1	0.00136737	-4.45559	-0.766977	-1.16914
SPINT2	0.00136953	-4.45454	-0.819662	-1.09522
FAR2	0.00137913	4.4499	-0.770011	0.823595
GIMAP7	0.00137988	4.44955	-0.825828	1.31965
RP11-403A3.3	0.00138138	-4.44882	-1.00714	-2.40378
ERCC6	0.00139258	-4.44346	-0.866556	-0.947735
MX2	0.00139287	4.44332	-0.772532	1.43859
ADCY3	0.00139972	4.44007	-0.857274	1.17905
GNA11	0.00141317	-4.43373	-0.852993	-0.872545
CTSS	0.00141378	4.43344	-0.809164	1.88106
TGFBI	0.00141839	4.43128	-0.833264	1.31453
LAMA5	0.00142012	-4.43047	-0.882138	-1.1648
CST6	0.00142024	-4.43042	-0.859937	-1.57913
CLIC4	0.00142232	-4.42945	-0.816621	-0.88049
CYFIP2	0.00142489	-4.42825	-0.890249	-1.51773
BEND7	0.0014254	-4.42802	-0.803703	-1.25627
LRP5	0.00142745	-4.42706	-0.85451	-0.903068
PIK3AP1	0.00143223	4.42485	-0.891395	1.58179
EPN2	0.00143964	-4.42143	-0.827195	-0.744494
KCNAB2	0.0014401	4.42122	-0.872231	1.73634
ARMCX2	0.00144051	-4.42103	-0.903211	-0.864822
TBX18	0.00144276	-4.42	-0.890711	-1.17418
LINC01094	0.00144279	4.41999	-0.874064	1.53899
MFSD1	0.00144624	4.4184	-0.85912	1.11096
CAB39L	0.0014473	-4.41792	-0.793682	-1.19122
CD37	0.001448	4.4176	-0.88876	1.28915
SH3BGRL3	0.00144874	4.41726	-0.910154	1.02525
MAP3K5	0.00145082	-4.41631	-0.919483	-0.5354
BLVRB	0.00145629	4.41382	-0.901982	0.932677
LIMS4	0.00146773	-4.40864	-0.765103	-1.35311
ZNF362	0.00149063	-4.39841	-0.886486	-0.76218
PTPRC	0.00149178	4.3979	-0.906344	1.4037
RNF138	0.00149405	4.39689	-0.891545	0.618944
PLXNC1	0.00149455	4.39667	-0.929599	1.21674
CDC42EP1	0.00149746	-4.39539	-0.912447	-0.831566
ELMO1	0.00150558	4.39182	-0.95408	0.829429
COL4A2	0.00151429	-4.38801	-0.877613	-1.05295
PEPD	0.0015188	4.38604	-0.9681	0.580491
TNFRSF21	0.00152109	4.38505	-0.795517	1.72712
NPC1	0.00152187	4.38471	-0.962606	0.786866
CEPT1	0.00152453	4.38356	-0.972927	0.553861
MTSS1L	0.00152705	-4.38247	-0.874549	-0.796407
RP11-244F12.3	0.00152797	-4.38207	-0.893699	-1.28663
SEPW1	0.0015451	-4.37472	-0.90137	-0.893042
MPPED2	0.00154688	-4.37396	-0.872614	-2.09188
SLC26A10	0.00154893	-4.37309	-0.921354	-1.45278
TSPYL1	0.00155151	-4.37199	-0.989958	-0.613526
SHISA4	0.00155796	-4.36925	-0.94756	-0.985565
TLR1	0.00156824	4.36492	-0.988002	1.37367
TPRG1	0.00157185	4.36341	-0.885672	1.40245
IRF7	0.00157555	4.36186	-0.966104	0.879257
AGPS	0.0015758	4.36175	-1.00606	0.524452
MYO5A	0.0015783	4.36071	-0.997323	1.19436
SLC35F6	0.00158126	4.35948	-0.935667	0.815422
HSPA2	0.00159477	-4.35388	-0.911533	-1.13888
ID4	0.00159484	-4.35385	-0.979605	-2.16716
PYCARD	0.00159497	4.3538	-1.00817	1.28432
GPRC5C	0.00159756	-4.35273	-0.997942	-1.06873
CTSC	0.00160151	4.3511	-0.98042	1.18705
CD53	0.00160641	4.34909	-0.982718	1.56177
MAP2	0.0016065	-4.34905	-0.979816	-1.16505
IFI44L	0.00160728	4.34874	-1.00963	1.1934
SLC20A2	0.00160767	-4.34858	-1.02283	-0.874371
AK1	0.00160992	-4.34766	-1.01706	-0.821975
MMD	0.00161087	4.34727	-0.877294	1.11003
MORF4L2	0.00161725	-4.34467	-0.94802	-0.763197
COL18A1	0.00162213	-4.34269	-1.00083	-1.78698
ID3	0.00162311	-4.34229	-0.96875	-1.38094
PLEKHH3	0.00163112	-4.33906	-0.971294	-0.853937
PLA2G7	0.00164016	4.33543	-0.88475	2.08482
IDH1	0.00164097	4.3351	-1.04112	0.885023
PURA	0.00164244	-4.33451	-1.04341	-0.75515
DRAM2	0.00165856	4.3281	-1.05321	0.806441
CAPZA1	0.00166078	4.32722	-1.00632	0.644601
MITF	0.00166197	4.32675	-0.999161	1.10298
ATP9A	0.00166743	-4.3246	-1.00074	-1.25001
SLC22A17	0.00167228	-4.32269	-0.994584	-1.03611
RP11-701H24.8	0.00167508	-4.3216	-0.867715	-1.53443
TLR8	0.0016807	4.3194	-0.8746	1.31011
SLC2A10	0.0016961	-4.31341	-0.891619	-0.782039
TBC1D9	0.00169782	4.31275	-1.0379	0.635398
CD48	0.00170036	4.31177	-1.03928	1.47726
RAB11FIP3	0.00170201	-4.31114	-1.03211	-0.637145
FAM127A	0.00170567	-4.30973	-1.08657	-0.53815
ANXA2	0.00171224	4.30721	-0.957155	0.757577
MGARP	0.00171296	-4.30693	-1.04792	-1.70495
DPYD	0.00171631	4.30565	-1.08594	0.771563
TMEM54	0.00172003	-4.30423	-1.00876	-0.712371
CTSD	0.0017278	4.30128	-0.965331	1.71182
TPST2	0.0017303	4.30034	-1.07498	1.23867
DAPP1	0.00173058	4.30023	-0.963379	1.30271
SCRN1	0.00173866	-4.29718	-1.10361	-0.653206
TUBGCP3	0.00174135	4.29617	-1.05161	0.553668
MAP3K1	0.0017601	4.28916	-1.0539	0.739106
KDELC2	0.00176011	-4.28916	-1.11529	-0.573281
KLHL6	0.0017619	4.28849	-0.97029	1.26883
HEATR3	0.00177479	4.28373	-1.054	1.03051
TREM2	0.001778	4.28254	-1.10776	1.53876
MAN2B1	0.00178395	4.28036	-1.10585	1.10043
HEXB	0.00178699	4.27925	-1.07288	1.05665
CSPG4	0.00178851	-4.27869	-1.1233	-1.35155
ATP10D	0.00179149	-4.2776	-1.13523	-0.677475
LAP3	0.0017936	4.27684	-1.10094	0.932556
IFI44	0.00180432	4.27294	-1.13161	1.25517
HSPB2-C11orf52	0.00180827	-4.27151	-0.983976	-1.07891
ACADL	0.00182183	-4.26664	-0.941829	-1.91843
TWSG1	0.00182563	-4.26528	-1.14377	-0.852097
ABI2	0.00183849	-4.26069	-1.13571	-0.66191
B4GALT4	0.00183967	-4.26028	-1.11694	-0.62025
DNAJB4	0.00184204	-4.25944	-1.15819	-1.08643
CYB5R2	0.00184818	-4.25727	-1.01577	-0.710534
SLFN5	0.00185092	4.2563	-1.15677	0.85926
HIST1H2AD	0.00185553	4.25468	-1.16393	0.856781
VPS8	0.00185954	4.25327	-1.16179	0.697152
LINC00472	0.00186409	-4.25167	-1.01606	-1.28361
HTATIP2	0.00187055	4.24942	-1.17113	0.813816
ZWINT	0.00187535	4.24775	-0.999372	1.14719
GGT7	0.00187728	-4.24708	-1.04593	-0.801211
RBM20	0.00187903	-4.24647	-0.970063	-1.04509
SLAMF8	0.00188102	4.24578	-1.13233	2.03715
SLC41A1	0.001883	-4.2451	-1.08335	-0.606537
WFDC1	0.00188337	-4.24497	-0.994795	-2.71626
GPRASP1	0.00188519	-4.24434	-1.03522	-1.21063
LRRC16A	0.00189506	-4.24094	-1.13345	-0.842344
INAFM2	0.0018995	-4.23941	-1.1412	-0.815661
DAPK3	0.00190186	-4.23861	-1.18996	-1.00123
CMTM6	0.00190215	4.23851	-1.19389	0.716967
CTSB	0.00190737	4.23672	-1.04849	2.16007
KDR	0.00191139	4.23535	-1.08313	2.06002
NCKIPSD	0.001912	-4.23514	-1.12399	-0.625499
RBPJ	0.00191271	4.2349	-1.19084	0.599302
P2RX7	0.00192686	4.23011	-1.10796	1.32318
PCED1B-AS1	0.00193072	4.22881	-1.18706	0.707568
SPSB1	0.00193266	-4.22815	-1.19136	-1.01314
FGD6	0.00193329	4.22794	-1.09078	0.988821
CMTM7	0.00193794	4.22638	-1.00234	1.29986
MEIS1	0.00195216	-4.22162	-1.16942	-1.4523
ZNF217	0.00195508	4.22065	-1.08453	0.885649
YPEL2	0.00195773	-4.21977	-1.21941	-0.687036
PRC1	0.00197447	4.21424	-1.06681	1.02755
CADM1	0.00197916	4.2127	-1.17	1.64061
HDAC11	0.00198454	-4.21093	-1.13851	-0.998308
ESYT2	0.00199463	-4.20764	-1.21299	-0.652087
CYTH1	0.002001	4.20557	-1.23466	1.11142
TSPAN33	0.00202352	4.19831	-1.21151	1.17307
FZD6	0.00202523	-4.19776	-1.22093	-0.927238
GLS	0.00202627	-4.19742	-1.17029	-0.814363
DMTN	0.00202659	-4.19732	-1.0381	-1.63809
ADCK3	0.0020294	4.19642	-1.16034	0.596559
TREX1	0.00203284	4.19533	-1.10661	0.904481
ZBTB16	0.00204672	-4.19091	-1.25326	-1.40661
KALRN	0.00204737	-4.19071	-1.21895	-1.06832
ANKRD37	0.00204986	-4.18992	-1.2586	-1.28975
GUSB	0.00205097	4.18957	-1.24329	0.929201
PLEKHB2	0.00205259	4.18905	-1.26512	0.838591
CYP7B1	0.00205423	4.18854	-1.05355	1.09159
SRGAP2	0.00205742	4.18753	-1.27318	0.662664
C8orf88	0.002073	-4.18264	-1.14307	-1.51876
S100A11	0.00208227	4.17975	-1.20075	0.669496
PSMB8-AS1	0.00208458	4.17904	-1.13186	0.848553
NEO1	0.00208578	-4.17866	-1.2703	-1.66951
PXDN	0.0021013	-4.17386	-1.29331	-0.791763
OSR1	0.00210745	-4.17197	-1.1201	-2.30987
CXCL16	0.00210772	4.17189	-1.27338	1.78197
KLC2	0.00211168	-4.17067	-1.13311	-0.933037
DYNLL2	0.00211973	-4.16821	-1.23286	-0.628432
CD109	0.00212268	4.16731	-1.28718	1.20647
S1PR1	0.00212469	4.1667	-1.16324	1.65107
RGS19	0.00212508	4.16658	-1.26368	1.057
TLR2	0.00212821	4.16563	-1.29838	1.20568
TCEAL1	0.00213535	-4.16346	-1.30654	-1.08578
RP11-539E19.2	0.00213765	-4.16276	-1.08634	-1.69315
RANBP17	0.00214665	-4.16005	-1.13715	-0.79837
M6PR	0.00214688	4.15998	-1.26966	0.838083
CACNA1H	0.00215027	-4.15896	-1.17106	-1.77734
PHTF1	0.00215758	4.15676	-1.26181	0.625931
ST6GALNAC6	0.0021592	-4.15628	-1.31764	-0.534583
ERAP2	0.00216491	4.15457	-1.29542	0.715204
EMP1	0.00216868	4.15345	-1.30414	1.11624
MIR100HG	0.00218102	-4.14978	-1.29083	-1.37689
STK4	0.00218341	4.14908	-1.32748	0.668542
IGLV1-51	0.00218811	4.14769	-1.20521	3.68828
ITGA11	0.00219479	-4.14572	-1.31961	-1.2971
MSC-AS1	0.00219824	-4.1447	-1.32918	-0.502928
PIK3CG	0.00219829	4.14469	-1.16895	1.08793
HCST	0.00220805	4.14183	-1.31872	1.49091
GPX1	0.00220866	4.14165	-1.24376	1.28344
TRIM5	0.0022093	-4.14146	-1.30116	-0.686478
PCNA	0.00221197	4.14068	-1.3461	0.681819
MREG	0.00221395	4.14011	-1.17193	1.43648
DOK3	0.00221507	4.13978	-1.28044	1.53033
TEAD3	0.00221784	-4.13897	-1.12284	-1.30055
IGSF21	0.0022184	4.13881	-1.2219	1.3017
MGAT5	0.002219	4.13864	-1.34646	0.745357
SIRPA	0.00222341	4.13736	-1.32004	1.35458
SRGN	0.00222791	4.13605	-1.25495	1.56231
MSR1	0.0022394	4.13273	-1.26868	1.79454
PNP	0.00224094	4.13229	-1.34425	1.38779
MOAP1	0.00224472	-4.1312	-1.32177	-0.677911
HYAL2	0.00225158	4.12923	-1.32761	1.20697
PRKAA2	0.00226276	-4.12604	-1.22001	-1.47002
TAGAP	0.00226302	4.12597	-1.17818	0.984886
RHBDF1	0.00226859	-4.12438	-1.33907	-0.880246
TGFBR3	0.00227851	4.12157	-1.25705	0.97112
LCP2	0.00227942	4.12131	-1.36393	1.30293
ACTN1	0.00228987	-4.11837	-1.29217	-0.995343
FILIP1L	0.00229692	-4.11638	-1.3579	-1.87536
SPI1	0.00229715	4.11632	-1.36743	1.58254
KIAA0226L	0.00229919	4.11575	-1.27359	1.26137
GDF7	0.00231024	-4.11266	-1.30954	-1.63764
PSMB8	0.00232154	4.10952	-1.39307	0.770474
ITGA10	0.00232912	-4.10742	-1.38486	-1.55225
CEP83	0.00232964	4.10728	-1.32227	0.511753
VWA1	0.00234211	4.10384	-1.19305	1.50473
ALPK3	0.00234375	-4.10339	-1.30765	-1.12971
CLEC2B	0.00234599	4.10278	-1.36118	1.26777
ADRA1B	0.00234619	-4.10272	-1.76984	-2.35791
MAFK	0.00236338	-4.09803	-1.40999	-0.859311
ITGAX	0.00236539	4.09748	-1.38791	1.93545
MAPKAPK3	0.00236762	4.09688	-1.3981	1.15259
ZNF675	0.00237271	4.09549	-1.29895	0.695362
ABHD6	0.00237851	4.09392	-1.22295	0.717724
BOLA2B	0.00238089	4.09328	-1.41878	0.792279
IGFBP4	0.00238788	4.0914	-1.40422	1.61421
LAMB2	0.00238795	-4.09138	-1.33076	-0.727468
CTIF	0.0023927	-4.0901	-1.40152	-0.564962
TSR2	0.00239617	-4.08917	-1.40676	-0.723531
C1QTNF7	0.0024018	-4.08766	-1.33812	-1.65487
FPR3	0.00240461	4.08691	-1.40778	1.79377
RP11-405A12.2	0.00240884	-4.08578	-1.29633	-1.51524
IGHG2	0.00240913	4.0857	-1.31316	4.23812
NDN	0.0024155	-4.08401	-1.41596	-0.681649
ARHGAP18	0.00241718	4.08356	-1.42931	0.967103
RAB42	0.00241797	4.08335	-1.26462	1.42698
CCDC3	0.00242227	-4.08221	-1.42443	-1.04848
MTURN	0.00242536	-4.08139	-1.42036	-0.97899
PHYHD1	0.00242884	-4.08047	-1.2202	-0.857909
DOCK2	0.00243784	4.0781	-1.43119	1.39126
MRPL33	0.00244128	-4.07719	-1.41766	-0.593676
PTAFR	0.00244401	4.07648	-1.32074	1.52772
PTPRJ	0.00244635	4.07586	-1.41575	1.13584
FMNL2	0.00244716	4.07565	-1.43839	0.883408
SLC22A3	0.00245258	-4.07423	-1.37057	-2.03534
KRT16	0.00247245	-4.06905	-1.27904	-2.42486
SRF	0.002475	-4.06839	-1.40614	-0.904609
SUGCT	0.00247801	-4.06761	-1.42729	-1.56475
ANXA3	0.00248002	-4.06709	-1.28172	-1.46071
UBE2J1	0.00248102	4.06683	-1.41874	0.468735
CAV2	0.00248243	-4.06647	-1.43419	-1.21757
KCNK6	0.00248565	-4.06564	-1.39166	-0.562237
OAS3	0.00248978	4.06457	-1.35515	1.11225
DOCK8	0.00249088	4.06429	-1.44238	1.294
FGL2	0.00249752	-4.06258	-1.40952	-1.25374
HIST1H3G	0.00251403	4.05836	-1.32547	1.57504
PLK3	0.00252719	-4.05501	-1.47957	-0.58624
SLC15A3	0.00253002	4.0543	-1.46965	1.2802
CRTAC1	0.00253441	4.05319	-1.46959	1.44643
RCN2	0.00253882	-4.05207	-1.48283	-0.730562
TFPT	0.00254117	4.05148	-1.42232	0.690432
PLPP1	0.00254291	-4.05104	-1.47614	-0.90213
TP53I3	0.00254849	4.04964	-1.38309	0.878533
FAH	0.00254892	4.04953	-1.42278	0.829229
PYGB	0.00256525	-4.04544	-1.49492	-0.783773
THRA	0.00256615	-4.04522	-1.45425	-0.899075
KCNN4	0.00258512	4.0405	-1.39698	1.78936
HIST1H2BO	0.00258684	4.04008	-1.45582	1.60128
NKIRAS1	0.0025887	-4.03962	-1.38007	-0.73336
BCL2A1	0.00258957	4.0394	-1.39018	2.11924
B3GNT9	0.00259342	-4.03845	-1.42195	-0.705483
CDC42SE2	0.00259634	4.03773	-1.49431	0.763656
CALML4	0.00260169	4.03642	-1.33543	1.46841
PTPRO	0.00260522	4.03555	-1.45301	0.964653
IGKV3-20	0.00260965	4.03446	-1.39957	3.91255
IGKV4-1	0.00261208	4.03387	-1.26901	4.2073
RAP2B	0.00262553	4.03058	-1.48185	1.19376
DZIP1	0.0026282	-4.02993	-1.40415	-0.878551
C3AR1	0.00263046	4.02938	-1.50464	1.17467
IL1RN	0.00263184	4.02905	-1.27982	1.97633
FTH1	0.00264003	4.02706	-1.37149	1.47114
RP11-488L18.4	0.00264215	4.02655	-1.52416	0.69255
PLS3	0.0026441	-4.02608	-1.41386	-1.41108
CXorf38	0.00264655	4.02548	-1.4213	0.599003
UGCG	0.00264843	4.02503	-1.52338	0.935016
AC005944.2	0.00266633	-4.02073	-1.45006	-0.859244
NPIPP1	0.00267184	-4.01941	-1.43846	-1.0665
C10orf128	0.00267498	4.01866	-1.37847	1.75289
FAM49A	0.00267898	4.01771	-1.30671	1.13573
B4GALNT3	0.00269411	-4.01411	-1.31524	-0.783201
LFNG	0.00269523	4.01384	-1.43589	1.46994
SQRDL	0.00270329	4.01194	-1.54302	0.816049
GRIA1	0.00270619	-4.01125	-1.32761	-2.09019
GRN	0.00271546	4.00907	-1.47383	1.55139
ARHGAP15	0.00272188	4.00756	-1.5269	0.897749
C1QTNF2	0.00274353	-4.00251	-1.33177	-1.04282
FCGR1A	0.00275421	4.00003	-1.50249	1.28549
LST1	0.00275843	3.99906	-1.55826	1.25763
EHD2	0.00276459	-3.99763	-1.56475	-0.659581
RP11-701H24.7	0.00276649	-3.99719	-1.48453	-0.802801
APBB1IP	0.0027771	3.99476	-1.37989	1.22386
KLHL42	0.00278297	-3.99341	-1.53355	-1.25199
ITGB2	0.00278541	3.99285	-1.50393	1.93002
KIF13A	0.00279533	-3.99059	-1.58265	-0.642351
CD80	0.0027983	3.98991	-1.36716	1.58154
RNF152	0.0028047	-3.98845	-1.55613	-1.15284
MATK	0.00281827	3.98538	-1.37436	2.21537
MRPL49	0.00282176	-3.98459	-1.57928	-0.482902
ITGB8	0.00282686	3.98344	-1.43091	0.967451
PRRX2	0.00282791	-3.9832	-1.5003	-0.783225
SNORA35	0.00282929	-3.98289	-1.45634	-1.09349
LRRC27	0.00283008	3.98272	-1.34379	1.0183
AFAP1L1	0.00283636	3.9813	-1.34559	1.38995
CLEC4A	0.00283933	3.98064	-1.39086	1.05304
UNC13D	0.00284214	3.98001	-1.52308	1.11924
ITGB1	0.00285843	-3.97637	-1.46091	-0.944136
MAGEF1	0.00286249	-3.97547	-1.53416	-0.662966
EPSTI1	0.00286559	3.97478	-1.53668	1.05813
NPIPA1	0.0028665	-3.97458	-1.60845	-0.575601
GLUL	0.00292299	3.96217	-1.49932	1.42814
PTGER3	0.00292686	-3.96132	-1.41556	-1.97471
C11orf96	0.0029275	-3.96119	-1.59224	-1.88321
TBXA2R	0.0029373	-3.95906	-1.55916	-0.552007
DUSP23	0.00293765	3.95899	-1.63048	0.655267
FRZB	0.00294162	-3.95813	-1.58369	-1.92006
BICC1	0.0029417	3.95811	-1.55375	0.599227
OXTR	0.00294358	-3.9577	-1.51583	-1.91301
PATJ	0.00294415	-3.95758	-1.52988	-1.22625
PLA2G15	0.00295696	3.95482	-1.60302	1.00404
NCF2	0.00296219	3.9537	-1.61633	1.79038
GTF3A	0.0029623	3.95368	-1.63597	0.576593
TBXAS1	0.00297501	3.95096	-1.63106	1.31951
LILRB3	0.00297568	3.95081	-1.52994	1.74213
WDR11	0.00297942	3.95002	-1.64325	0.536466
RP11-169K16.4	0.00298715	-3.94837	-1.40881	-1.41246
GIMAP6	0.00298725	3.94835	-1.59671	1.50981
COL8A2	0.00298888	-3.94801	-1.62824	-1.04745
SYNPO2	0.00299968	-3.94572	-1.63091	-1.83033
TMX1	0.00300225	3.94517	-1.65368	0.543994
RP2	0.00300295	3.94502	-1.59943	0.673431
REEP2	0.00301186	-3.94314	-1.40736	-1.01984
PTBP3	0.00302232	3.94094	-1.65452	0.555862
HAAO	0.00302369	-3.94066	-1.62556	-0.755805
ZNRF2	0.00304393	3.93642	-1.63051	0.681953
SFT2D1	0.00305355	3.93442	-1.6607	0.612149
OGN	0.00306104	-3.93287	-1.57409	-1.61384
NR2F6	0.00306663	-3.93171	-1.57041	-0.621095
ARPC3	0.00306696	3.93164	-1.58822	0.619714
TLN2	0.00308331	-3.92827	-1.58748	-0.947747
DDAH1	0.00308914	-3.92707	-1.64685	-0.767262
PIP4K2C	0.00308969	-3.92696	-1.61261	-0.50696
ACTC1	0.00309024	-3.92685	-1.43275	-3.17147
CASP1	0.00311379	3.92204	-1.6813	1.15192
SLC30A7	0.00311777	3.92123	-1.66863	0.571662
NMI	0.0031187	3.92104	-1.61923	0.588834
GIMAP2	0.00312413	3.91994	-1.66847	0.929836
IFT43	0.0031283	-3.91909	-1.68112	-0.773568
MRGPRF	0.00313237	-3.91827	-1.59825	-1.37514
PDLIM5	0.00314481	-3.91576	-1.61757	-0.914102
SBDS	0.00315261	-3.91419	-1.64949	-0.896868
KCTD10	0.00316036	-3.91264	-1.70176	-0.854217
APOL6	0.00316532	3.91165	-1.61232	0.881003
LYST	0.00317389	3.90993	-1.69596	0.68367
CALCOCO1	0.00317846	-3.90902	-1.67877	-0.899992
SLC2A4RG	0.00318006	-3.90871	-1.69965	-0.574882
FMOD	0.0031803	-3.90866	-1.66469	-1.1551
BEX3	0.00318087	-3.90854	-1.67737	-0.791424
MBNL3	0.00319243	3.90625	-1.51381	0.872021
FAM180A	0.00320071	-3.90461	-1.64786	-1.31472
C12orf75	0.00320717	-3.90333	-1.68227	-1.59687
PLCB1	0.00320842	3.90309	-1.4678	1.72249
MPRIP	0.00321297	-3.90219	-1.69649	-0.591554
RASGRP3	0.00322604	3.89962	-1.71966	0.860867
SYDE1	0.00322749	-3.89934	-1.66332	-0.706034
PARVB	0.00323105	3.89864	-1.66989	1.3846
FDX1	0.00323627	3.89762	-1.55273	0.621094
MYO1D	0.0032403	-3.89683	-1.66053	-0.877175
AMOTL2	0.00324333	-3.89624	-1.73008	-0.649095
SHKBP1	0.0032452	3.89588	-1.71476	0.926965
HIST1H4J	0.00325098	3.89475	-1.58568	0.868756
TSPAN2	0.00325501	-3.89397	-1.64194	-2.2
NRIP1	0.00325663	3.89366	-1.69777	0.647542
HIP1	0.00325764	-3.89346	-1.72198	-0.919085
SLC36A1	0.00325897	3.8932	-1.60811	1.09484
SMURF1	0.00327903	-3.88932	-1.67237	-0.556159
SYNJ2	0.00328513	-3.88815	-1.70255	-0.589798
UBAC1	0.00328712	3.88777	-1.72673	0.505061
COQ2	0.00328967	3.88728	-1.55078	0.984543
KAZALD1	0.00329145	-3.88694	-1.51164	-1.45598
GAS2L3	0.00333228	3.87915	-1.68173	1.18721
NSUN7	0.00333747	-3.87817	-1.71608	-1.75316
GOLM1	0.00333877	3.87792	-1.68404	1.46722
CYB5R4	0.00333902	3.87787	-1.73351	1.14168
DACT1	0.00334426	-3.87688	-1.71414	-1.34809
COBLL1	0.003358	-3.8743	-1.75257	-0.837516
GAPLINC	0.00336457	3.87306	-1.53804	1.16668
LGALS8	0.00336532	3.87292	-1.76893	0.540456
CD14	0.00336712	3.87259	-1.66348	1.66453
WHAMMP2	0.00337869	-3.87042	-1.5697	-1.0291
EGFL7	0.00338254	3.8697	-1.62906	1.898
SLC25A19	0.00338306	3.86961	-1.56404	1.11773
SPARC	0.00338724	-3.86883	-1.59578	-0.741679
GALNT1	0.00338899	3.8685	-1.75177	0.925865
NT5DC3	0.0033939	-3.86759	-1.55197	-1.55406
PGD	0.00339632	3.86714	-1.75754	1.64992
LARP6	0.00340172	-3.86614	-1.70699	-0.896696
RNF130	0.00340713	3.86513	-1.74019	0.685723
FAM26E	0.0034129	-3.86407	-1.6457	-1.16726
CLIC2	0.00341366	3.86393	-1.71163	1.16889
HSD3B7	0.00342794	3.86129	-1.71709	1.10705
SLC29A3	0.0034337	3.86024	-1.52545	0.877564
PARVA	0.00343988	-3.8591	-1.78984	-0.760835
MTUS2	0.00344006	-3.85907	-1.74809	-1.97598
PELI3	0.00344448	-3.85826	-1.57782	-0.660912
STK17B	0.00345776	3.85583	-1.79069	0.840328
SH3BP5	0.00346277	3.85492	-1.7759	0.596667
RASL11B	0.00346357	-3.85478	-1.53425	-1.61526
HSPG2	0.00347767	-3.85222	-1.74044	-0.808304
USP35	0.00348756	-3.85043	-1.60322	-0.901361
MPDZ	0.00349011	-3.84997	-1.79333	-0.960728
ATL3	0.00349249	-3.84954	-1.76212	-0.629657
HCFC1R1	0.00349367	-3.84933	-1.78197	-1.03046
EVI5	0.00350227	-3.84778	-1.81003	-0.530307
SCARA3	0.00350273	-3.8477	-1.78725	-1.81636
TBL1X	0.00350485	-3.84731	-1.6798	-1.14955
PARP9	0.0035072	3.84689	-1.79759	0.696077
KIAA1551	0.00351251	3.84594	-1.81151	0.604216
GS1-358P8.4	0.00351454	-3.84558	-1.76323	-0.950456
HIST1H1E	0.00352051	3.84451	-1.74164	0.704652
HAUS7	0.003521	-3.84442	-1.81099	-0.902366
EVA1C	0.00352455	-3.84379	-1.73668	-0.772191
IL10RB	0.00352948	3.84291	-1.79504	0.861043
C11orf95	0.00355547	-3.83829	-1.71487	-0.793374
BCL10	0.00356339	3.83689	-1.72658	0.545415
LAIR1	0.00356882	3.83593	-1.80692	1.47069
B3GNT2	0.00358604	3.8329	-1.8157	0.686026
BCAM	0.00359094	-3.83204	-1.81526	-0.987495
TACC2	0.00365222	-3.8214	-1.78253	-0.84303
RP11-395G23.3	0.00366782	-3.81873	-1.57028	-1.10596
GPSM3	0.00366877	3.81856	-1.80967	1.23156
TMEM51	0.0036725	3.81793	-1.63693	1.28832
IQGAP2	0.00368609	3.81561	-1.81548	1.2614
PKD1P6	0.00369512	-3.81407	-1.84705	-0.880474
GIT2	0.00369969	3.81329	-1.86421	0.541693
ISYNA1	0.00370321	-3.8127	-1.80112	-1.11101
PAK2	0.00370341	3.81266	-1.85427	0.724921
RPS6KA3	0.00370695	3.81206	-1.86142	0.691187
NCKAP1	0.00371385	-3.81089	-1.85637	-0.89233
SAMHD1	0.0037167	3.81041	-1.85019	1.12624
IGIP	0.00372015	-3.80983	-1.80377	-0.853113
FUCA1	0.00372273	3.80939	-1.8628	0.716818
TRNP1	0.003725	-3.80901	-1.65236	-0.830928
KMO	0.00375676	3.80368	-1.65602	1.48523
ZFYVE26	0.00376723	3.80194	-1.82208	0.474017
TTC39C	0.00376829	3.80176	-1.72058	0.90857
MPEG1	0.00377952	3.79989	-1.86395	1.65143
MAP1LC3A	0.00378185	-3.79951	-1.81314	-0.899656
KCTD12	0.00378713	3.79863	-1.87898	0.858518
PRSS35	0.00379414	-3.79747	-1.64107	-2.0381
LARP1B	0.00379897	-3.79667	-1.80221	-0.558901
RNF41	0.00380891	-3.79503	-1.88869	-0.476525
DTX3L	0.00383003	3.79157	-1.83365	0.819667
IGLC3	0.0038307	3.79146	-1.74162	4.33545
NGLY1	0.00383161	3.79131	-1.8701	0.417792
CERS6	0.00385276	3.78786	-1.73894	0.687566
LINC00670	0.00387194	-3.78475	-1.88439	-2.13503
ARRB1	0.00388642	3.78241	-1.86275	1.17072
EMCN	0.00389029	3.78178	-1.63065	2.46978
CERKL	0.00390441	3.77951	-1.65882	1.09702
KRT7	0.00390776	-3.77898	-1.66624	-2.61185
CRLF3	0.0039205	3.77694	-1.88526	0.534523
FANCC	0.00392426	-3.77634	-1.77767	-0.803079
EFNB1	0.00394037	3.77377	-1.8021	0.926153
SNORA11	0.00394669	-3.77277	-1.83422	-0.642806
TPMT	0.00394919	3.77237	-1.81174	0.657738
ADAMTS10	0.00394958	-3.77231	-1.92929	-0.680091
OSTF1	0.00396012	3.77064	-1.92553	0.789639
GLRX	0.00397088	3.76894	-1.92622	1.13495
KB-1448A5.1	0.00397468	-3.76835	-1.66092	-2.26434
CDK1	0.00397779	3.76786	-1.65613	1.47001
SRD5A3	0.00398164	3.76725	-1.7002	0.957583
COL13A1	0.0039828	-3.76707	-1.77739	-1.45352
FRY	0.00398526	-3.76668	-1.92226	-0.9291
FUOM	0.00399806	3.76468	-1.8946	0.617877
INPP5D	0.00400235	3.764	-1.90439	0.836377
C1orf162	0.00400571	3.76348	-1.83131	1.36544
ADD1	0.00401128	-3.76261	-1.90808	-0.42601
HIST2H2AA3	0.00402327	3.76074	-1.85771	1.04659
RNFT1	0.0040243	3.76058	-1.87913	0.641844
VAC14	0.00403175	3.75943	-1.88478	1.07812
MCRIP2	0.00404457	3.75744	-1.85815	0.752158
NTN4	0.00406308	-3.75459	-1.94558	-0.699841
EZR	0.00406598	3.75414	-1.93516	0.754509
SNCG	0.00406667	-3.75403	-1.95655	-0.680149
MAFB	0.00406968	3.75357	-1.93626	1.60422
NUSAP1	0.00407118	3.75334	-1.67535	0.840716
CLN6	0.00408325	3.75149	-1.84184	1.02282
CREB3	0.0041114	-3.7472	-1.96594	-0.54817
PPP2R5B	0.00411457	-3.74672	-1.8577	-0.728762
SLC8A1-AS1	0.00411722	3.74631	-1.83257	0.687942
ITGA7	0.00413971	-3.74291	-1.95543	-1.39528
GBA2	0.00414382	-3.74229	-1.97759	-0.506957
SELPLG	0.00416753	3.73873	-1.89503	1.39681
NBEAL2	0.00416901	3.73851	-1.84042	0.850649
RGS4	0.00417041	-3.7383	-1.96757	-1.21941
ATP6V1B2	0.00417228	3.73802	-1.94469	0.985847
LRP6	0.00417525	-3.73757	-1.98016	-1.00959
TAOK3	0.00418863	3.73558	-1.98013	0.564464
MUS81	0.00419161	-3.73513	-1.97006	-0.532146
NLRP3	0.0042047	3.73318	-1.76325	1.3191
LTBP2	0.0042072	-3.73281	-1.8807	-0.71676
AC073850.6	0.0042136	3.73186	-1.98071	3.22928
SLC16A4	0.00421422	-3.73177	-1.96825	-0.627271
MBNL1	0.00422443	-3.73026	-1.8827	-0.738151
GMFG	0.00422639	3.72997	-1.97145	1.44376
LDB3	0.00423782	-3.72829	-1.73014	-2.52496
METTL24	0.00424265	-3.72758	-1.70481	-1.52525
PIP5K1A	0.00424722	-3.72691	-1.98925	-0.46558
ZSCAN18	0.00425415	-3.72589	-2.00216	-0.708708
PLEKHH2	0.00425726	-3.72543	-1.80813	-1.06663
PPP2CB	0.00426417	-3.72442	-2.00067	-0.757853
PSAP	0.00426623	3.72412	-1.82245	0.85768
RP1-53O8.2	0.00426982	-3.7236	-1.73234	-1.28827
CD99L2	0.00427899	-3.72226	-2.00776	-0.490156
INPP4B	0.00429412	-3.72006	-1.99824	-0.771105
LY86	0.00429623	3.71975	-1.98462	1.16795
OPTN	0.00429683	-3.71966	-2.00443	-0.53199
NDRG1	0.0042994	3.71929	-1.97002	0.697303
BMP6	0.00433153	-3.71465	-1.73081	-1.87834
CMIP	0.00433832	3.71367	-1.82805	1.3218
ZBTB45P2	0.00435832	-3.71081	-1.75104	-0.839966
SAMSN1	0.004362	3.71028	-1.97114	1.05849
MYD88	0.00436666	3.70961	-1.96288	1.38365
RGPD6	0.0043682	-3.7094	-2.02189	-0.89639
AKAP12	0.00437384	-3.70859	-1.98319	-0.671711
SLC2A3	0.00438981	3.70632	-2.02157	1.36455
F10	0.00439408	-3.70572	-1.73136	-1.0905
TUSC1	0.00440211	-3.70458	-1.95314	-0.46584
RP11-626H12.1	0.0044041	-3.7043	-1.92462	-2.14077
NRAS	0.00440623	3.704	-2.00162	0.596923
TMEM98	0.00440814	-3.70373	-2.03637	-0.625781
ST3GAL6	0.00440959	3.70352	-2.02156	0.842265
SLA	0.00443731	3.69962	-2.02248	1.52497
SHC4	0.0044631	-3.69601	-1.97355	-1.22077
DSC2	0.00446876	3.69522	-1.79948	1.26435
H2BFS	0.00448271	3.69328	-2.05402	0.633537
RPRML	0.00448712	-3.69267	-2.06312	-1.91277
BTN3A3	0.00448838	3.6925	-2.01675	0.768254
RRAGD	0.00449198	3.692	-1.99563	0.609959
PELI2	0.00449373	-3.69176	-1.89674	-0.583581
RALA	0.00449815	3.69114	-1.97662	1.02157
C7	0.00450024	3.69085	-1.75951	2.56252
ANO6	0.00453206	-3.68647	-2.05467	-0.546314
SLC31A1	0.00453284	3.68636	-2.05073	0.578669
HIST1H2AG	0.00453733	3.68575	-2.00195	1.04131
CCDC144CP	0.00455837	-3.68287	-1.77672	-0.944442
KLC4	0.00456309	-3.68223	-1.98603	-0.600217
DDR2	0.00456543	-3.68191	-2.06616	-0.838143
NOTCH3	0.00456941	-3.68137	-2.05764	-0.832858
H2AFY	0.00457025	3.68125	-2.0257	0.93919
STARD3NL	0.00458025	3.67989	-2.0632	0.519444
CX3CL1	0.00458368	-3.67943	-2.04036	-0.877964
ALDH1A2	0.00459008	3.67856	-2.04059	1.23856
RNU2-63P	0.00459081	3.67846	-1.77426	1.95886
C3orf18	0.00459809	-3.67748	-1.92477	-0.699952
GIMAP4	0.00460327	3.67678	-2.0768	0.970872
TTYH3	0.00460376	3.67671	-2.04993	1.42416
RAPGEF1	0.00464569	3.67108	-2.08028	0.85968
ARHGAP9	0.00465709	3.66956	-2.07101	1.02454
GLMP	0.00466642	3.66831	-2.09341	0.485462
ZEB2-AS1	0.00471056	3.66247	-1.91942	0.851326
PDLIM4	0.00472427	-3.66066	-2.07313	-1.00077
CRYAB	0.00472645	-3.66037	-2.06185	-1.3845
AIF1	0.00473122	3.65975	-2.05466	1.14696
EVI2A	0.00473221	3.65962	-2.09746	1.33875
RNF8	0.00473249	-3.65958	-1.98175	-0.588722
WIPF1	0.00473878	3.65876	-2.11066	0.468141
PDE7A	0.0047393	3.65869	-2.03811	0.664411
ABL2	0.00474708	3.65767	-2.06162	0.82929
KIRREL	0.00474819	-3.65753	-2.11087	-0.621966
OBSL1	0.00474885	-3.65744	-2.08892	-0.879567
SH2D3C	0.004751	3.65716	-1.80556	1.28969
ATP6V0E1	0.00476146	3.6558	-2.04226	0.551839
OSMR	0.0047671	3.65506	-2.11658	0.618063
NRROS	0.00478232	3.65308	-1.81212	1.62276
LIMK1	0.00478412	3.65285	-2.04472	0.928037
RGL1	0.00479715	3.65116	-1.99168	1.1003
SNX33	0.00480672	-3.64992	-2.07571	-0.496607
KIF7	0.00482775	-3.64722	-1.8212	-0.928601
CASP4	0.0048293	3.64702	-2.11782	0.64488
KPNA2	0.00483391	3.64643	-2.0835	0.865276
EIF4EBP1	0.00483691	3.64604	-2.04172	1.00267
C17orf49	0.00483998	3.64565	-2.1242	0.608986
ZMYND11	0.00484154	-3.64545	-2.13313	-0.684415
ATP6AP1	0.00484287	3.64528	-2.12462	0.757846
IGHG3	0.00484426	3.6451	-2.00196	3.55977
CD163	0.00484592	3.64489	-2.08278	2.25492
ARHGEF28	0.00485955	-3.64315	-2.09993	-0.952894
HLA-A	0.00486752	3.64213	-1.97135	0.814928
SLC39A11	0.00487436	3.64126	-2.11978	0.872257
PTHLH	0.00488321	-3.64014	-1.90413	-1.3873
RAD51B	0.00488684	3.63967	-2.09108	0.616141
CDCP1	0.00489887	3.63815	-1.82809	1.58695
FCGR1B	0.00492022	3.63546	-2.13117	0.973813
COL4A3	0.00492334	-3.63506	-1.86288	-1.28239
LCORL	0.00494331	3.63255	-1.98023	0.636872
SGK1	0.00494443	3.63241	-2.1103	1.12558
DOK2	0.00495061	3.63164	-2.07272	1.34981
LIMCH1	0.00495273	-3.63137	-2.13648	-1.22294
MBNL1-AS1	0.00495347	-3.63128	-2.01301	-1.65363
SEMA4D	0.00495428	3.63118	-2.10332	0.63746
B3GNT5	0.00495912	3.63058	-1.96638	0.969125
SYK	0.00497073	3.62913	-2.12675	1.30821
SOWAHC	0.00497182	-3.62899	-1.85115	-0.739516
SASH3	0.00498194	3.62773	-2.10738	1.27893
GK	0.00498742	3.62705	-2.0966	1.49706
MARVELD1	0.00498965	-3.62678	-2.15989	-0.567637
DENND2D	0.00500297	3.62512	-2.08498	1.4031
ITGA1	0.00500449	-3.62494	-2.12289	-1.64054
NPNT	0.0050092	-3.62435	-2.14041	-1.67894
ATP8B1	0.00502949	-3.62185	-2.16563	-0.732852
HPCAL1	0.00506813	3.61711	-2.15961	1.00065
CYBA	0.00508249	3.61536	-2.06346	1.23598
STIM2	0.0050878	3.61472	-2.08929	0.569007
FMN1	0.00508898	3.61457	-2.01898	1.12495
RP11-983P16.4	0.00509328	-3.61405	-2.04382	-1.02174
MAP4	0.00509994	-3.61324	-2.15628	-0.681004
IL11RA	0.00510186	-3.61301	-2.15955	-1.00951
DAGLB	0.00511662	3.61122	-2.06472	0.898433
SCARNA12	0.00512097	3.6107	-2.01564	0.616843
ATP6V0B	0.00512584	3.61011	-2.14617	0.830649
TNRC6A	0.00513973	-3.60844	-2.18874	-0.518998
FKBP10	0.00514611	-3.60767	-2.16592	-0.626282
NRK	0.00515192	-3.60697	-2.02781	-1.73885
JAG1	0.00515702	-3.60636	-2.1417	-1.06369
BAIAP2	0.00515893	3.60613	-1.87509	1.29235
SNORA48	0.00516645	3.60523	-2.03457	0.698007
RAB34	0.0051705	-3.60474	-2.1858	-0.444481
RP11-400K9.4	0.00519063	-3.60234	-2.01722	-1.22975
TOM1L2	0.0051975	-3.60152	-2.1684	-0.660321
NUAK1	0.00521312	-3.59967	-2.19008	-0.736195
AC068580.5	0.00521901	3.59897	-2.01916	1.39899
SIGLEC9	0.00523578	3.59699	-1.98257	1.42345
DCK	0.00524132	3.59633	-2.17262	0.557335
CACNA2D1	0.00527147	-3.59279	-2.1934	-0.81423
RP11-40C11.2	0.0052767	-3.59218	-1.88858	-1.28386
ADH5	0.00528035	-3.59175	-2.16027	-0.659575
NRBP2	0.00528486	-3.59122	-2.15429	-0.775737
MBOAT1	0.00529229	3.59036	-2.01825	0.819647
PLVAP	0.00530086	3.58936	-2.13233	2.14925
DEXI	0.0053263	-3.5864	-2.20121	-0.508971
BCAR1	0.00532735	-3.58628	-2.2159	-1.06122
SNAPC3	0.00532871	-3.58612	-2.21948	-0.518729
CACNA1C	0.00533434	-3.58547	-2.14784	-1.25399
LBH	0.00533655	-3.58521	-2.19558	-0.73251
EIF4A1	0.00533923	3.5849	-2.09755	0.627538
PHLDB1	0.00535487	-3.5831	-2.22734	-0.669561
SLC16A10	0.00535983	3.58252	-1.98126	2.46339
PLEKHO2	0.00536456	3.58198	-2.21755	1.42876
IGKV3-15	0.00536637	3.58177	-1.93218	4.19199
CLDN1	0.00536964	3.5814	-2.14698	1.51217
TRPV2	0.00537004	3.58135	-2.22266	0.911227
LGALS3	0.00537881	3.58034	-2.18412	0.653555
CTD-3035K23.3	0.00538136	-3.58005	-1.91763	-1.09201
PALM2-AKAP2	0.00538849	-3.57923	-2.12004	-0.983711
STARD7	0.00538915	3.57916	-2.23379	0.482098
IGHM	0.00540388	3.57747	-1.92621	2.78541
ARRB2	0.00542071	3.57555	-2.23174	1.21066
FMNL1	0.00542728	3.57481	-2.19174	1.38852
ALS2CL	0.00543403	-3.57404	-1.94445	-1.01589
INTS3	0.00544521	-3.57277	-2.2237	-0.501549
MIB2	0.00544633	-3.57265	-2.24303	-0.575389
PLXND1	0.00545321	3.57187	-2.21399	1.11854
TGFB3	0.0054612	-3.57096	-2.21718	-0.768359
LAMP2	0.00546212	3.57086	-2.21624	0.732367
TRIP6	0.00546763	-3.57024	-2.25686	-0.45279
IGLV1-40	0.00548489	3.56829	-1.92363	3.19425
ADAMTS1	0.00548514	-3.56827	-2.24733	-1.30255
FAM131A	0.00548527	-3.56825	-2.1788	-0.598857
DUSP10	0.00548646	3.56812	-1.95269	1.27407
JCHAIN	0.00551603	3.5648	-2.17331	3.5034
FAM213B	0.00551778	3.56461	-1.93516	1.25012
IRF5	0.00552121	3.56422	-2.19916	1.20051
FGR	0.005523	3.56402	-2.10215	1.87698
LGI2	0.00552804	3.56346	-1.94107	1.34968
ICA1	0.00552919	3.56333	-2.09476	0.838459
TUB	0.00554937	-3.56109	-1.94689	-1.09433
ARRDC3	0.00554949	3.56107	-2.25668	0.695942
SNORA67	0.00556206	3.55968	-2.1958	0.849769
CD55	0.00556334	-3.55954	-2.25053	-1.35739
CREB3L2	0.00558306	-3.55736	-2.27718	-0.520388
C14orf159	0.00559178	3.55639	-2.25261	0.800346
ESAM	0.00559726	-3.55579	-2.25781	-0.823937
TANK	0.00559909	3.55559	-2.25613	0.670605
ADCY4	0.00561195	3.55418	-1.97166	1.18726
MCM9	0.00561724	3.55359	-2.18756	0.457273
SLC39A13	0.00561807	-3.5535	-2.28327	-0.493485
COX16	0.00563423	3.55173	-2.2424	0.51666
HLA-DMA	0.00563698	3.55143	-2.23843	1.01093
SNORA73A	0.00563931	3.55118	-2.06601	0.820636
PELO	0.0056441	-3.55066	-2.28041	-1.08923
FOXC2	0.00566535	-3.54834	-1.97597	-1.21817
RP1-317E23.7	0.00568318	-3.54641	-2.22744	-2.67795
NBEAL1	0.00569345	-3.54529	-2.28592	-1.03563
ZFYVE21	0.00569523	-3.5451	-2.29213	-0.72241
IMPAD1	0.00569985	-3.5446	-2.29743	-0.581704
HENMT1	0.00570529	3.54402	-1.96448	0.810115
SBDSP1	0.00572295	-3.54211	-2.29924	-0.702938
ADAM10	0.00572323	3.54208	-2.25249	0.771331
RPL7L1P9	0.00572738	-3.54164	-1.96205	-1.04781
ATG3	0.00573585	3.54073	-2.30191	0.503065
PALLD	0.00574261	-3.54	-2.25196	-1.2015
ADAMDEC1	0.00575202	3.53899	-1.97158	1.62152
TLE4	0.00575334	3.53885	-2.24485	0.68066
IGHV3-30	0.00575864	3.53829	-2.16191	3.4584
DOPEY2	0.00577138	3.53693	-2.21048	0.68048
FYB	0.00577636	3.53639	-2.29223	1.2126
SECTM1	0.00578313	3.53567	-2.11092	1.3333
TEX264	0.00578619	3.53535	-2.28565	0.63391
DIP2B	0.00579079	3.53486	-2.23237	0.582431
DCN	0.00579748	3.53415	-2.20516	2.95669
SPECC1L	0.0057986	-3.53403	-2.30202	-0.463931
ANKRD28	0.00581095	3.53272	-2.31214	0.816843
ALDH1L1	0.00582335	-3.53141	-1.97408	-1.24537
SP140	0.00582968	3.53074	-2.06097	1.20501
UBE2CP3	0.00586156	-3.52739	-1.98217	-0.992043
TNFAIP8L2	0.00586938	3.52657	-2.20075	1.31835
SERPINB8	0.00587162	3.52633	-2.22565	0.65431
FXYD6	0.00587188	3.52631	-2.00451	1.70041
HCK	0.00587357	3.52613	-2.30996	1.36203
SLCO2A1	0.0058831	3.52513	-2.16691	1.88068
IKZF1	0.00589905	3.52347	-2.28264	1.14564
EDEM1	0.00590147	3.52321	-2.31854	0.685722
DAG1	0.00590802	-3.52253	-2.30617	-0.678465
PDLIM2	0.00591066	-3.52226	-2.31824	-0.591602
ATP6AP1L	0.00592588	-3.52068	-2.06659	-1.20707
ZDHHC7	0.00592657	3.52061	-2.32717	0.541154
C2	0.00592715	3.52055	-2.31907	1.35411
SERPINB1	0.0059412	3.51909	-2.33772	0.577907
RARRES1	0.00594183	3.51902	-2.12863	1.2653
IGHG4	0.0059457	3.51862	-2.03606	3.50261
CD180	0.00594886	3.5183	-2.2405	0.536602
OAT	0.00595813	-3.51734	-2.30309	-0.549564
NINL	0.00596099	-3.51705	-1.99481	-0.926585
SIRPB2	0.00597983	3.51511	-2.08236	1.60404
IGHG1	0.00600394	3.51263	-2.2605	3.92712
TDP2	0.0060522	3.50772	-2.35233	0.756848
HK3	0.00605527	3.5074	-2.11704	2.22317
SIGLEC7	0.0060611	3.50681	-2.01058	1.58586
MYO1C	0.00606923	-3.50599	-2.34033	-0.611028
ERBB4	0.00607769	-3.50513	-2.32972	-1.01011
RIPK3	0.00607872	3.50503	-2.09582	1.17683
CCDC93	0.00608503	3.50439	-2.31472	0.610699
SGMS1	0.00610536	3.50235	-2.366	0.509194
COTL1	0.00611219	3.50166	-2.34275	1.36866
HEXIM1	0.00613899	-3.49897	-2.31899	-0.630054
TTC13	0.00614369	3.4985	-2.32645	0.501504
CARD16	0.00614417	3.49845	-2.35785	1.22007
FABP5P7	0.00615725	3.49715	-2.35938	4.96709
AC012358.8	0.00615794	3.49708	-2.18874	0.547476
GNG10	0.00617697	3.49519	-2.37283	0.552626
SNORA73B	0.00617903	3.49498	-2.15434	0.715385
GLT8D2	0.00618274	-3.49461	-2.37773	-0.652139
ING5	0.00619764	-3.49314	-2.28428	-0.529807
NUMB	0.0062049	3.49242	-2.38049	0.591537
SLC7A7	0.00622685	3.49025	-2.35938	1.06725
AC004988.1	0.00623794	-3.48916	-2.17833	-1.30143
METTL14	0.00624483	-3.48848	-2.38346	-0.503711
ANP32E	0.00624824	-3.48815	-2.37609	-0.530924
IGLC2	0.00625808	3.48718	-2.3102	3.80499
STON1	0.00626198	-3.4868	-2.27654	-0.86582
MIR181A1HG	0.00626372	3.48663	-2.04255	1.06019
TNFSF13B	0.00626636	3.48637	-2.35403	1.42239
RAB39A	0.00628803	3.48425	-2.04888	1.26309
NACC2	0.00628851	-3.48421	-2.26695	-0.696163
PNMAL1	0.00631658	-3.48148	-2.0469	-1.60941
LY96	0.00631786	3.48135	-2.38698	1.21257
CTD-2319I12.10	0.00632198	3.48095	-2.46389	2.61401
BIN2	0.00632689	3.48048	-2.32307	1.27932
HLA-F	0.00634348	3.47887	-2.38825	0.422244
SPTBN1	0.0063502	-3.47822	-2.31907	-0.628139
SPARCL1	0.00636455	-3.47684	-2.27374	-1.54555
LMNB1	0.00636991	3.47632	-2.13316	1.13795
CCDC28A	0.00637845	3.4755	-2.34252	0.552137
FABP4	0.00639434	3.47398	-2.09986	3.40153
VAMP8	0.00640626	3.47283	-2.37758	1.65053
PYGL	0.00641918	3.4716	-2.40907	0.971819
NAV2	0.00642041	-3.47148	-2.37247	-0.874014
ALDH3B1	0.00642968	3.4706	-2.32052	0.700687
GDI1	0.00643131	-3.47044	-2.41959	-0.386192
DOCK4	0.00643148	3.47043	-2.41332	0.802417
SERGEF	0.00643643	-3.46996	-2.4103	-0.775657
IGHV3-23	0.00644196	3.46943	-2.24666	3.02197
SLC25A38	0.00644443	-3.46919	-2.33753	-0.491716
TNFRSF6B	0.00645456	3.46823	-2.06298	1.95284
SLC43A2	0.00645983	3.46773	-2.35293	1.17525
ASPN	0.00648944	-3.46493	-2.34463	-1.97988
RP11-1000B6.7	0.00649864	-3.46406	-2.30481	-0.850787
LACTB	0.00650292	3.46366	-2.41039	0.715573
AEBP1	0.00650375	-3.46358	-2.27305	-0.680113
LYZ	0.00651536	3.46249	-2.32097	1.97785
RNPEP	0.00654205	3.45999	-2.41334	0.626699
SDC4	0.00654242	-3.45995	-2.4328	-0.644289
CRYBG3	0.00654301	3.4599	-2.33807	0.50521
RP11-745A24.1	0.00654564	3.45965	-2.0843	1.31288
IGKC	0.00656138	3.45818	-2.31924	3.85948
ABHD3	0.00657374	3.45703	-2.35523	0.706477
CHPF	0.00657661	-3.45676	-2.42571	-0.578838
PEBP1	0.00660942	-3.45371	-2.36493	-0.535895
SH2B1	0.00661607	-3.4531	-2.38904	-0.536443
ATP8B4	0.00661618	3.45309	-2.42103	1.40889
GPR34	0.00663009	3.4518	-2.43972	1.01868
BCAP31	0.00666808	3.44831	-2.41327	0.718704
C6orf62	0.00667186	3.44796	-2.43144	0.60447
C2CD2	0.00667374	-3.44779	-2.41656	-0.686132
FILIP1	0.00667811	-3.44739	-2.2505	-1.21597
CHURC1	0.00667815	-3.44738	-2.45063	-0.574874
PPIF	0.00668112	3.44711	-2.27486	1.17861
MANBAL	0.00668635	-3.44663	-2.3265	-0.480759
COA6	0.00669012	3.44629	-2.35483	0.77071
EID1	0.00669049	-3.44625	-2.37498	-0.621605
KANSL1L	0.00669299	-3.44603	-2.42886	-0.654311
SAT1	0.00671301	3.4442	-2.32525	0.949151
RPF2	0.00672889	3.44275	-2.36698	0.456691
LYN	0.00673267	3.44241	-2.43661	1.28763
CROCCP3	0.00673633	-3.44208	-2.36336	-0.796141
KIF2A	0.00676893	3.43913	-2.43281	0.43626
SPG11	0.00677355	3.43871	-2.46991	0.444451
ADCY5	0.00678231	-3.43792	-2.12835	-2.1859
CD3D	0.006791	3.43713	-2.27768	1.1792
LOXL4	0.0067992	-3.4364	-2.2764	-0.605132
DOCK11	0.0068001	3.43632	-2.45151	0.492678
MMP23B	0.00683558	-3.43313	-2.41015	-1.51833
LYNX1	0.00684246	-3.43252	-2.39742	-0.795982
SKI	0.00684708	-3.43211	-2.46303	-0.616928
NUP214	0.00685104	3.43175	-2.4633	0.653719
TCIRG1	0.0068599	3.43096	-2.44565	0.917987
AC145124.2	0.0068717	-3.42991	-2.2364	-0.823371
RN7SL138P	0.00689062	3.42823	-2.18577	1.21311
TLN1	0.00690178	-3.42724	-2.39046	-0.673082
TMCC1-AS1	0.00690924	3.42658	-2.3677	0.66813
AKTIP	0.00691958	-3.42567	-2.48698	-0.71645
HES4	0.00692044	-3.42559	-2.45094	-0.843441
RP11-53I6.2	0.0069283	3.4249	-2.18577	1.69233
RP1-59D14.9	0.0069464	-3.42331	-2.2991	-4.31503
PAG1	0.00694897	3.42308	-2.38589	0.990817
ARMT1	0.00695019	3.42297	-2.43226	0.462073
ALG1	0.00695513	3.42254	-2.39017	0.522173
UCP2	0.00695573	3.42249	-2.48073	1.14275
NFASC	0.00696139	-3.42199	-2.41727	-0.763792
MRPL2	0.00697009	-3.42123	-2.43946	-0.553913
RHOBTB3	0.00697073	3.42117	-2.4639	0.569067
SUSD1	0.00698005	3.42035	-2.38803	0.815473
TMSB10	0.00698582	3.41985	-2.29923	0.788815
ZBTB22	0.0070244	-3.41649	-2.35962	-0.47977
CTD-3113P16.11	0.00703065	-3.41594	-2.38815	-0.560626
TBX18-AS1	0.00704001	-3.41513	-2.16069	-1.63401
ST3GAL1	0.00704506	3.41469	-2.49285	0.635899
CKAP2	0.00704617	3.4146	-2.16866	0.93565
LRRC25	0.00705233	3.41406	-2.39722	1.72889
MIOS	0.00707791	3.41185	-2.49779	0.513125
ROR1	0.00709395	-3.41047	-2.21525	-1.68178
MYL6B	0.00711041	-3.40906	-2.48491	-0.571692
PCDHB16	0.00712269	-3.408	-2.1978	-0.832181
STEAP3	0.00712962	3.40741	-2.3976	0.862287
SLC4A7	0.00714561	3.40604	-2.51586	0.701417
CYP27A1	0.00714584	3.40602	-2.5098	1.13149
ZSWIM6	0.00715833	3.40496	-2.33509	0.679545
FRK	0.00716127	-3.40471	-2.26695	-1.23383
ANKS3	0.00716267	-3.40459	-2.47262	-0.459804
CYTH3	0.00717422	-3.4036	-2.51471	-0.579303
CD83	0.00717813	3.40327	-2.5084	1.1537
TPM3	0.0071967	3.4017	-2.42177	1.02624
VSIG4	0.00720748	3.40078	-2.49085	1.27201
GSTO1	0.00721565	3.40009	-2.4602	0.724981
SLC26A6	0.00722437	-3.39935	-2.40771	-0.684648
NGRN	0.00724514	-3.3976	-2.5333	-0.595262
SLC40A1	0.00725809	3.39651	-2.48579	1.19468
SCUBE3	0.00729183	-3.39369	-2.17033	-2.39938
EPB41L3	0.00729938	3.39305	-2.52439	1.53972
PFKM	0.00730146	-3.39288	-2.53447	-0.510291
GNL1	0.00731475	-3.39177	-2.53959	-0.407423
IFI30	0.0073299	3.39051	-2.44764	1.94017
PIK3R5	0.00737768	3.38655	-2.47345	1.27968
RNF135	0.00737791	3.38653	-2.52629	0.773497
TUBA4A	0.00739132	-3.38542	-2.51876	-0.754477
IL16	0.00739747	3.38492	-2.48929	1.01228
RP11-701H24.3	0.00740081	-3.38464	-2.25872	-1.28393
LINC01359	0.00740697	-3.38413	-2.26817	-1.07319
C3orf52	0.00743542	-3.3818	-2.18455	-0.903478
PLCL2	0.00743857	3.38154	-2.44034	0.535398
ADAM15	0.00744116	3.38133	-2.5326	1.09398
HOPX	0.00744194	3.38126	-2.19082	0.886146
TNFRSF11A	0.00744241	3.38123	-2.23411	1.7096
C20orf27	0.00744909	3.38068	-2.37818	0.803244
SMIM10	0.00745176	-3.38046	-2.32821	-1.08485
SOX4	0.00746338	3.37951	-2.40931	0.468738
FGF13	0.00748628	-3.37764	-2.26013	-1.0083
USP11	0.0074904	-3.37731	-2.5634	-0.57645
RALGAPA2	0.00749267	3.37713	-2.42136	0.618899
RPS6KA1	0.00750814	3.37587	-2.51239	1.30709
ADI1	0.0075106	-3.37567	-2.57252	-0.493031
CLIC1	0.00752488	3.37451	-2.44619	0.618054
EML2	0.00753496	-3.3737	-2.53906	-0.583446
DDHD1	0.00753533	3.37367	-2.53987	0.490673
EIF4A2	0.00755281	-3.37226	-2.43941	-0.675401
RNF13	0.00756242	3.37148	-2.53471	0.537749
CTD-2562J17.6	0.00756249	3.37148	-2.19931	1.49519
PRDM6	0.00758749	-3.36947	-2.47869	-1.41456
FYCO1	0.00758913	-3.36933	-2.50649	-0.860001
URGCP	0.00759112	-3.36917	-2.52915	-0.486428
NPL	0.00759346	3.36899	-2.55797	1.73738
RENBP	0.00765088	3.3644	-2.55061	0.92642
SSR1	0.00765259	3.36426	-2.57754	0.510119
IL10	0.00765279	3.36425	-2.30005	1.47416
GZMK	0.00765399	3.36415	-2.25759	1.11765
CECR1	0.00765521	3.36406	-2.57525	1.36392
PEX11A	0.00766261	-3.36347	-2.22096	-0.7414
PLN	0.00769188	-3.36115	-2.52617	-2.25635
PSMA6	0.00769849	3.36062	-2.55127	0.452521
GNG2	0.00770055	3.36046	-2.49147	0.825801
TNFSF8	0.00771656	3.3592	-2.2791	1.66643
BLVRA	0.00772111	3.35884	-2.59785	0.587458
HN1	0.00774385	3.35705	-2.59282	0.796732
ITGB1P1	0.00775351	-3.35629	-2.55598	-0.62399
ADPGK	0.00775634	3.35607	-2.60051	0.659991
PLSCR4	0.007758	-3.35594	-2.59725	-0.858223
CCDC18	0.0077639	3.35548	-2.24228	1.05238
C19orf48	0.00776397	3.35547	-2.40657	0.622848
SLC44A2	0.00777581	-3.35454	-2.60532	-0.634399
SOST	0.00778194	-3.35407	-2.2268	-3.1505
HMOX1	0.00781042	3.35184	-2.55442	2.71583
LINC01123	0.00781257	-3.35168	-2.23808	-1.4125
ENO3	0.0078209	-3.35103	-2.3684	-0.7144
GAS7	0.00785439	3.34843	-2.54931	1.45696
ISG15	0.00786165	3.34787	-2.60689	0.618479
CYS1	0.00787429	-3.34689	-2.36752	-1.30803
FOXN2	0.00788938	3.34573	-2.61646	0.428146
METAP1	0.00790157	-3.34479	-2.61457	-0.634776
ST14	0.00794027	3.34182	-2.36052	1.99523
CD52	0.00794153	3.34172	-2.6021	1.75321
RNF125	0.00794373	3.34155	-2.24219	0.872073
STOML1	0.00795751	-3.3405	-2.55744	-0.681596
RAMP3	0.00796035	3.34028	-2.26169	1.84287
FBXL2	0.00799183	-3.33788	-2.57228	-1.03865
RPL39L	0.0079955	-3.3376	-2.5645	-0.604274
CYTH4	0.00800901	3.33658	-2.6203	1.2974
RNASEK	0.00801886	3.33583	-2.5733	0.503946
ARHGAP10	0.00802429	-3.33542	-2.63762	-0.546835
PDE5A	0.00803012	-3.33498	-2.56311	-1.3227
PACSIN3	0.0080304	-3.33495	-2.25906	-1.90901
CLCC1	0.0080305	-3.33495	-2.62255	-0.437343
BTK	0.00803287	3.33477	-2.55754	1.13118
MMP7	0.00804301	3.334	-2.46161	4.66035
RNASET2	0.00804449	3.33389	-2.61106	0.968454
TXNIP	0.00805063	3.33343	-2.52915	1.0759
SEMA4C	0.00806602	-3.33227	-2.59192	-0.6143
TMEM237	0.00807113	-3.33188	-2.62591	-0.769523
GNA15	0.00808048	3.33118	-2.40537	1.52768
LIMA1	0.00808415	-3.3309	-2.64372	-0.471042
C15orf48	0.00814323	3.32648	-2.28613	2.37009
CPED1	0.00815126	-3.32588	-2.63888	-1.16278
CDKN2A	0.00815274	3.32577	-2.56623	1.24702
ACP6	0.00815511	-3.32559	-2.39356	-0.913769
CCDC170	0.00818017	3.32373	-2.27166	1.07055
NLK	0.00821704	3.321	-2.53742	0.440034
RBM47	0.00821993	3.32079	-2.62646	1.3493
TERF2IP	0.00824657	-3.31882	-2.66675	-0.394618
LRR1	0.00825015	3.31856	-2.29607	0.831503
FUCA2	0.00827355	3.31684	-2.6607	0.787594
OSBPL10	0.00827824	-3.31649	-2.63348	-0.563106
SWAP70	0.00828096	3.31629	-2.66811	0.425816
COL24A1	0.00828229	3.3162	-2.29265	1.1025
BTN3A2	0.00833246	3.31253	-2.66752	0.668881
HIST1H2BG	0.00833393	3.31242	-2.64579	0.534664
DMKN	0.00834189	-3.31184	-2.6298	-1.00484
FAM188A	0.00835962	-3.31056	-2.66485	-0.457927
ARL4C	0.00837994	3.30908	-2.64891	1.16837
NAGA	0.00840421	3.30733	-2.67037	0.725061
TOP2A	0.00840424	3.30733	-2.28948	1.44113
FAM50B	0.00844578	-3.30433	-2.45823	-0.617362
CKMT2	0.0084534	-3.30379	-2.41099	-1.19424
N4BP1	0.00845403	3.30374	-2.64043	0.537988
GAB1	0.00845459	-3.3037	-2.68378	-1.03
FGF7	0.00847499	3.30224	-2.66148	1.68574
CSTA	0.0084953	3.30079	-2.38617	1.3635
PPP1R12A	0.00850364	-3.30019	-2.65797	-0.78404
CTC-327F10.4	0.00850811	-3.29987	-2.38831	-2.12462
PFN2	0.00851071	-3.29969	-2.68894	-1.03268
MAP6	0.00852264	-3.29884	-2.30141	-1.14864
FGD2	0.00853714	3.29781	-2.67746	1.18399
MTMR14	0.00854637	3.29715	-2.68157	0.655047
NT5DC1	0.0085581	-3.29632	-2.67743	-0.61523
TRIM32	0.00858104	-3.2947	-2.61807	-0.542558
IGSF9B	0.00859716	-3.29356	-2.3291	-1.96037
PRKCH	0.00863508	3.29089	-2.65847	1.14886
TMEM132A	0.00863644	3.2908	-2.31742	1.0224
ERG	0.00864448	-3.29023	-2.708	-0.857983
FAM96A	0.00865544	3.28947	-2.70631	0.856953
PSD4	0.00865916	3.2892	-2.53461	1.34714
PPP1CB	0.00866601	-3.28873	-2.58901	-0.943853
PLEKHG2	0.0086894	-3.28709	-2.67391	-0.46113
ELF2	0.00869707	-3.28656	-2.71815	-0.434112
ZNF483	0.00871005	-3.28565	-2.62539	-0.989801
TMEM71	0.0087245	3.28465	-2.33705	1.39957
RBFOX2	0.00872764	-3.28443	-2.71157	-0.684733
SUMO3	0.00873967	3.2836	-2.71934	0.472045
ZFP36L2	0.00875231	3.28272	-2.72375	0.424355
RP11-379B18.5	0.00876702	-3.2817	-2.69339	-0.708581
NOP10	0.00877401	3.28122	-2.6865	0.511673
RAB7B	0.0087755	3.28112	-2.51284	1.01676
MYOZ1	0.00877945	-3.28084	-2.33311	-1.57537
LRRFIP2	0.00878533	-3.28044	-2.72567	-0.409429
BCL2L2	0.00878838	-3.28023	-2.67804	-0.572249
WARS	0.00879621	3.27969	-2.72458	0.575352
FCER1A	0.0088075	3.27891	-2.38898	1.81413
DSE	0.00883891	3.27676	-2.71991	0.66171
ACER3	0.00884678	3.27622	-2.67136	0.767178
PTPRCAP	0.00884786	3.27614	-2.46219	1.11434
LRIG1	0.00885596	-3.27559	-2.73697	-0.403882
GOLGA8B	0.00885839	-3.27542	-2.71177	-0.792547
CNN3	0.00886323	-3.27509	-2.65171	-0.738342
HYI	0.00886531	-3.27495	-2.73249	-0.82567
LZTS2	0.00890569	-3.2722	-2.73741	-0.654612
TEX2	0.0089227	-3.27104	-2.70981	-0.579403
NADK2	0.00896085	-3.26846	-2.71413	-0.701884
IGKV2-28	0.00896453	3.26821	-2.60319	3.20351
IGLC1	0.00900898	3.26521	-2.63332	3.21528
A2M	0.00900901	-3.26521	-2.58245	-0.584322
MACC1	0.00903751	3.2633	-2.46066	1.38304
CLTB	0.00904136	-3.26304	-2.74467	-0.365138
MFAP3L	0.00905569	-3.26208	-2.50782	-0.844644
PLEKHA1	0.00907051	-3.2611	-2.75739	-0.416157
RRN3P1	0.009083	3.26026	-2.62167	0.454211
TFRC	0.00909878	3.25921	-2.75156	1.08234
P2RX4	0.00913137	3.25705	-2.75947	0.772343
ZFYVE9	0.00915083	-3.25576	-2.60953	-0.669893
IGSF6	0.0091575	3.25532	-2.75116	1.1145
DISC1	0.00919044	3.25315	-2.69383	1.00384
TNFRSF14	0.00920893	3.25193	-2.75579	0.936155
LDLRAD4	0.00924625	-3.24948	-2.77419	-0.491323
POFUT2	0.00925268	-3.24906	-2.73704	-0.411465
PTGER4	0.00926301	3.24839	-2.76769	0.781003
IL18	0.00929	3.24663	-2.74894	0.987393
COL14A1	0.00929654	-3.2462	-2.66958	-0.859694
NDRG3	0.00930584	-3.2456	-2.74476	-0.645202
OLFML2B	0.00934642	3.24297	-2.7829	0.700663
GSR	0.00935534	3.24239	-2.75491	0.647687
ZRANB1	0.00935891	-3.24216	-2.69965	-0.542981
PDXK	0.00937602	3.24106	-2.76983	0.846768
TPM4	0.00938917	-3.24021	-2.63469	-0.528393
ADGRF5	0.00939166	3.24005	-2.38598	2.62726
DTX2	0.00941786	3.23837	-2.56223	0.809447
RHOB	0.00942928	-3.23763	-2.73195	-1.23726
TSPAN14	0.00943384	3.23734	-2.7726	0.9091
BAZ1A	0.00944878	3.23638	-2.71254	0.839052
GULP1	0.00945582	-3.23593	-2.78273	-1.50528
RUNX1	0.00945635	3.2359	-2.79511	0.877331
MLPH	0.00945799	3.23579	-2.41302	1.3891
RP11-77P16.4	0.00947231	-3.23488	-2.45127	-0.867545
HM13	0.00947928	3.23444	-2.80103	0.579888
CCDC69	0.00948099	3.23433	-2.68807	0.754191
FOXS1	0.00948415	-3.23413	-2.51297	-1.47791
MXRA5	0.00949205	3.23362	-2.71947	1.67028
MEIKIN	0.00952032	3.23183	-2.40163	1.66182
NME3	0.00954028	-3.23056	-2.80585	-0.410733
TCTEX1D1	0.00959555	3.22707	-2.51973	1.64445
NAP1L3	0.00961021	-3.22615	-2.669	-1.08912
AMPD3	0.00961123	3.22608	-2.71337	1.35904
MLKL	0.00963463	3.22461	-2.74112	0.712407
CCSAP	0.00963736	3.22444	-2.51257	0.604273
MRC1	0.00967747	3.22193	-2.77937	2.02173
ANK3	0.00968163	-3.22167	-2.81025	-1.39655
FANCA	0.00968302	3.22159	-2.42251	1.04695
CTD-2373N4.3	0.00968673	-3.22136	-2.46227	-1.24206
KIAA0930	0.00971386	3.21967	-2.82612	0.688113
VIPR2	0.00976798	-3.21631	-2.52377	-2.09422
ADGRL4	0.00978073	3.21552	-2.45231	1.67746
MTSS1	0.00981755	3.21326	-2.81749	1.14599
FCGR1CP	0.00982064	3.21307	-2.69222	0.918754
HIST1H4A	0.00982242	3.21296	-2.82719	0.667752
IKBKE	0.00982792	3.21262	-2.47768	1.07922
LINC00702	0.00982971	-3.21251	-2.7753	-1.11114
MFNG	0.00983858	3.21196	-2.72546	1.06329
RBMS2	0.00983992	-3.21188	-2.79	-0.633893
AKIRIN2	0.00984292	3.2117	-2.77671	0.6001
SV2A	0.00985315	-3.21107	-2.43328	-1.20486
CNPY3	0.00985491	3.21096	-2.84223	0.543196
THBS3	0.00986233	-3.21051	-2.83781	-0.481518
GCNT1	0.00986719	3.21021	-2.72474	1.07417
MID2	0.00987563	-3.2097	-2.71597	-0.594748
DPP4	0.00987607	3.20967	-2.42775	1.99488
TPH1	0.00988767	-3.20896	-2.4349	-3.91367
RASSF5	0.00990066	3.20817	-2.7256	0.932839
EAF2	0.009908	3.20772	-2.68023	0.791439
BLID	0.0099107	-3.20756	-2.55537	-1.1929
MUM1	0.00991265	-3.20744	-2.82754	-0.497856
SNURF	0.00991521	-3.20728	-2.81799	-1.04747
CIRBP	0.00993663	-3.20598	-2.73698	-0.639804
KLRG1	0.0099583	3.20466	-2.45132	1.23118
EDIL3	0.00997402	-3.20371	-2.76321	-0.926267
LYL1	0.00999309	3.20256	-2.72475	0.849403
FAM177A1	0.0100074	-3.20169	-2.83518	-0.43583
ENTPD1	0.0100247	3.20065	-2.85771	0.656821
DFNA5	0.010032	3.20021	-2.80678	0.904213
PLCG2	0.0100383	3.19984	-2.79599	0.721738
PGR	0.0100488	-3.19921	-2.54205	-1.37112
COL9A2	0.0100499	-3.19914	-2.44991	-1.63872
RIPK4	0.0100837	-3.19712	-2.52651	-1.78837
UPP1	0.0101066	3.19575	-2.83974	0.947691
TMSB15B	0.0101639	-3.19234	-2.47667	-1.25678
TCEAL7	0.0101689	-3.19204	-2.47326	-1.48255
C4orf48	0.0101755	3.19165	-2.77904	1.10553
GALNT6	0.0101769	3.19156	-2.54419	1.80875
KIAA1671	0.010185	-3.19108	-2.84276	-0.977308
CTD-2195B23.3	0.0101893	-3.19083	-2.5351	-1.52225
ZNF511	0.0101981	3.19031	-2.8255	0.534924
LTB	0.0102136	3.18939	-2.53028	1.09127
GIMAP5	0.0102342	3.18818	-2.70819	1.08935
CSF1R	0.0102723	3.18594	-2.85026	1.31695
SNORA64	0.0102963	3.18453	-2.67841	0.679336
GOLGA8N	0.0103366	-3.18218	-2.82524	-0.553687
LAT2	0.0103441	3.18174	-2.86599	1.28033
FKBP1A	0.010356	3.18105	-2.87941	0.364934
GZMA	0.0103703	3.18022	-2.82177	1.043
AFF1	0.0103927	3.17892	-2.87901	0.477894
PTTG1	0.0103972	3.17865	-2.56828	0.988828
OSBPL5	0.0103995	-3.17852	-2.86411	-0.501841
STAC	0.0104019	-3.17838	-2.49346	-1.58914
RNASE6	0.0104277	3.17689	-2.8739	1.39713
PROS1	0.0104311	-3.17669	-2.89255	-0.585762
FCGR2A	0.0104376	3.17632	-2.82393	1.40902
FLVCR2	0.0104382	3.17628	-2.60511	1.23446
FAM49B	0.0104386	3.17626	-2.8563	0.969768
SYNC	0.0104445	-3.17592	-2.64363	-1.65228
SLC11A1	0.0104445	3.17592	-2.83864	2.40824
CDAN1	0.0104483	-3.1757	-2.65282	-0.734664
EFL1	0.0104521	3.17548	-2.73229	0.693444
IGKV1-17	0.0104837	3.17366	-2.49129	2.58911
FXYD1	0.0104884	-3.17339	-2.88472	-1.60026
ARHGEF7	0.0104886	-3.17338	-2.90382	-0.373054
PLEKHG1	0.0105069	3.17233	-2.73951	0.79227
KLHL5	0.0105164	3.17178	-2.89692	0.600049
TWF2	0.0105262	3.17122	-2.90416	0.804817
MAP2K4	0.0105306	-3.17097	-2.90272	-0.594881
SNX5	0.0105315	3.17092	-2.89627	0.362094
LRP2BP	0.0105395	-3.17046	-2.50434	-1.1058
RIT1	0.010544	3.17021	-2.90925	0.472393
SEMA4B	0.0105445	3.17018	-2.71813	0.659921
ALG3	0.0105493	3.1699	-2.8467	0.520313
APBB2	0.0105567	-3.16948	-2.90883	-0.705643
OSBPL11	0.010564	3.16906	-2.75481	0.710558
TMBIM6	0.0105651	3.169	-2.79203	0.577826
FAM188B	0.0105752	-3.16842	-2.60685	-0.797068
SLC9B2	0.0105961	3.16723	-2.74736	0.907221
ANKS1B	0.0106156	-3.16613	-2.73976	-1.29517
KRT17P2	0.0106479	-3.1643	-2.49333	-1.81374
RNF180	0.0106564	-3.16382	-2.85027	-1.02322
MILR1	0.0106744	3.1628	-2.90654	0.97152
TDP1	0.0107111	3.16074	-2.74605	0.625329
HEY2	0.0107193	-3.16027	-2.62679	-1.58382
C5orf22	0.0107832	3.15669	-2.84863	0.534238
CYB561A3	0.0107876	3.15645	-2.92274	0.482913
CDO1	0.0107911	-3.15625	-2.85313	-0.991825
CHST3	0.0107933	-3.15613	-2.84633	-0.743659
KITLG	0.0107953	3.15602	-2.76055	1.00981
ERGIC1	0.0107965	-3.15595	-2.92671	-0.420198
SH3TC1	0.0108143	3.15496	-2.89213	1.17018
LARP4B	0.0108412	3.15346	-2.92881	0.518411
ACVRL1	0.0108539	3.15276	-2.89048	1.31684
ATF5	0.0108562	3.15263	-2.65443	1.02635
RP11-80I15.4	0.0108611	-3.15236	-2.51896	-1.53338
PDLIM1	0.0108824	-3.15118	-2.93763	-0.8222
MRPL17	0.0109015	3.15012	-2.94136	0.480063
GSAP	0.0109184	3.14919	-2.9115	0.666926
CTD-2021K4.1	0.0109211	-3.14905	-2.63528	-0.839553
STAB1	0.0109232	3.14893	-2.88499	1.67636
SAMD8	0.0109401	-3.148	-2.90543	-0.366378
CARD8-AS1	0.0109418	3.14791	-2.55816	0.903498
RWDD2B	0.0109485	-3.14753	-2.8628	-0.511559
TMEM200B	0.0109576	-3.14704	-2.65107	-0.712571
GRIK5	0.0109597	-3.14692	-2.52428	-1.23081
GSTK1	0.010968	3.14647	-2.92555	0.405777
PCK2	0.0109692	3.1464	-2.86687	0.801551
PIAS3	0.010976	-3.14603	-2.88411	-0.558425
SCMH1	0.0109781	-3.14591	-2.88486	-0.687127
CNRIP1	0.0109837	3.14561	-2.87548	0.40322
TRBC2	0.0109898	3.14527	-2.8957	1.06886
TEF	0.0109917	-3.14517	-2.78869	-0.658859
PTPRZ1	0.0110206	-3.14358	-2.51906	-1.25017
GOLGA8M	0.0110226	-3.14348	-2.6682	-0.939379
TTBK2	0.0110373	-3.14268	-2.89492	-0.576454
RAB32	0.0110413	3.14246	-2.94434	0.764833
OSCAR	0.0110416	3.14244	-2.58296	2.15192
PLAT	0.0110695	3.14093	-2.94899	1.06427
MPP7	0.0111004	-3.13924	-2.73638	-1.58885
GNG12	0.0111193	-3.13822	-2.95524	-0.756827
PGRMC1	0.0111198	-3.13819	-2.94939	-0.62504
EMILIN2	0.0111497	3.13658	-2.91606	1.89278
TIGAR	0.0111583	3.13612	-2.77211	0.867112
TEAD2	0.0111634	-3.13584	-2.76467	-0.61522
MCOLN1	0.0111736	3.13529	-2.86114	0.883775
FYN	0.0111742	3.13526	-2.95898	0.970586
HOMER1	0.0111866	-3.13459	-2.56282	-0.914973
TMEM9B	0.0112075	3.13347	-2.96826	0.562192
NSUN5P1	0.0112152	-3.13306	-2.86414	-0.626999
AJUBA	0.011219	-3.13285	-2.71379	-1.13417
OAF	0.0112373	3.13187	-2.54964	1.55325
LIX1L	0.0112475	-3.13133	-2.94593	-0.529999
HLA-DRA	0.0112512	3.13113	-2.76026	0.993073
FASTK	0.0112573	-3.1308	-2.97351	-0.369883
ASAH1	0.0113099	3.128	-2.87272	0.639612
PPP1R3C	0.0113136	-3.1278	-2.93561	-1.84842
GPR161	0.0113163	-3.12766	-2.67652	-0.720659
PIGA	0.0113341	3.12671	-2.80782	0.489397
VRK2	0.0113346	3.12669	-2.93713	0.391876
KNOP1	0.0113414	3.12633	-2.66102	0.589255
HMGCR	0.0113654	3.12506	-2.85748	0.694064
ZFYVE16	0.0113799	3.12429	-2.98535	0.478991
RN7SL391P	0.0113998	-3.12324	-2.67185	-1.06407
SERF1B	0.0114054	-3.12295	-2.94246	-0.853584
RP11-162P23.2	0.0114185	-3.12225	-2.89008	-1.0398
CYYR1	0.0114192	3.12222	-2.64094	1.69384
GS1-174L6.4	0.0114258	-3.12187	-2.55615	-1.81642
ACOX2	0.0114345	-3.12141	-2.8412	-0.788546
PARP12	0.0114605	3.12005	-2.98759	0.799213
TMEM80	0.011469	-3.11961	-2.94633	-0.584023
ACAD11	0.0114713	-3.11948	-2.97057	-0.598561
HIGD1A	0.011495	-3.11824	-2.96834	-0.472781
PRR13	0.0115011	3.11792	-2.98763	0.463481
LTB4R2	0.0115012	3.11792	-2.5888	1.14356
ITGBL1	0.0115029	-3.11783	-2.8867	-1.1253
ITGAL	0.0115043	3.11775	-2.92352	1.01798
TES	0.0115087	-3.11753	-2.98227	-0.897771
TBCD	0.0115175	3.11706	-2.99504	0.423472
SAMD9	0.0115223	3.11682	-2.91424	0.721993
OSBPL8	0.0115257	3.11664	-2.97278	0.740046
KRT8	0.0115307	-3.11638	-2.98957	-1.17006
NEU3	0.0115507	3.11534	-2.81422	0.67437
RASL11A	0.0115613	-3.11479	-2.92495	-1.0167
SKA2	0.0115659	-3.11455	-2.98869	-0.746545
FAM20A	0.0115769	3.11397	-2.9199	1.14902
SGCB	0.0115898	-3.11331	-2.97625	-0.786955
RARRES3	0.0116255	3.11146	-2.99189	0.527498
INSIG2	0.0116273	-3.11136	-2.98865	-0.621317
TIE1	0.0116764	3.10884	-2.74733	1.1139
CPNE8	0.0116882	3.10823	-2.94317	0.448972
FAM21A	0.0116926	3.108	-2.9569	0.434477
CASP10	0.0117251	3.10633	-2.76708	0.95251
KIAA1456	0.0117516	-3.10497	-2.85408	-0.581011
PM20D2	0.0117598	-3.10456	-2.89501	-0.658518
AMIGO2	0.0117693	-3.10407	-2.94328	-1.32063
PPFIBP2	0.0117752	-3.10377	-3.01753	-0.498543
KIAA0196	0.0117876	3.10314	-3.01221	0.414892
PINK1	0.011841	-3.10043	-3.02212	-0.457817
C16orf45	0.01185	-3.09997	-3.01266	-0.598049
ICAM2	0.0118589	3.09951	-2.86365	1.02559
2021-09-15	0.0118656	3.09918	-2.9367	0.544086
IRF8	0.0119039	3.09724	-3.02139	1.05642
GRK6	0.0119191	3.09648	-2.98632	0.663412
NAIP	0.0119282	3.09602	-3.02517	0.902863
CA2	0.0119312	3.09587	-2.58858	2.35194
CLASP2	0.0119377	-3.09554	-3.00886	-0.572459
ECM2	0.0119538	-3.09473	-2.98404	-1.38644
SNHG3	0.0119834	3.09325	-2.99921	0.666994
RP11-161M6.2	0.0119867	-3.09308	-2.58881	-1.54081
IGFBPL1	0.0120065	-3.09209	-2.64704	-2.77799
BATF	0.0120301	3.09091	-2.63493	1.23275
STUB1	0.0120314	-3.09085	-3.04168	-0.472961
GRAMD4	0.0120371	3.09056	-2.99157	0.874392
CD28	0.0120408	3.09038	-2.95151	1.9333
HLA-DPA1	0.0120427	3.09028	-2.85757	0.823842
MNDA	0.0120486	3.08999	-3.03456	0.977324
KDM4C	0.0120718	3.08884	-3.0269	0.346629
PTPN11	0.0120834	-3.08826	-3.03269	-0.52354
SYDE2	0.0120945	-3.08771	-2.59942	-1.28576
SPG21	0.0121168	3.0866	-3.04706	0.479568
MNAT1	0.0121173	-3.08657	-3.04634	-0.498184
PRMT2	0.0121551	-3.08471	-2.99815	-0.410555
AKR1A1	0.0121671	3.08411	-3.0151	0.49403
MS4A6A	0.0122084	3.08208	-2.9337	1.10842
LDOC1	0.0122192	-3.08155	-2.70876	-1.87176
TMEM8B	0.0122544	-3.07983	-2.60777	-1.03283
PCDH10	0.0122609	-3.0795	-3.05059	-1.11217
FBXL22	0.0122635	-3.07938	-2.60688	-1.58818
REL	0.0122712	3.079	-2.93616	0.567933
VAT1	0.0122772	3.07871	-3.05345	0.486427
ZNF204P	0.0122897	-3.0781	-2.64651	-1.00134
PMEPA1	0.0123093	-3.07714	-3.02614	-1.10622
SGSH	0.0123403	3.07563	-2.95559	0.476967
EPHX1	0.012341	3.0756	-3.03541	1.03133
ZNF461	0.0123519	-3.07507	-2.91317	-0.528508
UHMK1	0.012386	3.07342	-3.05296	0.422471
CSTF2T	0.0123984	-3.07281	-3.03786	-0.453269
2021-09-06	0.0124117	3.07217	-3.01541	0.52061
PLEK2	0.0124138	3.07207	-2.73238	1.00692
GPLD1	0.0124508	-3.07029	-2.61934	-1.84781
RP11-92C4.6	0.012458	3.06994	-2.86252	1.31283
SLMAP	0.012463	-3.0697	-3.04073	-1.15172
ANKRD42	0.0124743	-3.06916	-2.9746	-0.442601
TET2	0.0124769	3.06903	-3.03922	0.433475
FAM46B	0.0124886	-3.06847	-2.65988	-1.79802
CD209	0.0124982	3.06801	-2.75351	1.88286
CAMTA1	0.0125032	-3.06776	-3.07862	-0.58231
GAREM1	0.0125124	-3.06733	-2.62331	-1.39205
LAT	0.0125223	3.06685	-2.84822	0.72821
ENDOD1	0.0125418	-3.06592	-3.08139	-0.557777
SMIM15	0.0125463	3.0657	-3.07554	0.47264
ARHGEF11	0.0125478	3.06563	-3.04144	0.628366
RNF213	0.0125506	3.0655	-3.04652	0.636317
CNDP2	0.0125545	3.06531	-3.06496	0.924407
TMEM245	0.0125599	-3.06505	-3.07298	-0.632019
PAPD4	0.0125629	3.06491	-3.06463	0.604553
UBE2D1	0.0125659	3.06477	-2.93253	0.526044
TBC1D31	0.0125742	3.06437	-2.83094	0.55457
FAM47E-STBD1	0.0125834	-3.06393	-2.64539	-1.5411
MRPS12	0.0125997	3.06316	-2.96306	0.518524
RFC3	0.0126072	3.0628	-2.66305	0.690765
CCDC88B	0.0126307	3.06168	-2.7905	0.981522
MRPS11	0.0126356	3.06145	-3.0623	0.428328
GUF1	0.0126611	3.06024	-2.85784	0.464689
THAP3	0.0126653	-3.06004	-2.99803	-0.496108
NIPA2	0.0126668	3.05997	-3.08497	0.509683
TM4SF18	0.0126945	3.05866	-2.69898	2.16724
PSTPIP1	0.0126976	3.05851	-3.02116	1.10998
RAVER2	0.0126989	-3.05845	-2.85566	-1.20809
LILRB4	0.0127243	3.05726	-3.07538	1.52947
BTN3A1	0.0127611	3.05552	-3.08158	0.515719
CEBPA	0.0127617	3.0555	-2.99816	1.08497
BMPR1A	0.0127645	-3.05537	-3.09194	-1.04931
CD79B	0.0127849	3.05441	-2.70917	1.61706
S100A9	0.0127933	3.05402	-3.02617	2.79073
ACAP2	0.0128124	3.05312	-3.09987	0.420685
CH17-472G23.4	0.0128215	-3.05269	-3.02767	-0.606624
SLC4A8	0.0128249	3.05253	-2.83023	0.700078
CCL14	0.0128325	3.05218	-2.68612	2.5093
HIST1H2AE	0.012835	3.05206	-3.03742	0.582382
RCAN2	0.0128499	-3.05137	-3.07205	-1.6925
IRF9	0.0128601	3.05089	-3.08874	0.492585
FERMT3	0.0128998	3.04904	-3.09166	1.42617
MAD2L2	0.0129033	3.04888	-3.02948	0.492394
TRIB1	0.0129585	3.04632	-2.8881	1.05092
HIST1H2BK	0.0129608	3.04622	-3.02357	0.62835
PCGF5	0.0129664	-3.04596	-3.0883	-0.956078
BCAP29	0.0129685	-3.04586	-3.05353	-0.654076
ZHX3	0.0129752	-3.04555	-3.0616	-0.593087
TAP1	0.0130012	3.04435	-3.09612	0.653614
NAT9	0.0130055	-3.04415	-3.09197	-0.388342
ZCCHC6	0.0130092	3.04398	-3.10945	0.565433
WAS	0.0130144	3.04374	-2.98355	1.17173
RP11-78I14.1	0.0130146	-3.04374	-2.66489	-1.37582
HK2	0.0130854	3.04049	-2.82041	1.41366
STBD1	0.0130909	-3.04023	-2.75966	-0.818133
AKT3	0.0130954	-3.04003	-3.11882	-0.718492
[truncated: 11,584 more rows]

## Sheet: Table S6
Table S6. Up-regulated differential expressed genes from hVSMCs treated with PCK2 siRNA
	baseMean	log2FoldChange	lfcSE	stat	pvalue	padj
TXNIP	5240.01	3.48444	0.0882145	39.4997	0	0
CEMIP	36046.8	2.17486	0.073985	29.3959	6.19866e-190	4.74786e-186
IL6	30327.7	1.08162	0.0607835	17.7947	7.7747e-71	1.48876e-67
PTGIS	18168.8	1.27443	0.074296	17.1534	5.92609e-66	1.00869e-62
TNFRSF11B	20137.6	1.0113	0.0624377	16.197	5.29742e-59	7.37738e-56
SFRP4	6467.28	1.01182	0.0709476	14.2615	3.79979e-46	3.23383e-43
ARRDC4	4466.96	1.08483	0.0771126	14.0681	5.96717e-45	4.81111e-42
COL3A1	666477	0.827023	0.0620603	13.3261	1.63137e-40	1.24955e-37
LMCD1	1234.01	1.62874	0.125923	12.9344	2.87755e-38	2.00369e-35
KRT18	2077.3	1.09206	0.0875514	12.4734	1.04259e-35	6.65474e-33
MEST	673.727	1.72897	0.146326	11.8159	3.23203e-32	1.70729e-29
SCG2	1346.4	1.24638	0.107401	11.6049	3.8924e-31	1.92347e-28
OXTR	2259.25	1.22317	0.107109	11.4199	3.32667e-30	1.54428e-27
TAGLN	77725.9	0.710533	0.0626586	11.3397	8.33877e-30	3.64976e-27
PFKFB4	2932.99	0.929234	0.0933032	9.9593	2.29685e-23	7.33031e-21
COL8A1	17919.2	0.655052	0.0672285	9.74366	1.96344e-22	5.89764e-20
PDE5A	1654.41	0.894828	0.0957675	9.34375	9.29798e-21	2.37393e-18
BMP6	1438.09	0.962104	0.103884	9.26133	2.01909e-20	5.07055e-18
C1QTNF5	789.769	1.15647	0.12634	9.1536	5.50682e-20	1.27817e-17
DRAM1	19200.4	0.580466	0.0634649	9.14625	5.89429e-20	1.32786e-17
GPRC5B	524.568	1.5593	0.172517	9.03854	1.58776e-19	3.37817e-17
MGARP	893.989	1.2976	0.14651	8.85669	8.2428e-19	1.66147e-16
PLIN2	11270.6	0.721561	0.0816045	8.84217	9.38751e-19	1.86763e-16
LINC01614	468.381	1.55058	0.176257	8.79724	1.40228e-18	2.69247e-16
PLPP1	3521.42	0.791351	0.0914667	8.6518	5.0693e-18	9.2108e-16
SOD2	64568.2	0.555417	0.0694743	7.99457	1.30026e-15	1.87912e-13
SAA1	416.26	1.33787	0.168054	7.96095	1.70718e-15	2.44414e-13
COL4A1	7725.68	0.678123	0.0891664	7.60514	2.84605e-14	3.40615e-12
DHRS3	8012.66	0.654017	0.0884325	7.39566	1.40711e-13	1.5734e-11
NEDD9	475.804	1.29043	0.174603	7.39067	1.46096e-13	1.62177e-11
LIMK2	2779.07	0.662578	0.0901578	7.3491	1.99553e-13	2.18353e-11
MTHFD2	13036	0.487694	0.0668218	7.29842	2.91161e-13	3.09743e-11
ABCA9	1569.2	1.00049	0.137465	7.27817	3.38379e-13	3.52721e-11
C3	8596.47	0.535834	0.0736224	7.27813	3.38468e-13	3.52721e-11
GRAMD2B	3347.77	0.574694	0.0790993	7.26547	3.71736e-13	3.84772e-11
COL16A1	54568.9	0.5343	0.0740967	7.21086	5.5601e-13	5.60363e-11
TENT5A	10367.8	0.54728	0.0759522	7.20558	5.77976e-13	5.76245e-11
FGF2	111991	0.594486	0.0831063	7.15332	8.47037e-13	8.21251e-11
PDGFD	365.025	1.40448	0.199846	7.02782	2.0979e-12	1.95962e-10
HSPA1A	5802	0.588447	0.0849578	6.92634	4.31857e-12	3.86878e-10
GPR176	23911	0.539555	0.0784619	6.87665	6.12773e-12	5.33357e-10
ZNF395	3941.39	0.505625	0.0736842	6.86205	6.78779e-12	5.84169e-10
MAP3K8	1033.65	0.767081	0.112156	6.83941	7.95222e-12	6.69341e-10
LMOD1	494.425	1.25205	0.184025	6.80367	1.01984e-11	8.44483e-10
C1R	33191.3	0.447507	0.0658114	6.79984	1.04736e-11	8.62608e-10
PTGS1	13044	0.420631	0.0622275	6.75956	1.3841e-11	1.12185e-09
TCAF2	443.139	1.10364	0.163337	6.75684	1.41032e-11	1.13709e-09
CTSF	4912.39	0.554341	0.0824084	6.72676	1.73486e-11	1.38618e-09
ALDH1B1	3300.03	0.577947	0.0861838	6.70598	2.00062e-11	1.57992e-09
C5orf46	357.093	1.33997	0.205662	6.51537	7.25131e-11	5.41867e-09
THBS2	131180	0.395497	0.0612471	6.4574	1.06515e-10	7.73319e-09
MXI1	5146.68	0.53808	0.0834863	6.44513	1.15501e-10	8.34604e-09
DOK6	149.066	1.68413	0.277236	6.07471	1.24212e-09	7.67257e-08
COL5A2	118536	0.377168	0.0624191	6.04251	1.51734e-09	9.18743e-08
HSPA1B	5675.83	0.542118	0.0899617	6.0261	1.67965e-09	1.0051e-07
KIF26B	484.436	1.00842	0.174108	5.79195	6.95735e-09	3.70068e-07
BMPER	4551.81	0.420552	0.072619	5.79122	6.98788e-09	3.70406e-07
KCTD20	15731.9	0.378847	0.0656602	5.76981	7.93618e-09	4.19222e-07
PKDCC	810.269	0.736532	0.128005	5.75393	8.71901e-09	4.55858e-07
FUCA1	959.557	0.770364	0.134507	5.72733	1.02026e-08	5.2981e-07
BST1	2496.37	0.566941	0.0995172	5.69691	1.21995e-08	6.22949e-07
ANKRD13A	16393.4	0.337601	0.0596856	5.65633	1.54643e-08	7.76712e-07
CFB	4339.26	0.456778	0.0819393	5.57459	2.4812e-08	1.22611e-06
SERPINH1	54640.8	0.416806	0.0753854	5.52901	3.22046e-08	1.56121e-06
TSC22D3	1446.77	0.575383	0.104693	5.49593	3.88662e-08	1.86643e-06
KLF10	3232.16	0.435494	0.079524	5.47626	4.34418e-08	2.06672e-06
FCGRT	3925.35	0.451418	0.0824816	5.47295	4.42606e-08	2.09916e-06
TMEM47	8417.2	0.506232	0.0926772	5.46231	4.69969e-08	2.20842e-06
AMOTL2	9762.03	0.430943	0.0792463	5.43802	5.38764e-08	2.51626e-06
PTGFR	3151.63	0.470727	0.0873224	5.39068	7.01928e-08	3.26834e-06
TSPAN8	244.67	1.38563	0.257895	5.37285	7.75003e-08	3.57598e-06
EDN1	848.275	0.929217	0.173833	5.34544	9.01954e-08	4.11221e-06
USP54	1008.31	0.716374	0.135082	5.30326	1.13754e-07	5.051e-06
RGS7BP	142.289	1.69348	0.321486	5.26766	1.38173e-07	6.0999e-06
C1S	48634.2	0.370294	0.0704791	5.25396	1.48863e-07	6.55299e-06
TLR4	2584.9	0.430448	0.0826478	5.20822	1.90662e-07	8.345e-06
CHAC1	452.652	0.849626	0.164351	5.16959	2.34607e-07	1.01524e-05
KRT7	7080.54	0.37163	0.0722359	5.14467	2.67985e-07	1.14035e-05
DNAJB9	4748.06	0.443399	0.0863204	5.13666	2.79658e-07	1.18673e-05
FAT3	854.968	0.688373	0.134316	5.12501	2.97529e-07	1.2556e-05
LOC102724660	177.714	1.23468	0.24147	5.11317	3.16794e-07	1.32958e-05
INSIG2	2324.77	0.517964	0.101977	5.07922	3.78983e-07	1.55231e-05
FGL2	1864.01	0.493777	0.097971	5.04004	4.6544e-07	1.88129e-05
MMP8	944.524	0.667885	0.133126	5.01695	5.24989e-07	2.10532e-05
ORMDL3	4970.19	0.419458	0.0836582	5.01395	5.33236e-07	2.13281e-05
TCIM	3863.37	0.436467	0.0874283	4.99229	5.96684e-07	2.36191e-05
IL33	14649.7	0.35367	0.0708538	4.99155	5.98958e-07	2.3648e-05
INHBE	179.676	1.28765	0.263063	4.89483	9.83923e-07	3.74013e-05
FBXO32	6545.47	0.413813	0.086037	4.80971	1.51147e-06	5.51503e-05
CYBRD1	35582.1	0.277692	0.0589475	4.71083	2.46713e-06	8.53135e-05
YIPF5	21765.5	0.32438	0.0696546	4.65698	3.20887e-06	0.000108754
2021-03-03	1555.33	0.53451	0.114812	4.65553	3.23155e-06	0.000109281
KCNJ2	266.943	0.955812	0.206291	4.63333	3.59835e-06	0.000120884
SAA2	317.013	1.31658	0.287571	4.57827	4.68843e-06	0.000152813
LOC102724488	176.018	1.43243	0.314284	4.55776	5.17031e-06	0.00016745
SLC12A8	251.419	0.93244	0.20504	4.54761	5.42595e-06	0.00017499
CNN3	31298.2	0.264251	0.0585445	4.51367	6.37151e-06	0.000201664
FUT8	10836.9	0.290431	0.0648251	4.48023	7.45622e-06	0.000230751
NIM1K	115.484	1.70577	0.380861	4.47873	7.50892e-06	0.000231496
PDGFRA	124365	0.252426	0.0563618	4.47868	7.5105e-06	0.000231496
ADORA2B	488.384	0.700259	0.156777	4.4666	7.94711e-06	0.000242998
CXCL12	921.292	0.74018	0.167694	4.41386	1.01543e-05	0.000303815
GLS	25081.8	0.367761	0.0842813	4.36349	1.28005e-05	0.000376374
RAB33A	94	1.84463	0.431146	4.27844	1.88212e-05	0.000536911
BMT2	5802.06	0.32147	0.0755068	4.25749	2.06733e-05	0.000578966
C3orf80	189.839	1.04248	0.245328	4.24934	2.14404e-05	0.000598261
ACOT2	1453.09	0.428095	0.101005	4.23835	2.25166e-05	0.000623802
RRAD	346.409	0.95555	0.225454	4.23833	2.25186e-05	0.000623802
ISCA1	4121.42	0.326135	0.0771349	4.22811	2.35665e-05	0.000649307
VCAM1	331.129	0.898774	0.213514	4.20944	2.56002e-05	0.000700304
RNF144B	236.188	0.971637	0.231717	4.1932	2.75042e-05	0.000744411
RIOK3	10463.5	0.327403	0.078329	4.17984	2.91713e-05	0.000785369
XG	3153.32	0.319962	0.0772733	4.14065	3.46319e-05	0.000903792
SYT15	113.021	1.46755	0.355464	4.12854	3.65068e-05	0.000943083
SERAC1	2206.76	0.659785	0.161773	4.07847	4.53335e-05	0.0011366
DDIT4	14714.3	0.312575	0.0770738	4.05553	5.00206e-05	0.00123392
TRIM22	8484.86	0.276372	0.0682914	4.04696	5.18876e-05	0.00127179
SELENOM	9008.23	0.343626	0.0862532	3.98392	6.77889e-05	0.0016116
GPNMB	24159.4	0.25132	0.0632437	3.97383	7.07271e-05	0.00166431
RFLNA	152.363	1.44505	0.365235	3.95649	7.60597e-05	0.00177076
IFRD1	5947.77	0.338528	0.0857705	3.9469	7.91697e-05	0.00182926
VTN	40.965	2.04885	0.521697	3.92728	8.59124e-05	0.00196139
SLC39A8	1287.13	0.442757	0.114277	3.87442	0.00010688	0.00237288
ALG2	4455.27	0.322108	0.0838495	3.8415	0.000122284	0.00266848
RBM12	6934.99	0.249578	0.0651516	3.83073	0.000127766	0.00277623
PRSS23	25575.4	0.288171	0.0761752	3.78301	0.000154943	0.00325363
ZNF175	3462.79	0.300719	0.0794955	3.78285	0.000155046	0.00325363
ZNF426	2961.48	0.601347	0.159232	3.77655	0.000159018	0.00332786
BNIP3L	39874.3	0.235766	0.0627179	3.75915	0.000170493	0.00354861
DMD	1158.81	0.515382	0.137708	3.74257	0.000182151	0.00377586
OSBPL9	8076.57	0.272348	0.0729806	3.73179	0.000190126	0.00389898
ANGPTL4	4701.01	0.330533	0.0893689	3.69852	0.00021686	0.00435397
ABCA5	1598.21	0.433812	0.117687	3.68615	0.000227672	0.00453538
DNAJC25	2071.88	0.317837	0.0870392	3.65166	0.000260553	0.00507813
CTNNAL1	9616.8	0.253576	0.0702583	3.6092	0.000307146	0.0058668
NCOA4	26134.7	0.206344	0.0582913	3.53988	0.000400311	0.00728309
ERRFI1	2904.68	0.320028	0.0904343	3.53879	0.000401959	0.00730439
LOC100129434	284.744	0.862971	0.244609	3.52796	0.000418781	0.00755631
TFPI	11542.2	0.266616	0.0756608	3.52384	0.000425346	0.00765673
IFITM1	855.975	0.471467	0.134636	3.5018	0.00046213	0.00816536
GABARAPL1	4946.72	0.337352	0.0982294	3.43433	0.000594027	0.0100663
CEBPD	4676.28	0.337221	0.0987529	3.4148	0.000638289	0.0106746
ABCC3	486.576	0.568281	0.16724	3.398	0.000678811	0.0112055
CCNH	4890.3	0.263767	0.0776629	3.39631	0.000683011	0.0112506
CAVIN2	164.767	1.11882	0.330274	3.38755	0.000705197	0.0115539
AGPAT5	4252.59	0.249234	0.0741878	3.3595	0.000780845	0.0125913
NRBF2	4064.49	0.26063	0.077647	3.3566	0.000789061	0.0126971
FST	3337.48	0.304066	0.0922535	3.29598	0.000980785	0.0151458
NFIL3	1652.11	0.332866	0.102292	3.25407	0.00113765	0.0170692
DYRK2	3714.34	0.273624	0.0841082	3.25324	0.00114097	0.0170992
CA11	64.3958	1.42485	0.439863	3.23931	0.00119818	0.0177342
CREG1	8561.29	0.204042	0.0637929	3.1985	0.00138144	0.0197594
INAFM2	1247.02	0.343924	0.108896	3.15827	0.00158711	0.021943
MYH10	9081.27	0.308711	0.0980008	3.15008	0.00163224	0.0223652
FBXO42	1893.61	0.291153	0.0926525	3.14242	0.00167555	0.0227956
TES	3355.16	0.294112	0.0941142	3.12506	0.00177771	0.0239304
FAM13B	2110.96	0.323997	0.103696	3.12448	0.00178118	0.023935
NKX3-1	308.871	0.624611	0.201345	3.1022	0.00192089	0.0254939
MB21D2	2369.38	0.332333	0.107183	3.10062	0.00193116	0.0255912
YPEL3	580.164	0.443422	0.145966	3.03783	0.00238285	0.0300188
THBS3	3232.59	0.277809	0.0915712	3.0338	0.00241491	0.0303727
ST3GAL6	1256.85	0.345873	0.117005	2.95606	0.00311595	0.0372867
RBM39	16141.5	0.174604	0.0601736	2.90167	0.00371179	0.0428815
CDKN1B	2707.28	0.298286	0.102824	2.90095	0.00372033	0.0429155
ITGA4	2985.71	0.253453	0.0877076	2.88975	0.00385548	0.0440433
PDGFRB	3842.56	0.213693	0.0743799	2.87299	0.00406602	0.0458332
DCP2	5359.69	0.202851	0.0712825	2.84573	0.00443094	0.0492223

## Sheet: Table S7
Table S7. Down-regulated differential expressed genes from hVSMCs treated with PCK2 siRNA
	baseMean	log2FoldChange	lfcSE	stat	pvalue	padj
CSF3	6121.3	-1.2055	0.07424	-16.2379	2.71958e-59	4.16613e-56
IL1B	51571.8	-0.868881	0.0711213	-12.2169	2.52564e-34	1.54761e-31
DOCK4	2574.11	-1.17103	0.0992895	-11.7941	4.187e-32	2.13802e-29
ANO3	1681.05	-1.53975	0.132957	-11.5809	5.15229e-31	2.4665e-28
CALCRL	2044.51	-1.5933	0.143685	-11.0888	1.42147e-28	5.88528e-26
SEMA3A	4067.08	-0.88849	0.0803252	-11.0612	1.93553e-28	7.80271e-26
TNFRSF19	1369.86	-1.03571	0.104155	-9.94395	2.67988e-23	8.37817e-21
INSIG1	10397.5	-0.626095	0.06561	-9.54267	1.39206e-21	3.94906e-19
DUSP10	3192.18	-0.921776	0.097703	-9.43447	3.92987e-21	1.03796e-18
EMP1	31353.7	-0.543365	0.0638443	-8.51078	1.72774e-17	2.97385e-15
GNG11	42603.8	-0.566278	0.0676716	-8.36804	5.85836e-17	9.54726e-15
PITPNC1	3911.41	-0.675033	0.0843667	-8.00118	1.23237e-15	1.80917e-13
HHEX	1000.5	-1.24308	0.155377	-8.00041	1.24004e-15	1.80917e-13
CXCL5	18019	-0.540405	0.0680726	-7.93866	2.0438e-15	2.82063e-13
PLAU	8479.97	-0.667506	0.0880803	-7.57838	3.49896e-14	4.09164e-12
MMP1	933329	-0.54906	0.0725598	-7.567	3.81941e-14	4.43255e-12
SLIT2	8944.89	-0.983815	0.135622	-7.25409	4.04385e-13	4.12985e-11
LOC105374557	1047.33	-1.21813	0.16913	-7.20231	5.92003e-13	5.8509e-11
BTBD11	1488.1	-0.808132	0.113325	-7.13112	9.95532e-13	9.59154e-11
BDKRB2	6373.24	-0.554027	0.0785659	-7.05174	1.76689e-12	1.66055e-10
ANK3	2419.17	-0.696781	0.0998114	-6.98098	2.93135e-12	2.65712e-10
HAS1	2479.89	-0.958392	0.141067	-6.7939	1.09141e-11	8.94077e-10
ADAMTS4	1979.63	-0.736998	0.113871	-6.47222	9.65754e-11	7.07866e-09
STEAP3	2366.81	-0.764075	0.118241	-6.46202	1.03315e-10	7.53659e-09
CNIH3	5922.08	-0.481341	0.0746912	-6.44441	1.16047e-10	8.34615e-09
COL5A3	765.847	-0.856118	0.134275	-6.37585	1.81955e-10	1.29645e-08
ZEB1	18780.3	-0.51948	0.0824295	-6.30211	2.93613e-10	2.02606e-08
OSBP2	481.72	-1.08458	0.172909	-6.27257	3.5513e-10	2.42868e-08
MAP4K4	40704.9	-0.408966	0.0656389	-6.23055	4.64799e-10	3.09576e-08
CEP170	33140.4	-0.503785	0.0814655	-6.18404	6.24822e-10	3.98819e-08
CSPG4	1188.42	-0.818266	0.133389	-6.13442	8.54689e-10	5.41032e-08
CCND1	175485	-0.370733	0.060982	-6.07938	1.20651e-09	7.48283e-08
SERTM1	291.915	-1.30857	0.215564	-6.07043	1.27571e-09	7.84845e-08
PLA2G4A	6757.92	-0.45584	0.0766518	-5.94689	2.73282e-09	1.60399e-07
ITGA6	7215.31	-0.457058	0.0777121	-5.88142	4.0675e-09	2.325e-07
S100A10	8361.63	-0.370916	0.063115	-5.87683	4.18195e-09	2.37272e-07
RASA1	8408.22	-0.436555	0.0745544	-5.85552	4.75506e-09	2.6585e-07
CDC25B	1196.56	-0.64321	0.110726	-5.80902	6.28399e-09	3.3777e-07
SACS	30044.2	-0.470663	0.0810448	-5.80744	6.34342e-09	3.39772e-07
CXCL2	3586.43	-0.495735	0.0867905	-5.71185	1.11753e-08	5.74477e-07
COL22A1	1548.64	-0.835126	0.147312	-5.66911	1.43541e-08	7.23325e-07
HS3ST3A1	2508.13	-0.562241	0.101101	-5.56121	2.6791e-08	1.30704e-06
MMP16	14497.9	-0.488381	0.0893553	-5.4656	4.61333e-08	2.17451e-06
RIPK2	3558.06	-0.511029	0.0962719	-5.30818	1.10724e-07	4.93075e-06
RGMB	11245.2	-0.476896	0.0920958	-5.17826	2.23961e-07	9.74676e-06
MAP1B	26555.9	-0.716551	0.138641	-5.16841	2.36099e-07	1.01882e-05
ADIRF	2945.76	-0.546025	0.106401	-5.13177	2.87036e-07	1.21467e-05
HMGA1	5872.72	-0.362815	0.0711036	-5.10262	3.3498e-07	1.38691e-05
VIM	399096	-0.280211	0.0550264	-5.0923	3.53753e-07	1.46068e-05
RASA2	13340.9	-0.386753	0.0779328	-4.96264	6.95416e-07	2.71762e-05
TMEM156	145.613	-1.47846	0.29804	-4.96059	7.02788e-07	2.73944e-05
CENPN	5279.79	-0.348932	0.0706804	-4.93676	7.94297e-07	3.05725e-05
FZD8	3995.99	-0.409381	0.0839941	-4.87393	1.09402e-06	4.13332e-05
ITPRID2	16896.6	-0.336846	0.0691155	-4.87367	1.09545e-06	4.13332e-05
MAP1A	6073.77	-0.654251	0.134858	-4.85142	1.22581e-06	4.58005e-05
ITPRIP	4827.82	-0.628532	0.130523	-4.81547	1.46851e-06	5.39473e-05
SLC20A1	15792.8	-0.310725	0.0647885	-4.79599	1.61875e-06	5.86232e-05
SPRY4	932.237	-0.644575	0.136536	-4.7209	2.34801e-06	8.19343e-05
TRPV2	2122.97	-0.494114	0.105295	-4.69266	2.6967e-06	9.28331e-05
SRGAP1	1479.74	-0.768118	0.164688	-4.66409	3.09984e-06	0.000105291
EML2	1611.16	-0.587877	0.128502	-4.57487	4.76523e-06	0.000154986
FMN2	921.516	-0.528775	0.11637	-4.54389	5.52245e-06	0.000176984
WWTR1	13007.9	-0.48076	0.10626	-4.52438	6.05737e-06	0.000192916
DIRAS3	6571.88	-0.359543	0.0799511	-4.49704	6.89053e-06	0.000216748
DMBT1	216.971	-1.23668	0.276616	-4.47074	7.79512e-06	0.000239305
TRHDE	853.709	-0.595876	0.135446	-4.39935	1.08574e-05	0.000322335
MMP10	2348.2	-0.448879	0.102064	-4.398	1.09253e-05	0.000323723
STMN1	8447.17	-0.301024	0.0685163	-4.39347	1.11555e-05	0.000329271
DSEL	16236.9	-0.348138	0.0807153	-4.31316	1.60938e-05	0.000465171
TSPAN14	1639.62	-0.473199	0.110114	-4.29736	1.72847e-05	0.000497716
DIO2	486.438	-0.6417	0.149414	-4.29477	1.74873e-05	0.000502604
CD44	20630.5	-0.44363	0.103745	-4.27614	1.90163e-05	0.000540464
PLEKHG4	599.941	-0.851385	0.199664	-4.26409	2.00718e-05	0.000564184
KIAA0754	4305.92	-0.57295	0.134516	-4.25935	2.05019e-05	0.000575216
TSHZ3	1623.6	-0.608032	0.144384	-4.21122	2.53999e-05	0.000696065
SPTBN1	59701.8	-0.259269	0.0616111	-4.20816	2.57462e-05	0.000703042
HMGA2	3299.4	-0.536334	0.128475	-4.17461	2.98491e-05	0.000799403
NTM	9040.18	-0.271554	0.0650679	-4.17339	3.00101e-05	0.000802312
SGCD	1433.69	-0.481052	0.115392	-4.16884	3.0615e-05	0.00081422
RAB38	97.4775	-1.42499	0.343797	-4.14485	3.40036e-05	0.00088891
SH3TC1	180.3	-1.05946	0.256417	-4.13178	3.59963e-05	0.000933041
LOC107986820	3234.03	-0.454098	0.110124	-4.12353	3.73114e-05	0.000957409
PLEKHG5	2448.82	-0.456569	0.110832	-4.11947	3.79751e-05	0.000971185
TTN	55.7059	-2.23259	0.542333	-4.11665	3.84427e-05	0.000980114
PSMC5	4448.62	-0.349094	0.0849573	-4.10906	3.97278e-05	0.00101095
GRB14	596.903	-0.814118	0.198403	-4.10336	4.07187e-05	0.00103444
TNFAIP8L3	2957.16	-0.37575	0.092448	-4.06445	4.81453e-05	0.0011915
TBC1D19	2986.71	-0.383059	0.0953949	-4.01551	5.93167e-05	0.00142649
MYO5A	9607.77	-0.395788	0.0993524	-3.98368	6.78558e-05	0.0016116
COL17A1	207.133	-0.930366	0.23405	-3.97508	7.0356e-05	0.00166325
SYT7	129.455	-1.46081	0.369655	-3.95181	7.75633e-05	0.00180302
TSPAN5	4206.87	-0.304069	0.0770325	-3.94729	7.90419e-05	0.00182907
NSD2	6211.11	-0.274898	0.0698958	-3.93297	8.3902e-05	0.0019267
ERGIC1	23660.7	-0.257649	0.0674848	-3.81789	0.0001346	0.00289599
DRAP1	13394.7	-0.287364	0.0755975	-3.80124	0.000143975	0.00306753
DCLK1	796.71	-0.581546	0.155732	-3.73427	0.000188257	0.00387211
ABLIM3	1701.64	-0.440692	0.118118	-3.73094	0.000190765	0.00390686
GALNT6	1958.24	-0.327537	0.0881736	-3.71469	0.000203455	0.00412812
RAB3B	19865.5	-0.342597	0.0925602	-3.70134	0.000214465	0.00431153
NAV2	1019.17	-0.883677	0.239815	-3.68482	0.000228863	0.00454925
NQO1	13044.2	-0.25108	0.0683153	-3.67531	0.000237562	0.00470791
AHNAK2	21161.1	-0.391479	0.106934	-3.66096	0.000251276	0.00492867
AHRR	993.535	-0.450007	0.124102	-3.6261	0.000287734	0.00555137
DYNC1H1	68996.7	-0.282481	0.078817	-3.58401	0.000338359	0.00634527
COPS6	3892.48	-0.27544	0.0769558	-3.57919	0.000344656	0.00641969
SLC37A3	4800.66	-0.306147	0.0871435	-3.51314	0.000442846	0.00793446
CEP170B	2034.46	-0.332003	0.0947284	-3.50479	0.000456965	0.00809276
ADK	4001.11	-0.291343	0.0832483	-3.49969	0.000465803	0.00822079
TSC22D1	5939.86	-0.528802	0.152552	-3.46637	0.000527546	0.0091213
NIBAN1	9874.39	-0.248102	0.0717258	-3.45903	0.00054212	0.00933116
NCAM1	152.68	-1.15213	0.333163	-3.45814	0.000543909	0.00935146
LOC100507065	197.15	-0.938531	0.272276	-3.44699	0.00056688	0.00970283
COL13A1	4400.75	-0.315235	0.0915675	-3.44265	0.000576048	0.00981613
PIP4P2	2068.23	-0.33463	0.0972015	-3.44264	0.000576062	0.00981613
DPF3	476.608	-0.550163	0.162422	-3.38725	0.000705979	0.0115544
SMAP2	1154.96	-0.358824	0.106042	-3.38378	0.000714947	0.0116638
POU2F2	431.196	-0.729429	0.217909	-3.3474	0.000815741	0.012963
SH3RF3	282.941	-0.809898	0.24267	-3.33744	0.000845538	0.0133534
RGS17	665.977	-0.488051	0.146656	-3.32787	0.000875126	0.0137498
PTPRK	12842.1	-0.215713	0.0651918	-3.3089	0.000936631	0.0145668
NMNAT2	744.018	-0.554005	0.168905	-3.27998	0.00103816	0.0158876
RAD23A	3198.14	-0.269975	0.0834085	-3.23678	0.00120888	0.017858
LGALS3	7616.24	-0.224888	0.0696514	-3.22877	0.00124326	0.0182778
FARP1	2363.56	-0.416448	0.130088	-3.20129	0.00136814	0.0196425
FABP4	290.734	-0.792612	0.247644	-3.20061	0.00137137	0.0196704
TRIO	34054.7	-0.251008	0.0786453	-3.19165	0.00141464	0.0201028
HSP90AA1	16121.4	-0.437786	0.13764	-3.18065	0.00146943	0.0206068
DNM1	356.716	-0.671275	0.213607	-3.14256	0.00167475	0.0227956
GPR161	7246	-0.218477	0.0696748	-3.13567	0.00171459	0.0231621
CAVIN3	9683.08	-0.256046	0.0823624	-3.10877	0.00187865	0.0250035
NIBAN2	71646.8	-0.395465	0.127622	-3.09873	0.00194354	0.025733
S100A6	126871	-0.278471	0.0899179	-3.09695	0.00195523	0.0258431
KRT15	230.211	-0.748303	0.24166	-3.09651	0.0019581	0.025853
DGKG	225.264	-0.699656	0.22732	-3.07785	0.00208503	0.0271537
NID2	2654.09	-0.299282	0.0972431	-3.07766	0.00208629	0.0271537
PCDH1	185.924	-0.935125	0.305519	-3.06077	0.00220769	0.0284198
ENPP1	1905.72	-0.276631	0.0904659	-3.05785	0.00222934	0.0286504
OSGIN2	5156.49	-0.263473	0.0866826	-3.03951	0.00236963	0.0299507
CPEB1	699.413	-0.479118	0.158968	-3.01394	0.00257879	0.0321175
FLOT2	2854.59	-0.258602	0.0858717	-3.0115	0.00259963	0.0323245
AK5	4447.49	-0.215498	0.0719679	-2.99436	0.00275019	0.0339212
DNER	1694.19	-0.281816	0.0942625	-2.9897	0.00279256	0.0343332
RGCC	150.051	-0.838133	0.282012	-2.97197	0.00295892	0.0359458
ODC1	14273.1	-0.34497	0.11813	-2.92026	0.00349743	0.0410868
AGO2	3436.82	-0.41167	0.143058	-2.87764	0.0040066	0.0453973
FURIN	4796.64	-0.251891	0.0875884	-2.87585	0.00402946	0.0455052
FBXL2	1246.6	-0.423862	0.148672	-2.85098	0.00435846	0.0485934

## Sheet: Table S8
Table S8. PCK2-related signaling pathways using Kyoto Gene and Genome Encyclopedia pathway enrichment analysis
ID	PCK2-associated pathway	Gene ratio	p-value	genes involved in the pathway
Hsa04151	PI3K-Akt signaling pathway	13/81	4.27134e-05	IL6, COL4A1, FGF2, PDGFD, THBS2, TLR4, PDGFRA, DDIT4, VTN, THBS3, CDKN1B, ITGA4, PDGFRB
Hsa04068	FoxO signaling pathway	5/81	0.00982194	IL6, SOD2, FBXO32, GABARAPL1, CDKN1B
Hsa04020	Calcium signaling pathway	7/81	0.00989011	OXTR, FGF2, PDGFD, PTGFR, PDGFRA, ADORA2B, PDGFRB
Hsa04657	IL-17 signaling pathway	6/74	0.00203428	CSF3, IL1B, CXCL5, MMP1, CXCL2, HSP90AA1
Hsa05206	MicroRNAs in cancer	9/74	0.0193079	PLAU, ZEB1, CCND1, CDC25B, MMP16, VIM, STMN1, CD44, HMGA2

## Sheet: Table S9
Table S9. RNA-seq data of human vascular smooth muscle cells (treated negative siRNA / PCK2 siRNA)
Gene_ID	Transcript_ID	Gene_Symbol	Description	gene_biotype	Protein_ID	IMGT/GENE-DB	MIM	HGNC	1_NC_Read_Count	1_NC-PDGF_Read_Count	1_Si_Read_Count	1_Si-PDGF_Read_Count	3_NC_Read_Count	3_NC-PDGF_Read_Count	3_Si_Read_Count	3_Si-PDGF_Read_Count	4_NC_Read_Count	4_NC-PDGF_Read_Count	4_Si_Read_Count	4_Si-PDGF_Read_Count	1_NC_FPKM	1_NC-PDGF_FPKM	1_Si_FPKM	1_Si-PDGF_FPKM	3_NC_FPKM	3_NC-PDGF_FPKM	3_Si_FPKM	3_Si-PDGF_FPKM	4_NC_FPKM	4_NC-PDGF_FPKM	4_Si_FPKM	4_Si-PDGF_FPKM	1_NC_TPM	1_NC-PDGF_TPM	1_Si_TPM	1_Si-PDGF_TPM	3_NC_TPM	3_NC-PDGF_TPM	3_Si_TPM	3_Si-PDGF_TPM	4_NC_TPM	4_NC-PDGF_TPM	4_Si_TPM	4_Si-PDGF_TPM
1	NM_130786	A1BG	alpha-1-B glycoprotein	protein_coding	NP_570602.2	.	138670	5	308	433	356	518	449	440	361	355	417	340	272	397	0.970326	1.17362	1.07244	1.65043	1.32027	1.2303	1.11792	1.02781	1.3552	1.04157	0.901329	1.12749	1.19492	1.47846	1.13992	1.86804	1.46613	1.39383	1.22215	1.16014	1.63756	1.31456	1.05275	1.18676
2	NM_000014,NM_001347423,NM_001347424,NM_001347425,XM_006719056	A2M	alpha-2-macroglobulin	protein_coding	NP_000005.2;NP_001334352.2;NP_001334353.1;NP_001334354.1;XP_006719119.1	.	103950	7	0	0	0	0	4	0	8	0	0	4	0	4	0	0	0	0	0.007853	0	0.016539	0	0	0.008172	0	0.007581	0	0	0	0	0.00872	0	0.018081	0	0	0.010314	0	0.007979
3	NR_040112	A2MP1	alpha-2-macroglobulin pseudogene 1	transcribed_pseudogene	.	.	.	8	0	0	0	0	0	0	0	0	0	0	0	0	0	0	0	0	0	0	0	0	0	0	0	0	0	0	0	0	0	0	0	0	0	0	0	0
9	NM_000662,NM_001160170,NM_001160171,NM_001160172,NM_001160173,NM_001160174,NM_001160175,NM_001160176,NM_001160179,NM_001291962,XM_006716410,XM_011544687,XM_011544688,XM_011544689,XM_017013947	NAT1	N-acetyltransferase 1	protein_coding	NP_000653.3;NP_001153642.1;NP_001153643.1;NP_001153644.1;NP_001153645.1;NP_001153646.1;NP_001153647.1;NP_001153648.1;NP_001153651.1;NP_001278891.1;XP_006716473.1;XP_011542989.1;XP_011542990.1;XP_011542991.1;XP_016869436.1	.	108345	7645	796	872	752	544	786	741	723	526	840	718	674	616	4.43516	4.23133	4.10681	3.16732	4.15833	3.71451	3.94973	2.79632	4.69159	3.85858	3.9861	3.10103	5.46174	5.3304	4.36524	3.58494	4.61773	4.20822	4.31799	3.15632	5.6691	4.86986	4.65577	3.26405
10	NM_000015,XM_017012938	NAT2	N-acetyltransferase 2	protein_coding	NP_000006.2;XP_016868427.1	.	612182	7646	26	20	36	22	54	23	48	28	40	16	32	36	0.165156	0.109636	0.285176	0.182922	0.31932	0.124331	0.386108	0.212334	0.341427	0.099122	0.2771	0.268826	0.203384	0.138114	0.303121	0.207041	0.354597	0.140856	0.422106	0.23967	0.412565	0.125101	0.323653	0.282958
12	NM_001085	SERPINA3	serpin family A member 3	protein_coding	NP_001076.2	.	107280	16	30	8	67	35	0	0	31	53	14	30	68	32	0.201092	0.046217	0.429063	0.236077	0	0	0.204737	0.321344	0.09694	0.195794	0.477769	0.18954	0.247637	0.058222	0.456063	0.267205	0	0	0.223826	0.362714	0.117138	0.247109	0.558035	0.199504
13	NM_001086,XM_005247104	AADAC	arylacetamide deacetylase	protein_coding	NP_001077.2;XP_005247161.1	.	600338	17	393	277	739	474	423	330	595	413	290	288	594	550	2.66484	1.6194	4.79857	3.25946	2.68322	1.98768	3.98121	2.57552	2.03163	1.89721	4.22905	3.36831	3.28166	2.04004	5.10053	3.68923	2.97965	2.25187	4.3524	2.9071	2.45493	2.39444	4.93954	3.54538
14	NM_001087,NM_001302545,XM_024452712	AAMP	angio associated migratory cell protein	protein_coding	NP_001078.2;NP_001289474.1;XP_024308480.1	.	603488	18	5881	6772	6507	6850	6267	7636	6537	6573	5963	6533	5965	7172	35.559	35.2731	37.6202	41.9127	35.4262	40.9573	38.9423	36.5701	37.279	38.4795	37.9459	39.1196	43.7895	44.4351	39.9875	47.4391	39.3399	46.4012	42.5731	41.2782	45.0463	48.5643	44.3209	41.1761
15	NM_001088,NM_001166579,NR_110548,XM_017024259	AANAT	aralkylamine N-acetyltransferase	protein_coding	NP_001079.1;NP_001160051.1;XP_016879748.1	.	600950	19	0	0	4	12	0	0	4	8	0	0	0	0	0	0	0.009547	0.114457	0	0	0.009805	0.018452	0	0	0	0	0	0	0.010148	0.129548	0	0	0.01072	0.020827	0	0	0	0
16	NM_001605,XR_933220	AARS	alanyl-tRNA synthetase	protein_coding	NP_001596.2	.	601065	20	9587	12255	8397	8981	10339	9439	8885	10176	9934	10998	8195	9751	30.5573	33.6668	25.611	28.9423	30.8001	26.7036	27.902	29.8419	32.7368	34.1342	27.4766	28.0346	37.6302	42.4117	27.2226	32.7585	34.2027	30.2529	30.5034	33.6838	39.5577	43.0802	32.0927	29.5084
18	NM_000663,NM_001127448,NM_020686,XM_011522400,XM_011522401	ABAT	4-aminobutyrate aminotransferase	protein_coding	NP_000654.2;NP_001120920.1;NP_065737.2;XP_011520702.1;XP_011520703.1	.	137150	23	196	223	268	296	149	231	341	279	161	177	237	323	0.43512	0.428255	0.571895	0.569646	0.310302	0.455515	0.747985	0.572173	0.370437	0.328518	0.523475	0.645791	0.535834	0.539493	0.607882	0.644756	0.344583	0.51606	0.817723	0.645835	0.447619	0.414617	0.61142	0.67974
19	NM_005502,XM_005251773,XM_005251776,XM_011518339,XM_011518340,XM_011518341,XM_011518342,XM_011518344,XM_017014378,XM_017014379,XM_017014380,XM_017014381,XM_017014382,XR_001746223	ABCA1	ATP binding cassette subfamily A member 1	protein_coding	NP_005493.2;XP_005251830.1;XP_005251833.1;XP_011516641.1;XP_011516642.1;XP_011516643.1;XP_011516644.1;XP_011516646.1;XP_016869867.1;XP_016869868.1;XP_016869869.1;XP_016869870.1;XP_016869871.1	.	600046	29	33087	47096	30004	30464	36980	38478	30773	35974	31097	40885	30688	29815	33.3321	41.9902	29.3619	31.073	35.848	35.0215	30.787	34.2721	32.9635	40.3303	32.5315	27.4281	41.0472	52.8971	31.2095	35.1701	39.8084	39.6764	33.6574	38.6844	39.8316	50.9002	37.9969	28.87
20	NM_001606,NM_212533,XM_006716996,XR_001746224	ABCA2	ATP binding cassette subfamily A member 2	protein_coding	NP_001597.2;NP_997698.1;XP_006717059.1	.	600047	32	860	1485	726	1364	854	1097	760	1005	849	1225	845	1000	1.14202	1.68602	0.907403	1.81326	1.04182	1.27226	0.984553	1.21	1.15283	1.56735	1.17134	1.18569	1.40636	2.12396	0.964503	2.05235	1.15692	1.44136	1.07635	1.36578	1.39303	1.97813	1.36813	1.24802
21	NM_001089	ABCA3	ATP binding cassette subfamily A member 3	protein_coding	NP_001080.2	.	601615	33	109	144	102	153	68	73	73	144	102	122	113	130	0.174861	0.199155	0.15627	0.249386	0.102235	0.10428	0.115207	0.213254	0.169821	0.19106	0.191022	0.189268	0.215335	0.250885	0.166104	0.282269	0.11353	0.11814	0.125949	0.240709	0.205204	0.241134	0.223115	0.199218
22	NM_001271696,NM_001271697,NM_001271698,NM_001271699,NM_004299	ABCB7	ATP binding cassette subfamily B member 7	protein_coding	NP_001258625.1;NP_001258626.1;NP_001258627.1;NP_001258628.1;NP_004290.2	.	300135	48	1873	2519	2430	2512	1950	2191	2303	2677	2182	2302	1977	2185	4.38763	5.03819	5.39732	5.90267	4.27106	4.55898	5.29601	5.7145	5.23557	5.20019	4.84562	4.59525	5.4032	6.34685	5.73695	6.68097	4.7429	5.16494	5.78978	6.4502	6.32643	6.56308	5.6597	4.83681
23	NM_001025091,NM_001090	ABCF1	ATP binding cassette subfamily F member 1	protein_coding	NP_001020262.1;NP_001081.1	.	603429	70	4905	5881	5001	5049	5177	5333	5002	5654	5081	5088	4453	5265	15.3711	15.8747	14.9854	15.9768	15.1611	14.8216	15.4234	16.2871	16.4394	15.5244	14.6667	14.8791	18.9289	19.9981	15.9284	18.0834	16.836	16.7916	16.8614	18.3839	19.8646	19.5931	17.1307	15.6612
24	NM_000350	ABCA4	ATP binding cassette subfamily A member 4	protein_coding	NP_000341.2	.	601691	34	25	31	33	7	13	35	26	4	7	10	24	11	0.035799	0.038188	0.045198	0.008824	0.016887	0.043894	0.037159	0.004823	0.009691	0.014119	0.036716	0.01312	0.044085	0.048108	0.048042	0.009987	0.018753	0.049728	0.040623	0.005444	0.01171	0.017819	0.042884	0.013809
25	NM_005157,NM_007313	ABL1	ABL proto-oncogene 1, non-receptor tyrosine kinase	protein_coding	NP_005148.2;NP_009297.2	.	189980	76	11912	17679	7909	10231	12110	14194	8690	9929	12394	14519	8395	9410	22.5102	28.7834	13.9793	19.482	21.337	23.7958	16.2281	17.2767	24.2578	26.6954	16.5896	15.9643	27.7204	36.2598	14.859	22.0509	23.6943	26.9587	17.7411	19.5009	29.312	33.6918	19.3767	16.8035
26	NM_001091,NM_001272072,XM_017011944,XM_017011945,XM_017011946,XM_017011947	AOC1	amine oxidase copper containing 1	protein_coding	NP_001082.2;NP_001259001.1;XP_016867433.1;XP_016867434.1;XP_016867435.1;XP_016867436.1	.	104610	80	0	0	0	0	0	0	0	0	0	0	0	0	0	0	0	0	0	0	0	0	0	0	0	0	0	0	0	0	0	0	0	0	0	0	0	0
27	NM_001136000,NM_001136001,NM_001168236,NM_001168237,NM_001168238,NM_001168239,NM_005158,NM_007314,XM_005245088,XM_017001035,XR_921764,XR_921765	ABL2	ABL proto-oncogene 2, non-receptor tyrosine kinase	protein_coding	NP_001129472.1;NP_001129473.1;NP_001161708.1;NP_001161709.1;NP_001161710.1;NP_001161711.1;NP_005149.4;NP_009298.1;XP_005245145.1;XP_016856524.1	.	164690	77	10341	14103	9706	12079	10968	13622	9918	15132	10184	12763	10457	13860	10.0893	11.2589	8.50939	11.6648	10.4181	11.0974	8.98737	12.7336	9.62206	11.3533	10.1042	11.9567	12.4246	14.1834	9.04486	13.2028	11.569	12.5724	9.8253	14.373	11.6268	14.3289	11.8017	12.5852
28	NM_020469	ABO	ABO, alpha 1-3-N-acetylgalactosaminyltransferase and alpha 1-3-galactosyltransferase	protein_coding	NP_065202.2	.	110300	79	0	0	0	0	0	0	0	0	0	0	0	0	0	0	0	0	0	0	0	0	0	0	0	0	0	0	0	0	0	0	0	0	0	0	0	0
29	NM_001092,NM_001159746,NM_001256847,NM_001282149,NM_001322840,NM_001322841,NM_001322842,NM_021962,XM_011523810,XM_011523811,XM_011523812,XM_011523813,XM_011523814,XM_011523815,XM_017024539,XM_017024540,XM_017024541,XM_017024542,XM_017024543,XR_001752501,XR_934019	ABR	ABR activator of RhoGEF and GTPase	protein_coding	NP_001083.2;NP_001153218.1;NP_001243776.1;NP_001269078.1;NP_001309769.1;NP_001309770.1;NP_001309771.1;NP_068781.2;XP_011522112.1;XP_011522113.2;XP_011522114.1;XP_011522115.1;XP_011522116.1;XP_011522117.1;XP_016880028.1;XP_016880029.1;XP_016880030.1;XP_016880031.1;XP_016880032.1	.	600365	81	2559	4120	2642	3374	2918	3551	2732	3943	2782	3621	2732	3691	5.34195	7.08144	5.27267	6.66345	5.68075	6.50713	5.52445	7.55159	5.93544	7.22627	5.6994	6.93582	6.57841	8.92083	5.60445	7.54206	6.30833	7.37202	6.03952	8.5238	7.17211	9.12016	6.65692	7.30044
30	NM_001130410,NM_001607,NR_024024,XM_006713122,XM_006713123,XM_011533650	ACAA1	acetyl-CoA acyltransferase 1	protein_coding	NP_001123882.1;NP_001598.1;XP_006713185.1;XP_006713186.1;XP_011531952.1	.	604054	82	1278	1647	1958	1723	1377	1476	1528	1944	1205	1318	1427	1696	8.09142	8.94731	11.8529	11.0089	8.13646	8.24808	9.52207	11.2652	7.79275	8.06687	9.49506	9.65038	9.96428	11.2714	12.5987	12.4604	9.03534	9.34438	10.4099	12.7155	9.4164	10.1811	11.0902	10.1577
31	NM_198834,NM_198836,NM_198837,NM_198838,NM_198839,XM_005257267,XM_006721853,XM_011524701,XM_011524703,XM_011524704,XM_017024553,XM_017024554,XM_017024555,XR_001752504	ACACA	acetyl-CoA carboxylase alpha	protein_coding	NP_942131.1;NP_942133.1;NP_942134.1;NP_942135.1;NP_942136.1;XP_005257324.1;XP_006721916.1;XP_011523003.1;XP_011523005.1;XP_011523006.1;XP_016880042.1;XP_016880043.1;XP_016880044.1	.	200350	84	4332	6311	3703	3976	4625	5120	3971	5148	4092	5322	4276	4685	4.69898	5.84749	3.88526	4.40061	4.64406	4.94411	4.28643	5.1355	4.55742	5.62732	4.90177	4.59559	5.78662	7.36636	4.12974	4.98086	5.15712	5.60126	4.68607	5.79666	5.50697	7.10215	5.72527	4.83718
32	NM_001093,XM_006719367,XM_011538259,XM_011538263,XM_011538264,XM_011538265,XM_017019252,XR_002957320,XR_002957321,XR_002957322,XR_944530,XR_944532	ACACB	acetyl-CoA carboxylase beta	protein_coding	NP_001084.3;XP_006719430.1;XP_011536561.1;XP_011536565.1;XP_011536566.1;XP_011536567.1;XP_016874741.1	.	601557	85	199	198	92	164	163	225	160	153	142	129	137	117	0.20637	0.172831	0.09083	0.169583	0.155634	0.224276	0.168628	0.218941	0.149477	0.129651	0.199293	0.108473	0.254137	0.217723	0.096546	0.191944	0.172828	0.254086	0.18435	0.247127	0.180622	0.16363	0.232774	0.114174
33	NM_001608,XM_005246517,XM_017003955	ACADL	acyl-CoA dehydrogenase long chain	protein_coding	NP_001599.1;XP_005246574.1;XP_016859444.1	.	609576	88	0	0	0	0	0	0	0	0	0	0	0	0	0	0	0	0	0	0	0	0	0	0	0	0	0	0	0	0	0	0	0	0	0	0	0	0
34	NM_000016,NM_001127328,NM_001286042,NM_001286043,NM_001286044	ACADM	acyl-CoA dehydrogenase medium chain	protein_coding	NP_000007.1;NP_001120800.1;NP_001272971.1;NP_001272972.1;NP_001272973.1	.	607008	89	2446	3097	2929	2787	2594	2939	2889	2883	2733	3261	2857	3317	10.0145	10.7668	11.4166	11.5243	10.024	10.6455	11.6069	10.8335	11.5132	12.949	12.2514	12.2107	12.3325	13.5634	12.135	13.0438	11.1314	12.0605	12.689	12.2283	13.912	16.3427	14.3097	12.8526
35	NM_000017,NM_001302554	ACADS	acyl-CoA dehydrogenase short chain	protein_coding	NP_000008.1;NP_001289483.1	.	606885	90	476	571	665	473	556	703	604	492	495	503	551	456	2.72216	2.81684	3.64113	2.74	2.97908	3.57758	3.41167	2.59374	2.92832	2.79771	3.31966	2.35676	3.35223	3.54851	3.87025	3.10128	3.3082	4.05309	3.72976	2.92766	3.53844	3.53094	3.87737	2.48066
36	NM_001330174,NM_001609	ACADSB	acyl-CoA dehydrogenase short/branched chain	protein_coding	NP_001317103.1;NP_001600.1	.	600301	91	1664	2238	1935	1827	1631	1957	1880	2114	1469	2055	1745	2154	2.98218	3.49073	3.32169	3.31367	2.7329	3.11566	3.32173	3.49919	2.72379	3.58756	3.34653	3.50764	3.67244	4.39744	3.53071	3.75059	3.03482	3.52978	3.63143	3.94969	3.29131	4.5278	3.90875	3.69203
37	NM_000018,NM_001033859,NM_001270447,NM_001270448,XM_006721516,XM_011523829,XM_011523830,XM_024450741,XR_934021,XR_934022,XR_934023	ACADVL	acyl-CoA dehydrogenase very long chain	protein_coding	NP_000009.1;NP_001029031.1;NP_001257376.1;NP_001257377.1;XP_006721579.2;XP_011522131.1;XP_011522132.1;XP_024306509.1	.	609575	92	21369	25306	18858	21361	21967	25183	18837	21591	22127	21412	17501	21624	104.171	106.296	87.9517	105.311	100.068	109.014	90.4982	96.8674	111.517	101.622	89.7107	95.1247	128.283	133.906	93.4861	119.197	111.123	123.504	98.9357	109.338	134.753	128.256	104.782	100.125
38	NM_000019,XM_006718835,XM_017017681,XM_017017682,XM_017017683,XM_024448511,XM_024448512,XM_024448513,XM_024448514,XM_024448515	ACAT1	acetyl-CoA acetyltransferase 1	protein_coding	NP_000010.1;XP_006718898.1;XP_016873170.1;XP_016873171.1;XP_016873172.1;XP_024304279.1;XP_024304280.1;XP_024304281.1;XP_024304282.1;XP_024304283.1	.	607809	93	5828	6500	5579	5808	5788	7300	5322	6435	5616	6327	5145	6291	38.6035	37.0017	34.8515	40.4868	34.0465	42.6082	33.3046	40.7482	39.9747	42.4132	37.2443	37.105	47.5388	46.6128	37.0445	45.8252	37.8078	48.2715	36.4097	45.9942	48.3035	53.529	43.5014	39.0556
39	NM_001303253,NM_005891	ACAT2	acetyl-CoA acetyltransferase 2	protein_coding	NP_001290182.1;NP_005882.2	.	100678	94	2058	2532	2435	2391	1967	2913	2094	2646	2025	2369	2292	2963	14.4206	15.2877	16.323	16.8692	12.8783	18.1275	14.4529	17.0214	14.6763	16.1726	16.894	18.741	17.7585	19.2586	17.3501	19.0935	14.3011	20.5369	15.8005	19.2128	17.7342	20.4111	19.7322	19.7262
40	NM_001094,NM_183377	ASIC2	acid sensing ion channel subunit 2	protein_coding	NP_001085.2;NP_899233.1	.	601784	99	2	0	0	0	7	0	0	0	0	0	6	1	0.007457	0	0	0	0.024038	0	0	0	0	0	0.024748	0.003431	0.009183	0	0	0	0.026693	0	0	0	0	0	0.028906	0.003612
41	NM_001095,NM_001256830,NM_020039,NR_046389,XM_011538350,XM_011538351,XM_011538352	ASIC1	acid sensing ion channel subunit 1	protein_coding	NP_001086.2;NP_001243759.1;NP_064423.2;XP_011536652.1;XP_011536653.1;XP_011536654.1	.	602866	100	38	109	31	16	26	15	30	57	50	80	45	48	0.099658	0.246629	0.077496	0.041152	0.063687	0.035032	0.077917	0.138651	0.13482	0.205793	0.122948	0.113901	0.122725	0.31069	0.082373	0.046578	0.070723	0.039689	0.085181	0.156502	0.16291	0.259728	0.143604	0.119888
43	NM_000665,NM_001282449,NM_001302621,NM_001302622,NM_001367915,NM_001367917,NM_001367918,NM_001367919,NR_160407,NR_160408	ACHE	acetylcholinesterase (Cartwright blood group)	protein_coding	NP_000656.1;NP_001269378.1;NP_001289550.1;NP_001289551.1;NP_001354844.1;NP_001354846.1;NP_001354847.1;NP_001354848.1	.	100740	108	0	0	0	0	0	0	0	0	0	0	4	0	0	0	0	0	0	0	0	0	0	0	0.015315	0	0	0	0	0	0	0	0	0	0	0	0.017888	0
47	NM_001096,NM_001303274,NM_001303275,NM_198830,XM_005257395,XM_017024688	ACLY	ATP citrate lyase	protein_coding	NP_001087.2;NP_001290203.1;NP_001290204.1;NP_942127.1;XP_005257452.1;XP_016880177.1	.	108728	115	33141	35683	32415	29697	34011	35833	30408	32297	31483	32510	31369	33398	81.66	75.7868	76.5111	73.9275	78.4018	78.4574	73.7202	73.2918	80.1746	78.0642	81.3756	74.3296	100.561	95.4722	81.3256	83.6752	87.0632	88.8855	80.5935	82.7276	96.8793	98.5237	95.0468	78.2371
48	NM_001278352,NM_001362840,NM_002197,XM_011517888	ACO1	aconitase 1	protein_coding	NP_001265281.1;NP_001349769.1;NP_002188.1;XP_011516190.1	.	100880	117	24477	29852	25455	27129	25750	29326	24467	28604	24303	25543	22947	28571	42.7638	48.9852	41.1212	47.6151	38.0066	45.7518	41.4556	42.7387	44.8464	40.6961	39.345	43.7877	52.662	61.7089	43.7088	53.8934	42.2054	51.8329	45.3207	48.241	54.1903	51.3619	45.955	46.0896
49	NM_001097	ACR	acrosin	protein_coding	NP_001088.2	.	102480	126	0	0	0	0	0	0	0	0	0	0	0	0	0	0	0	0	0	0	0	0	0	0	0	0	0	0	0	0	0	0	0	0	0	0	0	0
50	NM_001098,XM_017028812,XM_024452250	ACO2	aconitase 2	protein_coding	NP_001089.1;XP_016884301.1;XP_024308018.1	.	100850	118	4560	6383	5092	6047	4883	6233	4653	6246	4769	5385	4682	6422	17.2415	20.8848	18.4927	22.5541	17.0286	20.9462	17.8471	21.6755	19.1973	19.9893	18.5939	22.0107	21.2322	26.3096	19.6564	25.528	18.9098	23.7303	19.5111	24.4661	23.1971	25.2282	21.7177	23.1678
51	NM_001185039,NM_004035,NM_007292,XM_011524868,XM_011524869	ACOX1	acyl-CoA oxidase 1	protein_coding	NP_001171968.1;NP_004026.2;NP_009223.2;XP_011523170.1;XP_011523171.1	.	609751	119	5149	6107	9740	11826	10686	11241	11456	12874	9835	10297	10991	12703	7.43549	7.57265	13.8055	17.5487	14.6945	14.5443	16.4565	17.2286	14.966	14.7547	16.8562	16.665	9.15652	9.53962	14.6742	19.8626	16.3178	16.4774	17.9908	19.4466	18.0843	18.6217	19.688	17.541
52	NM_001040649,NM_004300,NM_007099,NR_024080	ACP1	acid phosphatase 1	protein_coding	NP_001035739.1;NP_004291.1;NP_009030.1	.	171500	122	8930	9894	9092	7979	9355	10061	8984	9034	8116	8695	8104	9242	64.0597	62.5435	63.2095	58.0757	63.1179	64.0409	63.6301	59.8215	60.2317	61.5161	62.3959	59.9539	78.8871	78.789	67.187	65.7332	70.0909	72.5529	69.5626	67.523	72.7812	77.6386	72.8785	63.1056
53	NM_001302489,NM_001302490,NM_001302491,NM_001302492,NM_001357016,NM_001610,XR_001747908	ACP2	acid phosphatase 2, lysosomal	protein_coding	NP_001289418.1;NP_001289419.1;NP_001289420.1;NP_001289421.1;NP_001343945.1;NP_001601.1	.	171650	123	3233	3391	2559	2488	3310	3214	2827	2627	3340	2956	2632	2616	16.3315	14.7644	12.3563	12.7001	15.6136	14.4218	14.0808	12.2132	17.4365	14.3782	13.9679	11.9116	20.1117	18.5994	13.1338	14.3747	17.3385	16.3387	15.3936	13.7856	21.0695	18.1466	16.3145	12.5378
54	NM_001111034,NM_001111035,NM_001111036,NM_001322023,NM_001611,XM_005259938,XM_011528069	ACP5	acid phosphatase 5, tartrate resistant	protein_coding	NP_001104504.1;NP_001104505.1;NP_001104506.1;NP_001308952.1;NP_001602.1;XP_005259995.1;XP_011526371.1	.	171640	124	238	129	302	328	150	154	313	271	146	116	233	289	1.77982	0.820482	2.16761	2.51196	1.07399	1.03782	2.31083	1.82672	1.12976	0.81642	1.85924	1.91329	2.19179	1.0336	2.30401	2.84318	1.19264	1.17576	2.52628	2.0619	1.36515	1.03039	2.1716	2.01387
55	NM_001099,NM_001134194,NM_001292037,XM_011512946,XM_011512947	ACPP	acid phosphatase, prostate	protein_coding	NP_001090.2;NP_001127666.1;NP_001278966.1;XP_011511248.1;XP_011511249.1	.	171790	125	4	22	17	66	8	6	10	32	10	0	24	76	0.013431	0.08821	0.053098	0.240942	0.025102	0.017884	0.033085	0.098782	0.034711	0	0.084453	0.229786	0.01654	0.111122	0.056439	0.272712	0.027875	0.020261	0.036169	0.111499	0.041944	0	0.098641	0.241865
56	NM_001612,NM_020069,NM_020107,NM_020108	ACRV1	acrosomal vesicle protein 1	protein_coding	NP_001603.1;NP_064454.1;NP_064492.1;NP_064493.1	.	102525	127	0	0	0	0	0	0	0	0	0	0	0	0	0	0	0	0	0	0	0	0	0	0	0	0	0	0	0	0	0	0	0	0	0	0	0	0
58	NM_001100	ACTA1	actin alpha 1, skeletal muscle	protein_coding	NP_001091.1	.	102610	129	0	0	0	0	0	0	0	0	0	0	0	0	0	0	0	0	0	0	0	0	0	0	0	0	0	0	0	0	0	0	0	0	0	0	0	0
59	NM_001141945,NM_001320855,NM_001613	ACTA2	actin alpha 2, smooth muscle	protein_coding	NP_001135417.1;NP_001307784.1;NP_001604.1	.	102620	130	10913	3595	11266	5514	12122	3749	11485	6752	11096	3632	12755	7416	83.8099	22.9686	83.2583	43.1736	88.3379	24.7554	88.8154	47.9581	89.0574	26.1867	104.508	51.3687	103.209	28.9347	88.4974	48.8662	98.097	28.0458	97.0961	54.1323	107.613	33.0498	122.066	54.0691
60	NM_001101	ACTB	actin beta	protein_coding	NP_001092.1	.	102630	132	228765	280954	189847	261644	248348	260131	222889	277646	241713	264476	241935	300517	1345.55	1424.25	1068.55	1556.07	1364.98	1358.14	1291.7	1502.69	1469.67	1514.62	1496.81	1594.48	1656.99	1794.2	1135.79	1761.24	1515.78	1538.65	1412.13	1696.15	1775.89	1911.57	1748.27	1678.3
62	gene-ACTBP2	ACTBP2	ACTB pseudogene 2	.	.	.	.	135	6	2	3	4	3	3	4	3	9	7	2	3	0.030187	0.010176	0.015723	0.018397	0.011303	0.011976	0.020649	0.014488	0.049893	0.038235	0.008224	0.013947	0.037175	0.012819	0.016713	0.020823	0.012552	0.013568	0.022575	0.016354	0.060288	0.048256	0.009606	0.01468
[truncated: 46,683 more rows]
